# Supplementary material for: Identification of transcriptome signatures and biomarkers specific for potential developmental toxicants inhibiting human neural crest cell migration
Source: Arch Toxicol. 2015 Dec 26;90:159–80. doi: 10.1007/s00204-015-1658-7 (PMC4710658; doi:10.1007/s00204-015-1658-7)
Supplement: Supplementary file 1 — Supplementary material 1 (XLSX 3651 kb) [file 204_2015_1658_MOESM1_ESM.xlsx]

## Sheet: Table of Content - Sheet 1
Table of Content
This excel file consists of 7 sheets:
	Sheet 1		Table of Content
	Sheet 2-7		Suppl. Table S1 - differentially regulated probe sets (PS) of UKN2 system exposed to six different conditions (see below)
•	Supplementary Table S1
		Data of 5 independent experiments on Affymetrix DNA microarrays of UKN2 test system with 6 conditions
		displayed are:
			- gene names of significantly regulated PS in comparison with corresponding control
			- the corresponding fold changes of the PS (<1 = down-regulated; >1 = up-regulated)
			- the adjusted p-values (Benjamini Hochberg adjusted LIMMA t-test)
		Sheet Number			Test System		Substance				compared with:
		Sheet 2			UKN2		16 nM Geldanamycin				DMSO solvent control
		Sheet 3			UKN2		100 µM Triadimefon				DMSO solvent control
		Sheet 4			UKN2		15 µM PBDE-99				DMSO solvent control
		Sheet 5			UKN2		10 nM TSA				untreated control
		Sheet 6			UKN2		250 µM VPA				untreated control
		Sheet 7			UKN2		1 µM Arsenic trioxide				untreated control
		Data are displayed: as principal component analysis (PCA) plot and heat map in Fig.3 (main text) including 100 probe sets with the highest variability among the compounds;
			as bar diagrams in Fig.4 (main text) including the 20 most significant up- and down-regulated genes for each substance.

## Sheet: Suppl. Table 1 - Sheet 2
Supplementary Table S1	UKN2	16 nM Geldanamycin
Probe sets / Gene names	Fold change	adjusted p Value
1553094_at	0.734868	0.035
1553122_s_at	5.26426	<0.001
1553502_a_at	1.33307	0.036
1555826_at	1.41256	0.022
1556329_a_at	1.37092	0.033
1556579_s_at	1.34713	0.043
1557029_at	1.58105	0.026
1557316_at	1.34396	0.033
1557724_a_at	0.747937	0.032
1558093_s_at	1.91715	0.015
1558922_at	1.48885	0.047
1562056_at	1.81926	0.018
1564932_at	1.39501	0.039
1565602_at	2.69332	0.002
1565651_at	1.3607	0.023
1565867_a_at	3.21738	0.006
1567105_at	1.56838	0.044
1569472_s_at	2.21291	0.001
1569854_at	1.41546	0.037
202760_s_at	1.37837	0.026
205157_s_at	0.692678	0.032
205200_at	0.684736	0.014
205239_at	0.610958	0.004
205787_x_at	2.67796	0.003
206951_at	1.4598	0.028
208664_s_at	2.17861	0.004
210529_s_at	1.60747	0.008
210818_s_at	1.43904	0.030
212384_at	1.74094	0.016
212392_s_at	2.32888	0.024
212979_s_at	1.75548	0.017
213167_s_at	1.60678	0.020
213688_at	1.46788	0.034
213908_at	0.692073	0.038
213971_s_at	1.47575	0.010
214149_s_at	0.70709	0.034
216132_at	0.776267	0.050
216212_s_at	1.31241	0.045
216490_x_at	0.671185	0.041
216508_x_at	1.33976	0.050
216527_at	1.83225	0.032
216531_at	1.52958	0.029
219081_at	1.42272	0.016
220219_s_at	1.59143	0.009
220987_s_at	1.57802	0.046
221513_s_at	1.42703	0.024
222249_at	1.41639	0.045
223900_s_at	1.47548	0.046
224216_at	1.54091	0.043
224346_at	1.53292	0.031
224549_x_at	2.0266	0.009
224917_at	1.87237	0.010
224942_at	1.76349	0.049
226543_at	1.66445	0.018
226731_at	1.41096	0.024
227556_at	1.35261	0.033
228493_at	1.53888	0.013
228919_at	2.76627	<0.001
229212_at	1.40816	0.021
229413_s_at	2.06522	0.009
229571_at	1.53044	0.018
229804_x_at	0.733377	0.024
229830_at	1.42144	0.015
230278_at	1.52447	0.026
230319_at	1.64427	0.017
230537_at	2.1835	0.002
230703_at	1.50295	0.038
230733_at	1.42564	0.019
231471_at	1.4088	0.042
231508_s_at	1.50777	0.018
232270_at	1.32233	0.042
232656_at	1.32366	0.046
232970_at	1.39197	0.042
232976_at	1.53022	0.022
233039_at	1.66479	0.012
233991_at	0.767919	0.049
234239_at	0.722806	0.022
235172_at	1.55746	0.032
235594_at	1.5015	0.040
235673_at	1.50901	0.027
235743_at	1.61657	0.043
236125_at	1.45378	0.044
236399_at	0.741259	0.048
236678_at	1.37725	0.048
237332_at	1.46893	0.038
237554_at	1.54765	0.009
238243_at	1.48361	0.008
238495_at	2.03323	0.001
238529_at	0.781099	0.050
238666_at	1.46215	0.029
238707_at	1.42666	0.049
238738_at	1.34325	0.046
238951_at	1.7599	0.003
238963_at	1.33331	0.034
239046_at	1.94825	0.014
239220_at	1.3687	0.022
239671_at	1.49308	0.012
239926_at	1.54245	0.017
239978_at	1.37283	0.041
240038_at	1.56167	0.030
240105_at	2.13906	0.002
240127_at	1.5705	0.008
240146_at	1.6633	0.009
240382_at	1.31264	0.036
240636_at	2.14572	0.004
240845_at	1.44211	0.043
241243_at	1.44646	0.013
241366_at	1.82321	0.009
241685_x_at	1.34131	0.041
241722_x_at	1.45101	0.023
241873_at	0.719406	0.029
242024_at	1.71079	0.005
242347_at	1.28662	0.049
242580_at	1.71747	0.007
242767_at	1.42587	0.049
242975_s_at	1.61051	0.008
243205_at	0.650004	0.037
243399_at	1.75084	0.029
243418_at	1.32925	0.043
243498_at	1.33338	0.044
243543_at	1.84304	0.008
243578_at	1.3498	0.023
243584_at	1.75401	0.005
243593_s_at	1.69721	0.044
243855_at	1.67364	0.023
244042_x_at	2.00107	0.003
244047_at	1.55816	0.009
244669_at	1.49272	0.015
244766_at	1.43146	0.024
244803_at	1.38979	0.030
244846_at	1.53495	0.006
AAGAB	1.4397	0.030
AASS	1.40596	0.013
ABHD14A	0.696646	0.021
ACAP2	1.85794	0.002
ACAP2	1.54439	0.041
ACBD3	1.76764	0.018
ACER3	1.56014	0.041
ACTG2	1.36058	0.026
ACTN1	1.31494	0.039
ACTN1	1.51897	0.014
ACTN1	1.44904	0.038
ACTR2	2.09428	0.001
ACTR2	2.12106	0.002
ACTR2	2.153	0.002
ADAM12	0.731951	0.046
ADAM19	1.33394	0.035
ADAM19	1.36482	0.025
ADAMTS1	1.62582	0.005
ADAMTS9	0.747772	0.043
ADM	1.42364	0.020
ADRBK2	1.4354	0.035
AFF3	2.06981	0.002
AFF3	1.89034	0.019
AFF4	4.2392	0.001
AFF4	1.7836	0.013
AFFX-CreX-3_at	0.686535	0.008
AFFX-CreX-5_at	0.634646	0.003
AFFX-HUMRGE/M10098_3_at	1.83945	0.006
AFFX-HUMRGE/M10098_M_at	1.79524	0.010
AFFX-r2-P1-cre-3_at	0.71488	0.014
AFFX-r2-P1-cre-5_at	0.684533	0.008
AGAP2	0.709645	0.036
AGFG1	3.93241	0.001
AGPAT3	1.62211	0.015
AHCTF1	1.38671	0.026
AHNAK2	1.46248	0.024
AKAP12	1.35101	0.031
AKT3	1.67359	0.049
AKT3	2.27286	0.003
ALDH3A2	1.36315	0.035
AMFR	1.34613	0.028
AMIGO2	1.39647	0.019
AMOTL1	2.38245	0.001
ANGPT1	1.88816	0.004
ANGPTL1	0.543418	0.015
ANGPTL2	0.745189	0.046
ANK3	1.69106	0.004
ANKH	0.661458	0.006
ANKRD1	1.85877	0.020
ANKRD11	1.42488	0.025
ANKRD12	1.59716	0.012
ANKRD28	1.44906	0.043
AP5M1	1.92034	0.008
APC	1.32696	0.046
APPL2	1.89037	0.003
ARF3	1.30526	0.050
ARFIP1	1.88276	0.003
ARHGDIA	1.41302	0.021
ARHGDIA	1.47185	0.043
ARHGEF3	0.748603	0.048
ARHGEF7	1.44621	0.022
ARID5B	1.41975	0.026
ARID5B	1.34005	0.049
ARID5B	1.53175	0.033
ASAP1	1.55118	0.022
ASB1	0.697851	0.018
ASB8	0.750819	0.032
ASMTL-AS1	0.775628	0.043
ASPH	1.41392	0.013
ASPM	1.91796	0.005
ASPM	2.01277	0.006
ASXL1	1.32587	0.041
ATAD2	1.43477	0.034
ATAD2B	1.74945	0.035
ATAD5	1.48843	0.045
ATF3	1.51928	0.013
ATP11B	1.38171	0.033
ATP11B	3.25067	0.003
ATP11C	2.48754	0.001
ATP13A3	3.02797	0.001
ATP13A5	2.04096	0.005
ATP2B1	1.39535	0.049
ATP6V1C1	1.31607	0.042
ATP6V1D	1.29272	0.050
ATP7A	1.60265	0.025
ATP8B1	1.77218	0.003
ATRX	1.43961	0.031
ATRX	4.69514	0.001
ATXN7L3B	1.92514	0.005
B3GALT2	1.55381	0.014
B3GALT2	1.50511	0.025
B3GNT5	1.68049	0.005
B4GALT6	1.57268	0.022
BACE1	1.36329	0.042
BAG4	1.56453	0.008
BCAR1	1.38076	0.030
BCL2A1	0.630395	0.018
BCL2L11	1.45482	0.031
BCLAF1	1.56128	0.008
BCOR	1.79639	0.013
BDP1	3.55997	0.003
BDP1	1.28306	0.050
BICD2	1.3476	0.029
BLZF1	1.36455	0.030
BMP2K	1.63684	0.044
BMP2K	1.57687	0.009
BOD1L1	2.61169	0.008
BROX	1.32795	0.039
BTG1	0.76448	0.035
BUB1	1.43396	0.012
C10orf118	2.48736	0.009
C10orf118	2.09636	0.001
C18orf25	1.62623	0.020
C19orf43	1.50884	0.038
C1orf168	0.737593	0.025
C1orf198	1.29511	0.038
C1orf56	1.44963	0.012
C3orf70	1.33105	0.027
C4orf21	1.43253	0.044
C5orf22	1.85018	0.001
C5orf22	1.47037	0.025
C5orf24	2.08247	0.003
C5orf24	1.44086	0.022
C5orf4	0.724551	0.044
C6orf62	1.63712	0.006
CAB39	1.80421	0.002
CABLES1	1.34978	0.036
CABP7	0.649671	0.017
CACNA1G	0.599625	0.010
CALD1	1.94367	0.003
CALD1	1.59489	0.005
CALD1	1.64176	0.022
CALD1	1.91578	0.013
CALD1	2.34878	0.001
CAMK2D	1.43221	0.032
CAND1	1.37702	0.035
CAPRIN2	1.30103	0.035
CASC5	1.81842	0.013
CASC5	1.45999	0.016
CASK	1.93227	0.003
CBL	2.73809	0.001
CBX5	1.31361	0.042
CCDC126	1.44758	0.017
CCDC132	2.21441	0.006
CCDC150	1.46381	0.025
CCDC160	1.70542	0.006
CCDC171	1.48845	0.049
CCDC18	1.69465	0.007
CCDC6	1.40537	0.023
CCDC88A	1.7217	0.006
CCDC88A	1.57605	0.010
CCDC88A	0.576337	0.026
CCND2	1.97787	0.007
CCND2	3.35319	0.003
CCNE2	1.99854	0.003
CCNI	1.32103	0.038
CCNK	1.91293	0.010
CCNT1	1.4979	0.043
CCT2	1.34357	0.038
CD40	0.694013	0.032
CD46	1.5974	0.007
CD46	1.62676	0.007
CD47	1.68643	0.010
CDC25A	1.38902	0.022
CDC27	2.51966	0.002
CDC40	1.41658	0.034
CDC42BPA	1.48958	0.021
CDC5L	1.69515	0.011
CDCA2	2.33612	0.002
CDH11	1.34316	0.027
CDH4	1.84239	0.025
CDH6	1.65342	0.018
CDK13	1.80493	0.003
CDK14	1.87716	0.004
CDK6	1.41827	0.029
CDK6	2.43233	0.002
CDK6	1.65331	0.011
CDK9	1.51821	0.008
CDKL3	1.44394	0.019
CEBPD	1.6073	0.010
CELF2	1.42645	0.045
CENPJ	2.48191	0.001
CENPJ	1.70928	0.003
CEP290	1.36842	0.041
CEP350	1.72327	0.018
CEP85L	1.58106	0.024
CEP89	1.80955	0.009
CEP89	1.91172	0.005
CEP89	1.94719	0.013
CEP95	1.90498	0.006
CERS6	2.14953	0.001
CFLAR	1.36571	0.048
CHD1L	1.37177	0.028
CHGA	1.36365	0.050
CHN2	0.754621	0.050
CHP1	1.38511	0.021
CHST1	0.669294	0.033
CHST2	0.760614	0.042
CLASP2	1.50425	0.006
CLCN3	1.57304	0.014
CLDN1	1.594	0.008
CLINT1	1.58695	0.013
CLINT1	1.52182	0.030
CLIP1	3.12153	0.001
CLK4	1.96381	0.038
CLU	1.54624	0.033
CMKLR1	0.78805	0.050
CNTNAP2	1.34218	0.040
COG3	1.45426	0.010
COL12A1	2.44164	0.001
COL14A1	1.4742	0.014
COL25A1	1.81948	0.003
COL6A1	1.54273	0.005
COL8A1	2.3662	0.003
COPA	1.43806	0.027
COX15	1.49095	0.048
CPD	1.62002	0.035
CPEB4	1.73525	0.008
CPNE3	1.84309	0.002
CRCP	2.16436	0.002
CRIM1	1.56468	0.006
CRIM1	1.52324	0.010
CRIM1	1.48804	0.006
CSF1	1.46117	0.021
CSNK1A1	1.35469	0.024
CSNK1A1	1.63516	0.020
CSNK2A1	1.9404	0.003
CTDSPL2	2.14581	0.001
CTDSPL2	1.42591	0.014
CTNNA1	2.523	0.003
CTSK	0.754808	0.026
CUL5	1.90553	0.002
CXCL11	0.569408	0.006
CXCL14	0.632011	0.008
CYB5RL	0.716453	0.030
CYP1B1	0.738497	0.041
CYP2C9	0.758906	0.043
CYR61	1.67035	0.012
CYR61	1.66442	0.017
DAAM1	1.3317	0.033
DAPK3	1.78216	0.003
DBT	1.65671	0.021
DCAF16	1.38833	0.046
DCBLD2	1.52992	0.018
DCN	0.721933	0.047
DCX	0.628792	0.013
DCX	0.608439	0.018
DDHD1	1.69514	0.020
DDR2	2.13249	0.008
DDX17	1.60423	0.020
DDX17	2.14911	0.001
DDX17	1.50615	0.034
DDX18	1.39856	0.025
DDX24	1.39156	0.043
DDX3X	2.31554	0.001
DDX3X	1.71357	0.003
DDX42	2.1315	0.001
DDX6	3.46725	0.001
DHX9	3.9473	0.002
DHX9	2.51908	0.002
DIP2A	1.84811	0.012
DKK2	1.35712	0.038
DLG1	1.45411	0.027
DLG1	2.10146	0.002
DLK1	0.607924	0.041
DMD	2.84527	0.001
DNAJC13	2.46676	0.003
DNAJC3	1.71019	0.013
DNAJC3	1.4541	0.029
DNAJC6	1.51217	0.035
DNAL1	1.42223	0.044
DNASE1	1.54787	0.038
DNMT3A	1.62598	0.003
DOCK11	1.72239	0.003
DSEL	1.58146	0.020
DSG2	1.43546	0.043
DST	2.14542	0.004
E2F3	1.88553	0.015
ECT2	1.75754	0.012
EDIL3	1.84265	0.048
EDN1	1.81219	0.002
EDN1	2.06179	0.006
EDN3	0.708342	0.048
EDNRA	1.48145	0.010
EEA1	1.77297	0.018
EEA1	2.56561	0.004
EFCAB14	1.66385	0.008
EFEMP1	0.768797	0.049
EGR1	0.66163	0.006
EHBP1	2.00996	0.002
EHMT1	2.53151	0.004
EID2B	1.27594	0.050
EIF4EBP2	1.41192	0.043
EIF4G1	1.6978	0.003
EIF5B	1.38331	0.024
ELL2	2.18974	0.005
ELL2	1.71734	0.006
ELMO2	1.44726	0.027
ENAH	1.28568	0.039
ENDOD1	1.57244	0.014
ENG	1.46092	0.010
ENPP2	0.67009	0.041
ENPP2	0.703875	0.022
ENSA	1.32281	0.046
ENTPD4	1.66943	0.005
ENTPD4	1.43065	0.024
EPB41L5	1.85287	0.002
EPHA3	0.687229	0.036
EPRS	2.20624	0.003
EPYC	0.710056	0.024
ERC1	1.39744	0.034
ERCC1	0.718946	0.048
ERCC2	1.39971	0.030
ERCC6L2	2.27204	0.002
ESCO1	4.60138	0.001
ESCO1	2.60903	0.007
ESCO2	3.48411	0.001
ESYT2	1.7022	0.013
ETS1	2.56638	0.003
ETS1	1.29645	0.039
ETV1	0.737864	0.042
ETV6	1.3851	0.032
EVI5	3.61746	0.001
EWSR1	1.7501	0.015
EXOC5	1.54072	0.015
EXOC6	1.4111	0.024
EZR	1.77825	0.008
EZR	1.77028	0.006
FAF2	1.74305	0.003
FAM111B	1.5614	0.014
FAM111B	1.91692	0.003
FAM114A1	1.61395	0.013
FAM118B	0.756454	0.032
FAM120A	1.35452	0.025
FAM126A	1.79623	0.004
FAM126A	1.5	0.034
FAM172A	2.14169	0.002
FAM198B	0.6752	0.018
FAM199X	1.60649	0.024
FAM20A	0.747612	0.030
FAM43B	0.69307	0.043
FANCB	2.11844	0.014
FANCB	1.55152	0.008
FANCD2	1.33144	0.032
FANCM	1.87962	0.031
FAR2	1.30071	0.047
FBLIM1	1.337	0.034
FBN1	2.94547	0.001
FBXL21	0.657608	0.028
FBXO32	1.50785	0.018
FBXO32	1.42363	0.033
FCHO2	1.62076	0.005
FEM1B	1.32628	0.025
FGF14-AS2	1.56477	0.033
FGF18	0.61306	0.006
FGF2	1.50268	0.008
FGFR1	0.737339	0.024
FGFR1OP2	1.37437	0.030
FHOD3	1.35081	0.043
FIBIN	0.675689	0.013
FIGNL1	1.34898	0.043
FILIP1	1.42613	0.028
FKBP15	1.53786	0.016
FKBP3	1.33971	0.050
FKBP3	1.42833	0.038
FLJ27352	0.648798	0.029
FLJ31306	1.63105	0.035
FLT1	4.78415	0.001
FLT1	1.66629	0.012
FLT1	1.37119	0.028
FMNL2	1.76757	0.005
FN1	2.21021	0.008
FNBP4	1.54466	0.029
FNDC3A	1.59722	0.022
FNDC3B	1.39251	0.036
FNDC3B	1.3961	0.015
FRAS1	0.762341	0.037
FRMD4A	1.44808	0.045
FRMD4A	1.72194	0.041
FRMD4B	0.710189	0.050
FRYL	1.6817	0.013
FRYL	1.92068	0.005
FUT4	1.3819	0.023
FZD1	0.752529	0.037
G3BP1	1.43875	0.020
G3BP1	2.35214	0.002
G3BP1	2.69027	0.003
GADD45B	1.49792	0.026
GALNT10	1.56775	0.003
GALNT5	2.0159	0.002
GALNT5	1.57162	0.038
GAPVD1	1.42948	0.033
GAREM	0.656411	0.024
GAREM	1.3736	0.031
GATA4	0.707929	0.042
GBP1	1.4702	0.010
GEN1	1.71304	0.002
GFRA1	1.42071	0.013
GJC1	1.39053	0.038
GLIPR1	1.51244	0.005
GLIPR1	1.5202	0.017
GLIPR1	1.37898	0.027
GLIS2	0.717513	0.023
GLIS3	1.43246	0.023
GLS	2.39967	0.002
GNAQ	1.43487	0.042
GNAS	1.43532	0.013
GNB4	1.78859	0.029
GNB4	1.33022	0.040
GNG12	1.68346	0.015
GNG12	1.87523	0.018
GNL3L	1.6334	0.003
GNPTAB	1.45123	0.036
GOLGA8A	1.73546	0.029
GOLIM4	2.38284	0.005
GOLIM4	1.63864	0.009
GOPC	1.59099	0.048
GPD2	1.54252	0.008
GPR155	1.41192	0.024
GRIA3	1.81803	0.005
GRIK3	0.606942	0.005
GTF2A1	2.43487	0.005
GTF2I	1.6508	0.037
GTSE1	1.3477	0.050
GUSBP4	1.36335	0.043
GXYLT1	1.45856	0.042
GYPB	0.724498	0.049
HAS2	0.673311	0.016
HAS2	0.680424	0.031
HAS3	1.44172	0.013
HBEGF	1.72844	0.028
HBEGF	1.75659	0.014
HCN1	2.24219	0.013
HEATR1	2.25616	0.002
HECTD1	1.99393	0.002
HECTD1	2.72715	0.004
HECTD1	1.54716	0.021
HELLS	1.54175	0.029
HERC1	1.53768	0.005
HFE	0.676841	0.050
HINT3	1.59201	0.013
HIPK2	1.62746	0.017
HIST1H1D	2.35411	0.022
HK2	1.39397	0.030
HNMT	0.741038	0.020
HOXB9	0.699222	0.013
HS1BP3	0.717056	0.046
HS3ST3B1	1.60018	0.012
HSP90AA1	1.57713	0.007
HSP90AB1	2.21872	0.002
HSPA2	1.28641	0.042
HSPA4	1.94289	0.002
HSPD1	1.84491	0.006
HSPH1	1.58833	0.018
HTATSF1	1.71363	0.011
HTR1B	0.730532	0.047
IDH1-AS1	0.747269	0.038
IFI16	0.712222	0.046
IFI44L	0.700575	0.018
IGFBP5	1.40112	0.018
IGFBP5	1.65623	0.017
IGFBP7	1.76767	0.033
IKBIP	1.5222	0.024
IKZF2	1.43538	0.041
IL13RA1	1.70625	0.004
IL13RA1	1.46896	0.021
IL13RA1	1.539	0.014
IL21R	1.34159	0.041
IL31RA	0.625499	0.011
IL6ST	1.54791	0.024
IL6ST	2.48875	0.002
IL6ST	1.65655	0.017
IL6ST	1.46544	0.050
IL7R	1.70811	0.033
IL7R	1.50145	0.025
ILF3	1.39717	0.036
INHBA	4.9851	0.005
INHBA	1.45124	0.046
INO80D	1.75446	0.002
INPP4A	1.34632	0.046
INPP5A	1.88043	0.007
IPO8	1.8443	0.011
IPO9	1.55389	0.041
IQGAP1	1.50803	0.024
IQGAP1	2.29201	0.002
IRF2BP2	1.34285	0.041
ITCH	1.57744	0.006
ITGA1	2.428	0.011
ITGB1	1.5302	0.011
ITGB3	1.54864	0.022
ITGB3	1.87558	0.012
ITGB3	1.36609	0.024
ITM2A	0.742907	0.049
ITPKB	0.674546	0.033
IVD	1.31155	0.033
IWS1	1.5743	0.038
JAG1	1.75525	0.024
JAG1	1.47464	0.046
JAG1	1.78936	0.015
JAK2	1.48726	0.032
JAM3	1.30062	0.044
JMJD1C	3.07372	0.001
JUN	1.39286	0.043
KALRN	1.57901	0.010
KAT6A	2.50777	0.005
KBTBD2	2.86643	0.001
KBTBD2	1.34301	0.031
KCNJ3	1.32702	0.045
KCNJ3	1.40859	0.044
KCNMA1	1.60731	0.024
KCNN2	1.57647	0.005
KCTD12	0.738868	0.044
KDELR1	1.34051	0.033
KDELR3	0.762359	0.050
KDM5B	1.4222	0.026
KDM6A	1.81713	0.034
KIAA0100	1.82519	0.011
KIAA1033	1.37418	0.042
KIAA1033	1.43849	0.010
KIAA1551	1.95152	0.006
KIAA2026	1.45012	0.017
KIF21A	1.48633	0.025
KIF5B	1.40537	0.045
KIRREL	2.01584	0.023
KIT	1.48838	0.017
KITLG	1.66144	0.029
KITLG	1.34314	0.049
KLF12	1.82916	0.005
KLF4	0.68485	0.018
KLHDC10	1.58444	0.018
KLHL24	1.98125	0.003
KLHL24	2.29228	0.004
KRAS	1.40056	0.039
LAMA4	2.21914	0.001
LARP1	1.34489	0.043
LARP1B	2.40317	0.001
LARP4	1.50361	0.018
LARP4	2.5811	0.006
LARS	3.3735	0.001
LGALS3	0.753039	0.048
LGALS8	1.56434	0.010
LGALSL	1.36558	0.049
LIG3	1.60426	0.029
LIMA1	2.03104	0.010
LIN7A	1.37477	0.022
LIN7A	2.03478	0.015
LINC00273	1.57797	0.012
LINC00472	1.38044	0.028
LINC00643	1.47662	0.050
LINC00657	1.51406	0.016
LMAN1	2.32992	0.001
LMAN1	2.70002	0.002
LMLN	1.60113	0.050
LMO4	0.698819	0.018
LMO7	1.83292	0.003
LMO7	2.18203	0.004
LOC100129104	1.5933	0.040
LOC100129917	1.62219	0.006
LOC100132167	1.75929	0.038
LOC100287896	0.749681	0.042
LOC100288310	1.35807	0.042
LOC100505876	1.71132	0.037
LOC100506013	2.37399	0.027
LOC100506233	1.44461	0.011
LOC100506661	1.92434	0.005
LOC100506885	0.70781	0.030
LOC100506990	1.42928	0.039
LOC100507632	2.02831	0.003
LOC100509635	1.41828	0.044
LOC113230	0.655351	0.008
LOC284889	1.63324	0.020
LOC286058	0.662881	0.020
LOC286109	1.69172	0.012
LOC339260	0.745768	0.045
LOC339352	0.741748	0.032
LOC727944	0.706639	0.025
LONRF2	1.51208	0.021
LOXL2	1.58096	0.008
LPCAT4	1.53989	0.034
LPGAT1	1.47882	0.050
LPIN2	1.42969	0.018
LPP	1.53461	0.024
LPP	2.19312	0.010
LPPR1	1.47329	0.011
LPPR4	1.91068	0.002
LPXN	1.74382	0.010
LRP6	1.45595	0.022
LRRC10B	0.757447	0.050
LRRC3B	0.643276	0.030
LRRC58	2.21388	0.004
LSAMP	1.31441	0.039
LSM11	1.52586	0.034
LSM12	1.41155	0.027
LSM14B	2.9772	0.002
LUM	0.745491	0.042
LUM	0.774863	0.042
LUZP1	1.67879	0.013
LYN	1.3783	0.028
LYRM2	1.45124	0.026
MACF1	1.31181	0.047
MAF	1.49068	0.021
MAGI2	1.43132	0.033
MAGI3	1.62329	0.010
MALAT1	3.05788	0.001
MALAT1	2.59586	0.005
MALAT1	2.62454	0.007
MALAT1	3.29937	0.002
MALAT1	1.39704	0.019
MALAT1	1.62759	0.034
MALAT1	4.30454	0.001
MALAT1	5.34097	0.001
MALAT1	2.57739	0.006
MALAT1	3.24717	<0.001
MAMDC2	0.723495	0.044
MAN1A2	2.18062	0.001
MAN1A2	1.55246	0.004
MAN1C1	0.702706	0.015
MAN2A1	1.44879	0.012
MANEA	1.42625	0.031
MAP1B	1.79972	0.013
MAP2K2	1.394	0.014
MAP3K1	2.12189	0.005
MAP3K2	1.75011	0.009
MAP3K5	1.90581	0.012
MAP3K5	1.53557	0.041
MAP4	1.66986	0.006
MAP4K5	2.20779	0.016
MAPK14	1.4256	0.017
MAPK14	1.36958	0.033
MAPKAP1	1.42124	0.024
MAPKAPK2	2.0121	0.020
MARCKS	1.59716	0.003
MARVELD1	0.752943	0.026
MBNL1	2.39008	0.029
MBNL1	1.60741	0.003
MBNL1	1.326	0.036
MBNL2	3.46416	0.001
MBTD1	1.95569	0.013
MCAM	1.79985	0.003
MCAM	1.78077	0.007
MCFD2	1.42279	0.014
MCM4	2.02386	0.013
MDFIC	1.83202	0.003
MDM2	2.14669	0.006
MDM2	1.7702	0.013
MDM2	1.51848	0.014
MED13	2.15399	0.002
MED13L	1.4977	0.028
MED13L	1.68584	0.009
MED7	1.84457	0.004
MEOX2	0.693766	0.042
MET	2.63702	0.001
METTL16	1.9252	0.009
MIA	0.726853	0.042
MIER1	1.86845	0.019
MINA	1.57472	0.014
MIR210HG	1.34847	0.037
MIS18BP1	2.07994	0.004
MKI67	1.60429	0.010
MLL	2.45561	0.003
MLL	1.81097	0.018
MMP1	0.518828	0.002
MMP10	0.761006	0.048
MMP16	1.91748	0.010
MMP16	1.33901	0.049
MOB1A	1.31367	0.050
MOB1A	1.7887	0.010
MPZL2	0.715235	0.015
MRAP2	0.771791	0.043
MRE11A	1.60163	0.013
MRVI1	1.4837	0.008
MSANTD4	1.68628	0.009
MSRB3	1.37634	0.043
MTBP	0.752988	0.035
MTMR10	1.36971	0.032
MTUS1	1.5506	0.046
MVD	1.39705	0.029
MYL12A	1.59464	0.019
MYLK	1.36241	0.039
MYO5A	1.85821	0.014
MYO6	1.47611	0.023
MYOCD	2.40154	0.016
MYOCD	3.09638	0.003
MYOF	1.34925	0.029
MZT1	2.00903	0.026
NABP1	1.34805	0.044
NALCN	1.59315	0.033
NARG2	2.01418	0.001
NASP	2.67358	0.003
NAV2	1.43509	0.011
NBAS	2.01811	0.023
NBN	1.46085	0.043
NCAM1	1.65053	0.006
NCAPD2	1.26917	0.050
NCKAP5	1.60348	0.048
NCOA2	1.83444	0.003
NCOA2	1.61434	0.021
NCOA3	1.36502	0.046
NCOR1	1.38402	0.028
NCS1	1.57386	0.003
ND6	1.92462	0.004
NDNF	1.38201	0.048
NDRG3	1.32257	0.030
NDUFB7	0.771708	0.046
NDUFS1	1.64669	0.040
NEDD9	1.45677	0.046
NEDD9	1.90638	0.012
NEGR1	1.77487	0.018
NEK3	1.72738	0.006
NEK6	0.702571	0.030
NES	3.13052	0.002
NEXN	1.32151	0.039
NF1	1.81974	0.005
NF1	1.86632	0.001
NF2	1.83727	0.003
NF2	1.7842	0.005
NFAT5	2.27404	0.009
NFKBIZ	1.4168	0.039
NFX1	1.33167	0.043
NHLRC2	1.77669	0.005
NIPA1	0.718851	0.042
NIPBL	2.07192	0.005
NIPSNAP1	1.70972	0.003
NKAPP1	1.37321	0.041
NKTR	1.52576	0.021
NKTR	2.1848	0.008
NLGN4X	1.3531	0.044
NOL7	1.37094	0.030
NOLC1	1.50342	0.030
NPR3	1.50656	0.028
NPR3	2.25447	0.002
NPR3	2.45151	0.001
NR2C2	2.4272	0.001
NR4A2	1.59115	0.035
NRK	2.48167	0.010
NRP2	1.48428	0.012
NUAK1	1.49261	0.013
NUB1	1.32668	0.039
NUCKS1	1.60087	0.014
NXPE3	1.54207	0.013
OBSL1	0.674217	0.028
ODF2L	1.5083	0.014
OGN	0.609066	0.024
OGN	0.606265	0.038
OLFML2A	0.761966	0.050
OMD	0.665483	0.015
OSBPL8	1.80227	0.029
OSBPL8	2.28307	0.002
OTUD4	1.94273	0.003
OXTR	2.06471	0.003
P2RX2	0.697843	0.028
PACS1	1.51467	0.006
PACSIN3	1.38394	0.035
PAG1	1.6913	0.005
PAG1	1.34917	0.046
PALMD	1.74437	0.004
PAMR1	0.718802	0.050
PAPOLA	1.67528	0.007
PAPPA	1.81449	0.007
PAPPA	1.68428	0.023
PAPSS2	1.41472	0.029
PAR5	2.1498	0.013
PARP4	0.760204	0.028
PAWR	1.33071	0.025
PAWR	1.43938	0.021
PAWR	1.51952	0.018
PAXBP1	1.55955	0.020
PBX1	1.6153	0.014
PCBP2	2.08391	0.003
PCGF5	1.5723	0.031
PCM1	1.72923	0.006
PCM1	2.15773	0.002
PCMTD1	1.59114	0.026
PCNX	1.64599	0.015
PCOLCE2	0.719307	0.034
PDCD6IP	1.34678	0.044
PDE1C	1.57294	0.006
PDE3A	1.51503	0.013
PDGFA	1.81103	0.004
PDK2	1.36707	0.046
PDLIM5	1.72128	0.005
PDLIM5	1.74459	0.005
PDS5B	1.3931	0.023
PECR	0.710367	0.012
PEG10	1.79523	0.008
PELI1	1.71852	0.044
PELO	1.62016	0.015
PELO	1.61876	0.024
PGAP1	1.59208	0.048
PHACTR2	1.5613	0.013
PHACTR2	1.85522	0.003
PHC3	1.77842	0.006
PHF21A	1.59446	0.011
PHF3	1.54233	0.008
PHF6	1.64858	0.015
PHLDB2	10.1661	0.001
PHTF2	2.15568	0.001
PHTF2	2.14451	0.005
PHYH	0.787171	0.048
PIEZO2	1.76713	0.013
PIK3C2A	1.60446	0.021
PIK3CA	1.7971	0.004
PIK3R1	1.79862	0.030
PIKFYVE	1.57747	0.032
PKN2	1.56864	0.008
PKP4	1.37763	0.029
PLAC9	0.749331	0.046
PLCB1	1.39713	0.015
PLXNA2	1.98408	0.002
PLXNA4	1.4914	0.018
PLXNC1	1.65415	0.039
PNRC2	1.4201	0.039
POLR2J4	1.30305	0.047
POU3F3	1.53863	0.038
PPFIA1	1.69266	0.011
PPM1A	1.48567	0.025
PPM1K	1.96244	0.003
PPM1K	1.45927	0.034
PPP1R10	1.52838	0.013
PPP1R12A	1.36615	0.038
PPP4R2	1.46333	0.021
PRDM2	1.6896	0.027
PRG4	0.454396	0.010
PRKAB2	1.67817	0.024
PRKACA	1.60867	0.038
PRKAG2	1.6303	0.005
PRKAG2	1.54981	0.006
PRKCI	1.36422	0.035
PRKCSH	1.49034	0.027
PRKG1	1.86146	0.021
PRMT2	2.46309	0.004
PRPF40A	1.32315	0.048
PRPF4B	1.37294	0.047
PRPF6	1.84756	0.004
PRR14L	2.09329	0.005
PRRC2C	2.21986	0.003
PSMB4	1.67233	0.010
PSME4	2.04671	0.004
PTAR1	1.34213	0.044
PTAR1	2.53726	0.002
PTBP3	1.96096	0.001
PTBP3	1.32811	0.041
PTGS1	0.477886	0.008
PTGS1	0.593483	0.006
PTGS1	0.615457	0.038
PTPLB	2.33904	0.001
PTPN11	2.17483	0.002
PTPN11	1.6326	0.004
PTPN12	2.39177	0.002
PTPRA	2.37107	0.001
PTPRD	2.05502	0.008
PTPRF	1.59365	0.023
PTPRF	1.48029	0.044
PTPRG	1.55549	0.041
PTRF	1.36773	0.018
PYGO1	1.93113	0.008
RAB11B-AS1	0.755908	0.036
RAB11FIP1	1.40782	0.015
RAB2A	1.43034	0.033
RAB2A	1.55839	0.044
RAB35	1.7143	0.034
RAB3B	1.34853	0.038
RAB3B	2.93163	0.003
RAB3IL1	1.3982	0.019
RAB7A	1.39243	0.028
RABEP1	1.83767	0.004
RABL3	1.74222	0.012
RAD21	1.45822	0.029
RALA	1.30368	0.039
RALGPS2	1.55459	0.039
RANBP2	1.54289	0.040
RAPGEF2	3.24354	0.001
RASSF8	2.70098	0.001
RBM22	1.39382	0.046
RBM25	1.6147	0.038
RBM26	1.87002	0.023
RBM26	2.06197	0.003
RBM26-AS1	1.47312	0.043
RBM27	1.4558	0.045
RBM43	1.78257	0.013
RBM8A	1.67504	0.003
RBMS1	1.40394	0.013
RBMS3	1.96947	0.014
RBPJ	1.32716	0.035
RCAN1	1.86466	0.002
RDH10	2.5262	0.005
RDX	1.50007	0.017
REST	1.58173	0.015
REXO2	1.38764	0.034
RFX3	1.50216	0.006
RFX7	2.19087	0.001
RGCC	0.634548	0.013
RGS4	1.35693	0.038
RGS5	0.632285	0.003
RHOBTB3	1.48192	0.019
RIF1	1.61119	0.016
RIMKLA	0.757769	0.044
RIMS1	0.693347	0.017
RLTPR	0.657437	0.032
RMDN2	1.29299	0.046
RNASEL	1.51971	0.038
RNF31	0.683402	0.024
RNGTT	2.09856	0.011
ROCK2	2.00119	0.031
RORA	1.59117	0.007
RORA	1.76209	0.007
RORA	1.79371	0.008
RRBP1	1.57211	0.007
RSBN1	1.39151	0.016
RSRC1	1.53698	0.026
RTKN2	1.37804	0.048
RTTN	2.27983	0.003
RUFY2	2.15651	0.017
RUNX2	0.700189	0.031
S100A13	0.74683	0.037
S100A4	0.505554	0.001
S100A6	0.680688	0.018
SAMD5	1.8208	0.012
SAMD9L	1.48213	0.029
SAMHD1	1.61029	0.008
SAR1B	1.96083	0.009
SAV1	1.40966	0.044
SBF2	1.50346	0.028
SC5DL	1.37195	0.021
SCAI	1.70381	0.006
SCAMP1	1.48377	0.050
SCARB2	1.40125	0.038
SCARNA17	1.40039	0.044
SCD	1.41398	0.011
SCD	1.35102	0.035
SCD	1.48189	0.025
SCN3A	0.695041	0.044
SCRN3	2.08148	0.011
SCYL2	3.50722	0.001
SDPR	1.41852	0.044
SEC63	1.59216	0.046
SECISBP2L	1.69005	0.022
SEL1L3	0.776469	0.049
SEMA3D	2.7885	0.001
SENP1	2.08512	0.003
SENP7	1.34225	0.050
SEPT11	1.4129	0.013
SEPT11	1.44273	0.018
SEPT2	1.51705	0.021
SEPT7	1.77631	0.003
SEPT7P2	1.84826	0.008
SERPINB13	0.770108	0.047
SERPINB5	0.751649	0.034
SERPINE1	2.09201	0.003
SERPINE1	1.89627	0.008
SERPINF1	0.721088	0.043
SESN3	1.99893	0.002
SETD2	2.03794	0.006
SETX	3.1125	0.001
SF3B1	1.49916	0.035
SF3B1	1.55409	0.019
SFPQ	2.65005	0.003
SFRP1	1.37277	0.048
SFSWAP	1.50976	0.033
SFTA1P	1.42062	0.036
SGCB	1.75722	0.003
SGCD	0.684214	0.028
SGMS2	2.93491	0.009
SH2B3	0.758978	0.050
SH3PXD2A	1.56706	0.028
SIKE1	2.30576	0.021
SIKE1	2.25115	0.002
SIKE1	1.60378	0.005
SIPA1L2	0.764307	0.042
SIPA1L2	0.722205	0.029
SKIL	1.43014	0.028
SLAIN1	0.674221	0.036
SLAIN2	1.84842	0.050
SLC16A1	2.10121	0.002
SLC16A3	1.42734	0.049
SLC16A4	0.653673	0.013
SLC16A7	1.83117	0.001
SLC16A7	1.69621	0.026
SLC27A3	0.675313	0.030
SLC2A13	1.99188	0.012
SLC2A13	1.97061	0.001
SLC38A1	2.35063	0.001
SLC39A6	1.4702	0.039
SLC39A6	2.6345	0.002
SLC39A6	1.44195	0.016
SLC3A1	1.62358	0.007
SLC44A1	1.51574	0.027
SLC4A11	0.69975	0.035
SLC4A4	1.63331	0.044
SLC4A4	1.49039	0.014
SLC4A7	1.65396	0.013
SLC7A1	1.61031	0.004
SLC7A11	1.67054	0.018
SLC8A1	5.41099	0.001
SLC8A1	1.55529	0.044
SLC8A1	1.71503	0.006
SLFN5	2.03205	0.003
SLFN5	1.34467	0.035
SLMAP	1.65241	0.021
SLMAP	1.35323	0.022
SMAD2	1.63536	0.017
SMARCA2	2.04847	0.005
SMARCB1	1.39972	0.042
SMC1A	1.85086	0.004
SMC4	1.29692	0.050
SMC5	1.52983	0.014
SMCHD1	2.21107	0.002
SMCHD1	1.44623	0.035
SMOC2	0.715837	0.038
SMTN	1.55489	0.041
SNAP91	0.711794	0.032
SNRNP48	1.6559	0.009
SNX13	1.34678	0.038
SON	1.72113	0.006
SORBS2	1.70293	0.024
SORBS2	1.65653	0.008
SORD	1.48456	0.045
SOS1	1.48717	0.041
SOS2	1.82238	0.013
SOS2	1.86948	0.006
SP4	1.84611	0.005
SPARCL1	0.745187	0.046
SPATA6	1.47781	0.024
SPRED1	1.68573	0.003
SPTBN1	1.83811	0.022
SPTY2D1	1.70418	0.005
SRGAP1	0.761028	0.043
SRPR	2.29889	0.004
SRRM2	1.94911	0.005
SRRT	2.22195	0.001
SSBP2	0.735818	0.035
SSFA2	4.66813	0.001
SSRP1	1.6303	0.009
ST3GAL2	0.760949	0.044
ST3GAL5	1.35283	0.018
ST6GALNAC5	1.33623	0.046
STAG3L4	0.750634	0.050
STEAP1	0.761445	0.050
STIP1	1.28572	0.046
STK4	1.35349	0.047
STMN2	0.659579	0.008
STX16	1.50195	0.047
STXBP6	0.737741	0.024
STYX	1.68997	0.029
STYX	1.625	0.010
SUCNR1	1.4389	0.036
SUPT16H	3.93406	0.001
SUPT6H	1.3286	0.043
SYNCRIP	1.64596	0.005
SYNPO2	1.45346	0.030
SYNPO2	1.4661	0.029
SYTL1	0.71235	0.033
SZRD1	1.41561	0.042
TAC1	0.728797	0.044
TAF1B	1.3485	0.041
TANC2	1.69476	0.013
TAOK1	1.78004	0.008
TAOK1	1.66859	0.018
TBC1D16	1.3873	0.019
TBL1XR1	1.51594	0.007
TBRG1	1.60262	0.029
TEAD1	2.38975	0.014
TEAD1	1.94634	0.036
TET2	3.07691	0.001
TFPI	1.83669	0.012
TGFB2	2.42772	0.001
TGFB2	1.36427	0.039
TGFB2	2.09075	0.001
TGFB2	1.46398	0.024
TGOLN2	1.75469	0.004
THAP6	1.59961	0.013
THBS1	1.85741	0.001
THBS1	1.77487	0.044
THBS1	1.31784	0.037
THOC2	1.43666	0.014
THOC7	1.66522	0.033
THRAP3	1.74562	0.004
TIA1	1.60157	0.046
TIA1	1.56637	0.036
TLE4	1.90502	0.006
TLE4	1.57133	0.046
TLE4	2.21627	0.005
TLK1	1.35787	0.029
TLK1	1.81594	0.006
TLK1	1.61001	0.013
TLL1	2.07368	0.003
TLR4	1.81706	0.005
TLR4	1.3393	0.032
TMEM106A	1.63504	0.016
TMEM106B	1.38657	0.016
TMEM129	0.743513	0.043
TMEM158	0.674229	0.013
TMEM161B	1.44488	0.046
TMEM165	1.4451	0.043
TMEM30A	1.53027	0.005
TMEM33	2.33853	0.011
TMEM47	1.3812	0.023
TMF1	1.43013	0.014
TMOD3	1.3559	0.027
TMOD3	1.79576	0.005
TMPO	1.55196	0.046
TMPO	1.54783	0.004
TMTC1	1.74145	0.014
TMTC2	0.740024	0.047
TMTC3	3.68303	<0.001
TMTC4	1.33964	0.046
TMTC4	1.50605	0.035
TNFAIP6	0.748629	0.024
TNFRSF10D	2.28745	0.020
TNFSF15	0.548294	0.036
TNKS2	1.9021	0.006
TNKS2	1.6348	0.015
TOB2	1.86705	0.003
TOP1	1.52482	0.017
TOR1AIP2	1.30578	0.038
TOX4	1.47335	0.043
TP53	1.4473	0.046
TP53BP1	1.44889	0.042
TP53BP1	2.0184	0.001
TPD52	0.730881	0.028
TPK1	0.711563	0.020
TPM1	1.38588	0.024
TPM4	1.6375	0.015
TPM4	2.51321	0.026
TPM4	1.56125	0.015
TPP2	2.40422	0.001
TPR	3.56752	0.001
TPR	3.41276	0.001
TPRXL	1.30844	0.043
TRAK2	1.5166	0.014
TRAM1	1.65452	0.003
TRAM2	1.37663	0.048
TRIL	0.653365	0.022
TRIM38	1.45987	0.013
TRIM59	1.8213	0.012
TRIP11	1.50285	0.031
TROVE2	3.16477	0.005
TROVE2	1.59059	0.015
TRPC6	2.62526	0.001
TRPC6	2.53514	0.003
TRPS1	1.45959	0.043
TTBK2	1.42544	0.032
TTC37	4.40843	0.001
TUG1	1.32641	0.042
TWF1	1.54732	0.010
TWISTNB	1.65466	0.010
U2AF1	1.30601	0.045
UBA6	1.49923	0.018
UBAC2	0.77422	0.044
UBE2H	1.97063	0.024
UBE2J1	1.49075	0.010
UBE2QL1	1.51953	0.024
UBE2QL1	1.57876	0.004
UBE3A	1.38689	0.029
UBN2	1.84196	0.017
UBXN4	1.69227	0.012
UGCG	1.9837	0.001
UGCG	2.17385	0.001
UGCG	1.4621	0.017
UGGT1	1.36122	0.020
UGGT1	1.89743	0.003
UGGT2	1.49644	0.007
UHMK1	1.68065	0.005
UHMK1	1.87552	0.015
UPF1	1.38882	0.034
USO1	1.44881	0.027
USP1	1.6528	0.014
USP10	1.91863	0.008
USP10	1.41837	0.019
USP12	2.11701	0.006
USP25	2.16201	0.002
USP31	1.57817	0.046
USP34	1.4707	0.019
USP34	1.677	0.015
USP36	2.10113	0.001
USP49	1.44509	0.013
USP51	1.49765	0.012
USP53	1.6548	0.005
USP53	1.57517	0.005
USP53	1.37671	0.025
USP7	1.33895	0.050
UTP23	1.5366	0.050
UTRN	1.69794	0.012
UTRN	1.39289	0.050
VAPB	1.87425	0.005
VASP	1.51389	0.016
VAV3	0.662656	0.007
VIM	1.48135	0.033
VKORC1L1	1.43943	0.044
VMO1	0.775571	0.048
VMP1	1.86991	0.009
VMP1	3.1094	0.020
VPREB1	0.728187	0.029
VPS53	1.75165	0.006
VSNL1	0.681937	0.026
WAC	1.57376	0.010
WDR1	1.43939	0.049
WDR36	1.4422	0.015
WDR59	1.73474	0.010
WDR89	1.38795	0.042
WEE1	1.55295	0.008
WNK1	1.7435	0.020
WWC3	0.721204	0.017
XIAP	1.64314	0.049
XPO7	1.60272	0.018
YEATS4	0.733954	0.034
YLPM1	1.58663	0.010
YTHDC1	1.45517	0.015
YWHAE	1.33656	0.031
ZBED6	1.89916	0.024
ZBTB38	1.68901	0.017
ZC3H7A	1.31014	0.039
ZCCHC6	1.76642	0.014
ZDHHC17	1.74418	0.015
ZDHHC21	1.68169	0.014
ZFAND5	1.38777	0.028
ZFHX4	1.79719	0.006
ZFR	1.61527	0.032
ZFR	2.85234	0.005
ZFR	2.81135	0.002
ZFX	1.98766	0.003
ZFYVE20	1.31762	0.032
ZKSCAN1	1.74842	0.032
ZMYM5	1.65216	0.012
ZMYND10	0.768764	0.047
ZMYND11	2.31382	0.016
ZMYND11	1.59244	0.010
ZNF18	0.731139	0.026
ZNF195	1.50901	0.011
ZNF252P	1.55781	0.009
ZNF286A	1.53717	0.035
ZNF326	1.97031	0.005
ZNF480	1.94632	0.001
ZNF518A	1.83226	0.009
ZNF638	2.99914	0.003
ZNF641	1.414	0.025
ZNF644	1.39191	0.017
ZNF655	2.12686	0.003
ZNF660	2.13365	0.001
ZNF669	1.83537	0.024
ZNF678	1.38952	0.022
ZNF678	1.34507	0.033
ZNF702P	1.41394	0.029
ZNF704	1.80473	0.012
ZNF711	2.06471	0.008
ZNF770	4.04686	0.001
ZNF800	1.78048	0.005
ZNF83	1.46369	0.037
ZRANB2	1.78964	0.009
ZWILCH	1.49693	0.007
ZXDC	2.02263	0.003

## Sheet: Suppl. Table 1 - Sheet 3
Supplementary Table S1	UKN2	100 µM Triadimefon
Probe sets / Gene names	Fold change	adjusted p Value
1556336_at	1.62903	0.016
1564083_at	1.86736	0.004
1569344_a_at	0.640103	0.017
1569603_at	0.689672	0.034
201318_s_at	0.725997	0.038
204030_s_at	0.64003	0.020
204132_s_at	1.43146	0.050
210292_s_at	1.80214	0.012
212848_s_at	0.672239	0.015
213688_at	1.55932	0.019
214238_at	0.687124	0.050
217326_x_at	1.68481	0.024
219477_s_at	0.653037	0.018
222020_s_at	0.658946	0.025
224212_s_at	1.50978	0.015
224741_x_at	1.3182	0.050
224942_at	0.501274	0.020
225799_at	0.667246	0.044
226134_s_at	1.37017	0.036
227566_at	0.659203	0.015
228158_at	0.713713	0.050
228180_at	1.42529	0.038
230014_at	1.57857	0.030
230111_at	0.562566	0.012
230820_at	0.668076	0.014
231040_at	1.61106	0.012
231457_at	0.66031	0.012
234442_at	0.744899	0.041
235172_at	1.61959	0.010
235392_at	0.666059	0.031
235456_at	1.45346	0.045
235676_at	0.711353	0.048
235782_at	1.61572	0.044
236513_at	1.48775	0.034
237118_at	1.43186	0.050
238891_at	0.654173	0.031
239578_at	0.683355	0.022
239817_at	0.588194	0.011
242652_at	1.57136	0.050
242767_at	0.534395	0.013
243543_at	1.87216	0.037
243584_at	1.69057	0.023
243879_at	0.608709	0.016
244605_at	1.4052	0.043
244646_at	1.40146	0.043
AASS	1.49432	0.014
ABCA1	1.47814	0.022
ABCA1	1.63668	0.008
ABCC4	0.678149	0.017
ABCG1	1.96025	0.034
ABHD2	1.39733	0.034
ABI3BP	0.524891	0.047
ACPL2	1.39225	0.031
ACPP	2.00456	0.042
ACTA2	0.223055	<0.001
ACTG2	0.241888	<0.001
ACTN1	0.691865	0.024
ACTN1	0.741202	0.041
ACVRL1	0.648063	0.049
ADAM19	0.606791	0.008
ADCY2	0.696984	0.042
ADM	0.678401	0.025
AFFX-M27830_M_at	1.38403	0.050
AFFX-r2-Bs-thr-5_s_at	1.63181	0.021
AK5	0.656289	0.026
AKAP12	0.586589	0.012
AKAP12	0.582929	0.017
AKAP12	0.64773	0.032
AKAP5	0.605774	0.008
ALDH1L2	0.603311	0.041
ALPK2	0.506471	0.008
AMIGO2	0.664961	0.018
ANKRD1	0.165812	<0.001
ANKRD28	0.70901	0.036
ANKRD36B	1.57189	0.026
ANO4	0.411836	0.004
ANXA1	0.461283	0.002
ANXA2	0.754218	0.047
ANXA2P2	0.622413	0.032
ANXA3	0.357619	0.004
AQP1	0.464629	0.008
ARHGEF2	1.40874	0.048
ARHGEF3	1.48271	0.030
ARL4C	1.48116	0.036
ARSJ	0.685585	0.039
ASPN	0.284712	0.001
ATP8B1	0.449727	0.008
B3GALT2	0.488091	0.007
B3GALT2	0.498244	0.008
BAMBI	1.73812	0.010
BCL2L11	1.55717	0.032
C11orf87	0.639225	0.042
C12orf39	0.571328	0.014
C12orf39	0.631123	0.008
C12orf75	0.645652	0.015
C19orf10	0.682386	0.024
C19orf10	0.709793	0.042
C1orf198	0.726375	0.044
C5orf46	0.599408	0.030
C5orf58	1.74425	0.029
CABLES1	0.609254	0.007
CADM1	1.39622	0.025
CADM1	1.48944	0.014
CAMTA1	0.634866	0.036
CAP2	0.72931	0.038
CAP2	0.684282	0.020
CARD16	0.503413	0.034
CAV1	0.413928	0.002
CAV1	0.459987	0.003
CAV2	0.614907	0.016
CAV2	0.531638	0.008
CBFB	1.42329	0.024
CCDC80	0.725277	0.042
CCDC81	0.49437	0.020
CCDC85A	0.585168	0.016
CCNT1	1.37267	0.043
CCR1	0.6627	0.040
CD44	0.662269	0.032
CD9	0.55016	0.022
CDCA7	1.54115	0.028
CDH12	1.68223	0.037
CDKL1	0.659644	0.042
CDKN1C	0.693085	0.041
CDKN2B	1.52791	0.034
CFI	1.44865	0.021
CFL2	0.74674	0.047
CFL2	0.65281	0.015
CGNL1	0.715888	0.043
CHI3L1	1.81748	0.007
CLDN1	0.437937	0.008
CLDN10	1.46123	0.024
CNN1	0.515428	0.007
CNN2	0.723249	0.045
COBLL1	0.680524	0.042
COL12A1	0.613629	0.029
COL27A1	1.42699	0.024
COL4A1	0.67852	0.016
COL4A1	0.709933	0.030
COL5A1	0.72124	0.044
COL8A1	0.642918	0.011
COL8A2	0.587231	0.048
COL8A2	0.740219	0.039
CORIN	0.481219	0.038
CORIN	0.687405	0.021
CPEB2	0.748883	0.048
CPT1A	0.566762	0.007
CREB3L1	0.711103	0.032
CRIM1	0.700854	0.038
CRIM1	0.684483	0.022
CRIM1	0.650552	0.016
CRISPLD1	1.37063	0.034
CRYAB	0.315319	<0.001
CSF2RB	0.69809	0.042
CSRNP3	1.41179	0.045
CSRP2	0.724397	0.044
CSRP2	0.723819	0.031
CTGF	0.477659	0.003
CTSO	1.45155	0.032
CTTNBP2	1.41331	0.041
CUBN	0.643692	0.010
CXADR	1.41768	0.034
CXCL14	0.597616	0.008
CXCL14	0.626225	0.014
CXCL16	1.38245	0.043
CXorf57	1.41102	0.048
CYB5RL	0.708853	0.042
CYP19A1	0.72366	0.046
CYP1B1	1.84744	0.004
CYP1B1	1.82231	0.004
CYP1B1	1.62854	0.017
CYR61	0.659162	0.031
CYR61	0.655026	0.016
DCAF7	1.68732	0.015
DENR	1.44866	0.023
DKK1	0.672619	0.038
DKK2	0.690694	0.043
DMD	0.620559	0.019
DNAJB4	0.742029	0.045
DNAJC6	0.57678	0.034
DSP	0.51866	0.014
DUSP6	1.45636	0.017
E2F2	1.34599	0.050
ECSCR	0.534272	0.050
ECSCR	0.571108	0.016
ECSCR	0.292854	0.008
EDN1	0.351611	0.001
EDN1	0.227252	<0.001
EFNB2	1.38486	0.031
EFNB2	1.50029	0.017
EGFL6	0.649273	0.018
EGFR	1.44807	0.047
EGR1	1.80124	0.008
EGR3	1.9642	0.013
ELL2	0.582456	0.013
ELL2	0.533081	0.004
EMCN	1.52019	0.042
EMCN	1.7185	0.042
EPAS1	0.655276	0.034
EPO	1.37782	0.047
EREG	2.02601	0.004
ERG	0.552654	0.018
F2RL1	0.600136	0.016
FABP4	0.36192	0.004
FADS3	0.70362	0.043
FAM13C	1.61753	0.036
FAM46A	0.64839	0.022
FAM84B	1.36028	0.048
FAR2	0.58081	0.008
FAR2	0.625029	0.009
FASN	1.59449	0.013
FBLN5	0.652981	0.015
FBN1	0.653178	0.037
FBN1	0.435037	0.007
FBXL21	1.59516	0.032
FBXO32	1.7061	0.024
FHL1	0.723304	0.032
FHL1	0.631318	0.015
FHL2	0.646953	0.009
FKBP11	0.673344	0.027
FLRT3	1.3661	0.047
FLRT3	1.48033	0.017
FMN1	0.566195	0.008
FOSL2	0.665117	0.030
FST	0.639765	0.011
FST	0.63188	0.029
FST	0.660508	0.017
FXYD5	0.718139	0.036
GABRR1	1.96802	0.017
GADD45B	0.731887	0.034
GAREM	1.8751	0.013
GAS2L3	1.51502	0.034
GBP1	0.286113	0.001
GBP1	0.228195	0.002
GBP1	0.317316	0.001
GLIPR1	0.634643	0.022
GLIPR1	0.532871	0.007
GLIPR1	0.600543	0.012
GLIPR1	0.608502	0.007
GLIPR1	0.5974	0.012
GLIPR2	0.717907	0.050
GNA14	0.541077	0.010
GPCPD1	0.70082	0.042
GPM6B	1.41421	0.032
GPM6B	1.43528	0.020
GPM6B	1.36191	0.034
GPR116	1.9486	0.033
GPR126	0.282268	0.004
GPR133	0.327217	0.004
GPR15	0.712117	0.047
GRIK3	1.60396	0.043
GUCA1A	0.539733	0.020
GUCA1A	0.607472	0.022
GZMA	0.596409	0.041
HAPLN1	0.492319	0.004
HAPLN1	0.48794	0.005
HAPLN1	0.519737	0.004
HAPLN1	0.436891	0.004
HAS2	1.64578	0.008
HAS2	1.68907	0.013
HBEGF	0.593464	0.018
HCN1	0.522979	0.048
HELLS	1.56998	0.024
HIPK2	1.40111	0.047
HRASLS	0.455448	0.007
HRASLS	0.534259	0.013
ID2	1.38738	0.036
IDH1	1.46815	0.024
IGFBP6	0.705533	0.026
IKBIP	0.702903	0.050
IL6R	0.71491	0.029
IL7R	0.393475	0.006
IL7R	0.415151	0.007
INMT	0.534461	0.011
INSIG1	1.43938	0.028
ISL1	1.52499	0.012
ITGA8	1.64788	0.009
ITGA8	1.44049	0.022
ITGBL1	0.40965	0.015
ITGBL1	0.554892	0.005
ITGBL1	0.494219	0.009
ITGBL1	0.513651	0.011
ITGBL1	0.600755	0.008
ITIH3	0.427193	0.004
JAG1	0.586683	0.008
JAG1	0.5664	0.008
JAG1	0.654228	0.042
KALRN	0.51639	0.007
KAZN	0.653909	0.050
KAZN	0.653147	0.047
KCTD12	1.45262	0.027
KDELR3	0.703757	0.032
KIAA1199	0.735805	0.050
KIAA1671	0.654786	0.031
KITLG	0.664622	0.019
KLF12	1.68853	0.029
KLF2	0.468575	0.008
KRT18	0.402129	0.001
KRT19	0.443361	0.008
LAMC2	0.590497	0.010
LAMC2	0.643287	0.010
LEF1	1.60117	0.008
LEPREL1	0.736781	0.042
LGALS8	0.620814	0.017
LIMA1	0.694382	0.023
LIMCH1	1.38588	0.049
LINC00342	1.51063	0.016
LINC00645	1.67381	0.017
LMO4	1.37166	0.042
LMO4	1.41135	0.031
LMO4	1.81957	0.004
LMO4	1.53989	0.047
LMO4	1.60675	0.008
LOC100505622	1.40464	0.036
LOC100506013	0.558155	0.013
LOC100506233	1.62328	0.017
LOC100507632	0.262604	0.001
LOC645638	0.660634	0.014
LONRF2	1.61131	0.008
LOX	0.626941	0.028
LOX	0.632688	0.008
LPCAT1	1.52172	0.012
LPHN3	1.52229	0.027
LPL	2.13574	0.008
LPL	1.77464	0.033
LPPR4	0.41823	0.004
LRFN5	1.54657	0.012
LRP6	1.60595	0.009
LRRC32	0.513429	0.004
LRRC8C	1.36138	0.048
LSAMP	1.42828	0.027
LTBP2	0.666737	0.034
LYPD6B	0.696855	0.023
MALAT1	2.24146	0.004
MAMDC2	0.401631	0.005
MARCH4	0.613773	0.044
MATN3	0.608512	0.032
MCAM	0.716566	0.036
MCAM	0.570246	0.005
MCAM	0.56375	0.013
MCAM	0.540778	0.004
MCTP1	0.672676	0.016
MFAP3L	1.45577	0.042
MFAP5	0.444185	0.018
MFAP5	0.473598	0.031
MGARP	0.615303	0.050
MGLL	0.351895	0.008
MGLL	0.433692	0.017
MGP	1.59108	0.031
MGST1	0.695845	0.022
MICAL2	0.45316	0.031
MICAL2	0.483178	0.005
MICB	0.400272	0.010
MLL3	1.45521	0.040
MMP10	0.696471	0.041
MMP19	0.497826	0.016
MRVI1	0.642899	0.018
MSI2	1.63256	0.017
MSI2	1.47398	0.018
MSRB3	0.692218	0.018
MYH9	0.582034	0.005
MYL12A	0.715394	0.045
MYL12A	0.684422	0.044
MYL4	0.635726	0.031
MYL4	0.674208	0.033
MYL9	0.450162	0.004
MYLK	0.576991	0.008
MYLK	0.580481	0.008
MYOCD	0.606517	0.043
MYOCD	0.582006	0.029
MYOF	0.63691	0.013
NASP	2.1328	0.025
NCKAP5	0.658465	0.050
NEFL	0.66119	0.016
NEK3	0.710808	0.037
NEK7	0.665932	0.013
NEXN	0.553423	0.005
NEXN	0.645116	0.033
NF1	1.58703	0.050
NIPSNAP3A	0.741911	0.050
NLGN4X	1.73329	0.010
NOV	0.510372	0.005
NPR3	0.37255	0.001
NPR3	0.388538	0.001
NPR3	0.477593	0.007
NR1D2	1.53528	0.030
NR2F1	1.39349	0.036
NRIP1	1.35168	0.046
NRP2	1.4873	0.038
NTNG1	1.64747	0.050
NUAK1	0.655316	0.020
OGN	0.606838	0.013
OGN	0.660802	0.040
OMD	0.460903	0.013
OMD	0.36513	0.007
OPTN	0.6984	0.040
OTOGL	0.443576	0.016
OXTR	0.684767	0.017
P4HA2	0.732439	0.042
PAPPA	0.519185	0.008
PAPPA	0.46431	0.003
PAPPA	0.435054	0.003
PAPPA	0.425922	0.004
PAPPA	0.475232	0.004
PAPSS2	0.714432	0.027
PAWR	0.669146	0.023
PAWR	0.500708	0.011
PAWR	0.67376	0.033
PAWR	0.601562	0.032
PAX9	1.61484	0.017
PCDH8	1.72225	0.017
PCGF5	0.643504	0.043
PDE1C	0.700602	0.038
PDE7B	1.33845	0.050
PDLIM2	0.717182	0.044
PEG10	1.77547	0.050
PFKP	0.675948	0.029
PI15	1.43364	0.024
PIK3R1	1.79482	0.008
PIP5K1B	1.84861	0.042
PLD5	1.77883	0.034
PLXDC1	0.577968	0.017
PLXNA2	0.725403	0.050
PLXNA2	0.630436	0.025
PMAIP1	1.40053	0.050
PPP1R13L	0.70668	0.042
PPP1R14A	0.575225	0.010
PPP2R2B	1.86503	0.008
PPP3CA	1.42657	0.031
PRICKLE1	0.55191	0.008
PRKAG2	0.653404	0.025
PRKAG2	0.617117	0.022
PRKAG2	0.608767	0.013
PRSS23	0.723781	0.032
PRSS35	0.574899	0.008
PRUNE	1.56373	0.012
PSD3	1.39619	0.031
PTHLH	0.557291	0.046
PTHLH	0.669618	0.041
PTMS	1.40245	0.032
PTPLA	0.632209	0.036
PTPN14	0.706326	0.024
PTPN2	1.39881	0.039
PTPRO	1.57681	0.020
PTRF	0.703724	0.024
PTRF	0.63489	0.010
PTX3	0.583882	0.006
RAB11B-AS1	0.587089	0.024
RAB3B	0.651318	0.046
RAB3B	0.53518	0.005
RAB3B	0.529765	0.008
RAB3B	0.593891	0.034
RCAN1	0.633641	0.014
RFTN1	0.65557	0.014
RGCC	0.536713	0.008
RHOB	0.654485	0.047
RHOU	1.4848	0.013
RHOU	1.59185	0.014
RNF144B	0.474188	0.023
RORB	2.07996	0.017
RRAS	0.631516	0.036
RRAS2	0.707315	0.024
RRP7A	0.740888	0.048
RSPH9	0.72289	0.037
RSU1	0.741565	0.039
RUNX2	1.44828	0.018
S100A4	0.634618	0.013
S100A6	0.573886	0.007
SCD	1.37704	0.039
SCN3A	1.64597	0.017
SDC2	0.675701	0.027
SDC2	0.6858	0.018
SDPR	0.481077	0.007
SEMA6A	1.49895	0.024
SEMA6D	1.85002	0.011
SEMA6D	1.81775	0.005
SEMA6D	1.60823	0.044
SEMA6D	1.96213	0.005
SERPINA3	1.71186	0.027
SERPINE1	0.501676	0.004
SERPINE1	0.477487	0.004
SF1	1.81986	0.016
SGIP1	0.563087	0.018
SGK1	1.43622	0.018
SGMS2	0.649395	0.044
SIPA1L2	1.40523	0.029
SIPA1L2	1.42385	0.038
SLC20A1	1.40975	0.022
SLC20A1	1.71072	0.022
SLC25A20	0.688382	0.021
SLC6A16	1.39066	0.031
SLC6A6	1.39501	0.042
SLC8A1	0.637857	0.021
SMAGP	0.687229	0.031
SMURF2	0.739247	0.050
SNTB1	1.46254	0.031
SORBS2	0.68186	0.031
SORBS2	0.59212	0.008
SORCS1	1.8155	0.017
SOX4	1.38545	0.032
SOX5	1.71996	0.040
SOX5	1.41053	0.034
SOX9	1.65529	0.007
SPARC	0.736214	0.039
SPATA18	0.690805	0.032
SPOCK1	1.50741	0.029
SPON1	1.80538	0.019
SPRY4	1.55009	0.017
SREBF1	1.46313	0.029
SRSF7	1.44305	0.033
SSTR2	1.91131	0.008
ST6GAL2	0.595289	0.007
ST6GALNAC3	1.32153	0.050
STC1	1.75424	0.012
STC1	1.66872	0.034
STEAP3	0.624145	0.050
STK38L	0.711958	0.045
STMN2	1.4876	0.034
STMN2	1.53143	0.015
SULF1	0.543151	0.011
SULF1	0.574287	0.008
SULF1	0.649659	0.013
SULT1E1	0.447715	0.006
SULT1E1	0.460109	0.004
SYNC	0.52514	0.015
SYTL2	0.649659	0.020
SYTL2	0.646735	0.029
TAC1	1.94518	0.008
TAGLN	0.34749	0.002
TAGLN	0.331743	0.002
TBC1D8	1.37685	0.042
TBX3	1.36766	0.044
TCF24	1.81308	0.013
TGFB1I1	0.717315	0.044
TGFB2	0.552308	0.004
TGFB2	0.505842	0.009
TGFB2	0.628643	0.008
TGFBR3	1.48016	0.016
THBS1	0.717259	0.045
THBS1	0.565624	0.008
THBS2	0.682358	0.036
TIAM1	1.50291	0.017
TIMP4	0.530732	0.004
TLL1	0.534933	0.037
TMEM108	1.38679	0.042
TMEM87B	1.43638	0.037
TMTC2	1.39905	0.036
TNFSF15	0.450576	0.047
TNMD	0.63329	0.012
TNNC1	0.595872	0.038
TPM1	0.562182	0.004
TPM1	0.53874	0.008
TPM1	0.733588	0.036
TPM1	0.656939	0.013
TRAF5	0.664979	0.036
TRIB1	1.47939	0.025
TRIL	1.48664	0.017
TRIL	1.46105	0.028
TRIM6	0.615627	0.050
TSHZ2	1.56429	0.042
TSHZ2	1.48297	0.036
TSPAN11	1.53001	0.031
TUBB2A	0.681464	0.026
TXNIP	0.681793	0.030
UACA	0.67011	0.015
UACA	0.58985	0.029
UBE2QL1	0.695231	0.034
USP53	0.555532	0.032
USP53	0.64929	0.038
VAT1L	1.36394	0.046
VGLL3	0.699984	0.038
VGLL3	0.596776	0.011
VSNL1	1.43521	0.031
VSNL1	1.51287	0.020
WDR1	0.696255	0.035
WDR1	0.68318	0.042
WFDC1	0.475507	0.015
WNT5A	1.35938	0.035
WNT9A	0.660995	0.050
XPO7	1.51246	0.016
ZNF519	1.4235	0.044

## Sheet: Suppl. Table 1 - Sheet 4
Supplementary Table S1	UKN2	15 µM PBDE-99
Probe sets / Gene names	Fold change	adjusted p Value
1552641_s_at	1.28359	0.041
1552729_at	0.760795	0.045
1555216_a_at	0.803488	0.033
1555578_at	2.15373	0.010
1555673_at	1.55681	0.011
1555790_a_at	1.37257	0.012
1555826_at	0.7657	0.034
1556153_s_at	1.46933	0.015
1556329_a_at	0.6295	0.003
1556678_a_at	1.47533	0.044
1556713_at	0.472657	0.018
1556935_at	0.683732	0.037
1557348_at	0.711189	0.029
1557383_a_at	0.702498	0.024
1557439_at	1.33451	0.020
1557514_a_at	0.755591	0.027
1557543_at	0.687289	0.031
1558102_at	0.815427	0.050
1558105_a_at	2.06512	0.008
1558599_at	0.73103	0.016
1558613_at	0.752146	0.028
1558695_at	0.632313	0.005
1558724_at	1.39124	0.024
1558828_s_at	0.692375	0.034
1559078_at	0.568632	0.006
1559675_at	1.56548	0.013
1560023_x_at	0.774877	0.035
1560180_at	1.25657	0.029
1560222_at	0.82425	0.043
1560424_at	1.23848	0.050
1560958_s_at	1.88999	0.002
1561064_a_at	1.32629	0.018
1561362_at	0.797876	0.042
1561449_at	1.28063	0.047
1561625_at	0.773877	0.029
1561956_at	0.635135	0.045
1562865_at	1.50433	0.040
1563023_at	0.809656	0.041
1563063_at	1.29254	0.040
1563250_at	0.755003	0.028
1564077_at	0.739181	0.013
1565821_at	0.762074	0.043
1566152_a_at	0.538867	0.007
1566501_at	0.766892	0.035
1568611_at	1.55955	0.004
1568983_a_at	0.639291	0.010
1569180_at	0.674495	0.032
1569672_at	1.26928	0.042
1569785_at	0.716099	0.011
1569828_at	0.806442	0.044
1569841_x_at	1.41174	0.011
1569853_at	0.659947	0.008
1570552_at	1.66734	0.038
1570607_at	0.760131	0.016
200623_s_at	0.793248	0.037
201065_s_at	0.79123	0.028
201403_s_at	1.21024	0.049
201601_x_at	1.70384	0.002
201973_s_at	1.23728	0.047
202374_s_at	1.30213	0.021
203274_at	1.2194	0.043
203359_s_at	0.760864	0.018
203360_s_at	0.689101	0.003
203433_at	1.21624	0.045
203799_at	0.750634	0.011
203986_at	1.65338	0.011
204347_at	1.65676	0.010
204348_s_at	1.43105	0.004
204962_s_at	0.686476	0.003
205048_s_at	1.64676	0.024
205157_s_at	0.548897	0.016
205200_at	0.699836	0.035
205347_s_at	0.642991	0.002
205821_at	0.596212	0.008
205871_at	0.695019	0.050
205967_at	0.6618	0.006
206090_s_at	0.769392	0.043
206655_s_at	0.762711	0.043
206785_s_at	0.632662	0.029
208069_x_at	0.746425	0.032
208490_x_at	0.68728	0.006
208523_x_at	0.802195	0.041
208527_x_at	0.681685	0.007
208755_x_at	0.792519	0.023
208785_s_at	1.36187	0.012
209122_at	1.54022	0.003
209138_x_at	1.24534	0.041
209424_s_at	0.621771	0.004
209425_at	0.659985	0.011
209426_s_at	0.66436	0.004
209535_s_at	0.77157	0.022
209912_s_at	1.39088	0.019
210123_s_at	1.39652	0.014
210292_s_at	0.701288	0.026
210784_x_at	1.34619	0.024
210824_at	0.746393	0.043
211725_s_at	1.31105	0.034
211940_x_at	0.76711	0.015
211984_at	0.768844	0.022
211998_at	0.800473	0.030
212117_at	1.28395	0.021
212243_at	0.749191	0.013
212244_at	0.757054	0.012
212535_at	1.51225	0.002
212801_at	0.729023	0.015
212848_s_at	0.747831	0.010
212929_s_at	1.34859	0.011
212979_s_at	0.69209	0.005
213397_x_at	1.28224	0.030
213454_at	0.761724	0.022
213532_at	1.30005	0.016
213828_x_at	0.803139	0.029
213904_at	0.779167	0.040
214126_at	1.34113	0.011
214151_s_at	1.76573	0.001
214152_at	1.82638	0.007
214182_at	1.46876	0.004
214243_s_at	0.5608	0.015
214283_at	0.779202	0.045
214290_s_at	0.693382	0.010
214455_at	0.579662	0.006
214570_x_at	0.689631	0.032
214693_x_at	0.630202	0.004
214696_at	1.29681	0.023
214841_at	2.69025	0.001
215200_x_at	0.774039	0.040
215306_at	0.731381	0.041
215388_s_at	0.709888	0.008
215629_s_at	0.67393	0.010
215634_at	1.69133	0.010
215812_s_at	1.33313	0.021
215928_at	0.768208	0.021
216147_at	0.712073	0.029
216236_s_at	1.73414	0.002
216247_at	0.760068	0.023
216284_at	0.778975	0.018
216508_x_at	0.625596	0.001
216515_x_at	0.824515	0.049
217125_at	0.792813	0.023
217185_s_at	1.58944	0.006
217225_x_at	1.33491	0.013
217492_s_at	1.4085	0.007
217604_at	1.41504	0.017
218383_at	0.786598	0.039
218638_s_at	1.42066	0.012
220533_at	0.623009	0.002
220922_s_at	1.45282	0.033
221511_x_at	1.841	0.001
221740_x_at	0.793368	0.039
221768_at	0.709161	0.014
221804_s_at	1.25366	0.025
221853_s_at	1.36062	0.010
221939_at	1.29131	0.040
222020_s_at	1.57329	0.005
222088_s_at	1.53621	0.006
222156_x_at	1.74376	0.001
222184_at	0.631721	0.024
222271_at	0.696708	0.034
222344_at	0.599578	0.002
222631_at	1.38715	0.022
223641_at	1.33968	0.014
223707_at	1.26377	0.032
223773_s_at	1.32179	0.036
223774_at	1.26563	0.032
223800_s_at	1.95403	0.020
224032_x_at	1.33971	0.049
224565_at	2.11279	0.019
224741_x_at	1.4478	0.007
224841_x_at	1.38474	0.011
224917_at	1.32157	0.047
225155_at	1.34375	0.011
225239_at	1.59212	0.017
225342_at	1.33169	0.010
225642_at	1.3457	0.013
225834_at	0.708221	0.014
226040_at	1.26781	0.034
226134_s_at	1.4151	0.006
226382_at	1.37823	0.010
226440_at	1.20917	0.049
226550_at	1.77901	0.001
226621_at	1.54488	0.006
226725_at	1.4332	0.007
226731_at	0.765437	0.032
226856_at	1.61292	0.003
226947_at	1.29607	0.030
227061_at	1.30283	0.019
227492_at	1.33634	0.021
227566_at	1.58529	0.002
227665_at	1.26644	0.022
227755_at	1.24468	0.049
227853_at	1.25162	0.047
227854_at	1.4879	0.008
227963_at	1.39078	0.024
228037_at	0.758936	0.023
228481_at	0.593199	0.001
228750_at	0.329973	0.002
228809_at	1.37877	0.021
228914_at	1.55561	0.002
228990_at	1.3639	0.013
229024_at	0.745773	0.039
229351_at	0.701318	0.007
229437_at	1.91161	0.001
229448_at	1.21953	0.045
229479_at	0.427806	0.001
229490_s_at	0.681416	0.030
229569_at	0.487543	0.004
229580_at	1.93618	0.003
229590_at	1.24976	0.036
229612_at	1.4056	0.015
229670_at	0.629681	0.004
229695_at	1.48728	0.015
229830_at	1.36057	0.010
229952_at	0.721539	0.016
229999_at	0.735883	0.023
230003_at	2.6039	<0.001
230127_at	1.5651	0.008
230231_at	0.464713	0.002
230267_at	1.51765	0.011
230292_at	0.70042	0.010
230310_at	0.686012	0.034
230312_at	0.716903	0.042
230343_at	1.42624	0.014
230406_at	2.06151	0.002
230428_at	0.803889	0.035
230483_at	0.648197	0.007
230580_at	0.735675	0.013
230630_at	1.39079	0.009
230655_at	1.33964	0.016
230657_at	1.68613	0.006
230659_at	1.40306	0.008
230738_at	0.706145	0.048
230746_s_at	7.65666	<0.001
230787_at	0.640328	0.006
230958_s_at	0.788239	0.047
231067_s_at	1.86879	0.013
231098_at	0.741939	0.027
231113_at	0.697595	0.050
231270_at	2.15681	<0.001
231438_x_at	1.49861	0.037
231503_at	1.43623	0.021
231827_at	0.756641	0.045
231925_at	0.750413	0.029
231937_at	1.54463	0.006
232210_at	0.633028	0.015
232319_at	0.785984	0.049
232406_at	0.590998	0.011
232583_at	0.775445	0.017
232584_at	0.568861	0.003
232687_at	0.747327	0.041
232723_at	0.781483	0.033
232797_at	0.756978	0.041
233142_at	0.749725	0.042
233243_at	0.762239	0.038
233335_at	1.52557	0.039
233400_at	0.705672	0.025
233611_at	0.647042	0.010
233964_at	0.810561	0.047
234034_at	0.762983	0.020
234113_at	0.757303	0.036
234151_at	0.738247	0.013
234494_x_at	0.768143	0.031
234881_at	1.57095	0.014
234976_x_at	1.76276	0.001
234989_at	1.455	0.010
235236_at	1.39619	0.011
235363_at	0.763828	0.017
235456_at	0.633473	0.008
235681_at	0.75547	0.022
235716_at	0.784188	0.028
235758_at	1.39288	0.029
235771_at	0.726627	0.047
235898_at	0.772968	0.017
236067_at	0.689067	0.016
236097_at	1.46257	0.030
236120_at	0.720452	0.023
236312_at	0.727235	0.033
236372_at	1.29624	0.048
236503_at	1.50689	0.012
236513_at	1.46274	0.009
236543_at	1.877	0.002
236545_at	0.701844	0.012
236678_at	0.658076	0.007
236691_at	0.711694	0.017
236692_at	0.675258	0.035
236856_x_at	0.78772	0.025
236865_at	0.773146	0.048
236901_at	1.42604	0.005
236974_at	0.678353	0.008
237130_at	1.24633	0.032
237166_at	0.692854	0.008
237199_at	0.760139	0.027
237212_at	2.0593	0.012
237435_at	0.525167	<0.001
237509_at	1.57681	0.007
237539_at	1.34241	0.031
237698_at	1.31774	0.013
237796_at	0.776068	0.047
238598_s_at	1.28751	0.038
238623_at	1.41113	0.005
238646_at	0.593662	0.006
238652_at	0.740427	0.044
238712_at	0.758552	0.029
238727_at	1.42817	0.022
238891_at	0.778588	0.024
238902_at	0.768682	0.024
238932_at	0.769457	0.031
239112_at	0.67153	0.004
239220_at	0.667447	0.004
239253_at	0.548758	0.006
239262_at	0.500592	0.002
239331_at	1.47645	0.017
239450_at	1.2995	0.031
239587_at	2.75025	<0.001
239632_at	0.661246	0.004
239633_at	1.28377	0.043
239678_at	0.742208	0.015
239752_at	1.44427	0.012
239825_at	1.52781	0.022
239845_at	1.39626	0.044
239849_at	0.663107	0.014
239863_at	1.32341	0.050
239953_at	1.33007	0.035
239957_at	0.728602	0.028
240000_at	0.665427	0.024
240095_at	1.46169	0.041
240121_x_at	1.38403	0.022
240237_at	1.48991	0.009
240397_x_at	2.5304	<0.001
240467_at	1.35736	0.025
240472_at	0.730726	0.050
240539_at	0.797273	0.033
240550_at	0.687993	0.043
240557_at	0.748322	0.033
241015_at	0.745273	0.016
241060_x_at	0.669691	0.011
241187_at	0.801251	0.031
241218_at	1.31697	0.030
241488_at	1.34344	0.017
241581_at	0.749157	0.026
241632_x_at	0.775726	0.038
241769_at	0.760383	0.046
241772_at	0.661018	0.020
241816_at	0.625403	0.017
241840_at	1.68886	0.001
241873_at	0.389256	<0.001
241888_at	0.769677	0.040
241991_at	0.683694	0.031
242094_at	1.30639	0.030
242127_at	0.568838	0.017
242329_at	1.4085	0.035
242346_x_at	0.67829	0.014
242398_x_at	0.748967	0.042
242652_at	0.630572	0.021
242676_at	1.31739	0.022
242723_at	0.658271	0.018
242767_at	0.752518	0.022
242787_at	0.748145	0.020
242890_at	0.704661	0.035
242893_at	1.7133	0.002
242928_at	1.45237	0.012
243016_at	1.55284	0.025
243037_at	0.556174	0.022
243138_at	0.72398	0.013
243172_at	0.55894	0.012
243179_at	1.58263	0.004
243215_at	0.654531	0.008
243240_at	0.717757	0.014
243398_at	0.631004	0.046
243434_at	0.712716	0.037
243490_at	0.37427	0.001
243509_at	1.35692	0.017
243584_at	0.602335	0.007
243844_at	0.585372	0.024
243902_at	1.53972	0.018
243903_at	0.569156	0.001
243918_at	1.5477	0.011
243947_s_at	1.58573	0.003
244091_at	1.60565	0.026
244140_at	1.31705	0.036
244203_at	0.367263	<0.001
244448_at	0.735725	0.035
244642_at	0.801971	0.046
244663_at	0.781207	0.048
244860_at	0.749944	0.046
58916_at	0.699247	0.015
A2M	1.42653	0.018
AAED1	1.3671	0.024
ABAT	0.68714	0.014
ABAT	0.682482	0.009
ABCA1	1.37168	0.022
ABCA5	1.5277	0.009
ABCA6	0.499337	0.020
ABCA8	0.51082	0.011
ABCB10	1.5175	0.002
ABCB6	1.4576	0.019
ABCC1	1.27733	0.023
ABCC4	1.40452	0.012
ABCC4	1.39375	0.035
ABCG1	2.05615	0.001
ABHD11	0.66236	0.041
ABHD14A	0.711321	0.033
ABHD2	1.40224	0.050
ABHD2	1.3541	0.022
ABHD2	1.35249	0.013
ABHD6	1.48893	0.006
ABHD6	1.56855	0.002
ABI2	0.795412	0.024
ABI2	0.80451	0.029
ABR	1.29576	0.016
ABRACL	1.40105	0.005
ACAT2	0.740994	0.013
ACBD5	1.24406	0.037
ACER3	1.25632	0.042
ACER3	1.22392	0.046
ACPL2	0.690427	0.004
ACPP	3.36175	<0.001
ACRC	1.77901	0.002
ACSL1	1.52944	0.005
ACSL1	1.44727	0.006
ACTA2	0.528571	<0.001
ACTG2	0.578993	0.001
ADAD2	0.738345	0.027
ADAM12	3.07517	<0.001
ADAM12	1.36108	0.037
ADAM12	2.99779	<0.001
ADAM12	1.21603	0.047
ADAM12	2.50894	<0.001
ADAM17	1.38662	0.027
ADAM19	0.598283	0.002
ADAM22	0.554219	0.019
ADAM22	0.623184	0.003
ADAM23	0.725884	0.023
ADAM9	1.27122	0.049
ADAMTS15	1.91254	0.002
ADAMTS17	1.63756	0.019
ADAMTS2	1.44152	0.036
ADAMTS8	1.37837	0.019
ADAMTS8	1.90189	0.004
ADAMTS9	0.722562	0.015
ADAMTSL1	0.682195	0.035
ADAMTSL1	0.78997	0.037
ADAMTSL1	0.533172	0.003
ADAMTSL1	0.551743	0.006
ADAMTSL1	0.661417	0.007
ADCK2	1.38797	0.030
ADCK2	1.38898	0.038
ADD1	0.737867	0.015
ADD3	0.726504	0.007
ADD3	0.660418	0.003
ADD3	0.744267	0.012
ADD3	0.657061	0.003
ADNP	0.829428	0.048
ADORA2B	1.43387	0.017
ADRB2	1.99646	0.006
ADSS	1.30051	0.036
ADTRP	2.56939	<0.001
AFF4	1.39157	0.029
AFFX-M27830_5_at	1.52615	0.026
AFFX-M27830_M_at	1.57256	0.005
AGA	1.3824	0.013
AGA	1.45244	0.049
AGPAT6	1.2451	0.043
AGPAT9	7.22087	<0.001
AGT	3.30554	0.001
AGTPBP1	1.23002	0.044
AGXT	0.698676	0.014
AHNAK	1.30769	0.024
AHNAK2	2.35793	0.001
AHRR	4.26802	<0.001
AIFM2	1.38852	0.008
AIG1	1.2435	0.048
AJUBA	1.33976	0.011
AK5	3.97304	0.001
AK5	3.17999	<0.001
AKAP12	1.75759	0.003
AKAP12	1.7569	0.002
AKAP12	1.83203	0.003
AKAP13	0.653467	0.006
AKAP5	0.481973	0.001
AKIP1	0.814372	0.047
AKNA	1.52568	0.019
AKT2	0.742154	0.038
AKTIP	1.38049	0.006
AKTIP	1.34153	0.023
ALCAM	0.668049	0.033
ALCAM	0.770734	0.014
ALCAM	0.812089	0.042
ALDH1A1	1.33305	0.030
ALDH1A2	0.776788	0.019
ALDH1L2	1.5916	0.012
ALDH1L2	1.58655	0.039
ALDH1L2	1.95259	0.001
ALDH2	1.43532	0.004
ALDH7A1	0.656346	0.004
ALDH7A1	0.633579	0.002
ALDH7A1	0.699143	0.021
ALDOA	1.30428	0.031
ALDOA	1.28585	0.047
ALG1	1.33438	0.039
ALG1	1.4983	0.006
ALKBH5	1.25964	0.047
ALOX5AP	1.39697	0.021
ALPK2	2.15509	0.001
AMD1	1.29817	0.015
AMFR	1.28888	0.033
AMOT	0.532793	0.024
AMOTL1	0.77571	0.024
AMPH	0.622392	0.002
ANG	1.87144	<0.001
ANGPTL4	1.78478	0.001
ANGPTL4	1.83045	0.001
ANK2	1.73071	0.001
ANKRD1	0.789391	0.036
ANKRD11	1.2809	0.030
ANKRD12	1.5216	0.006
ANKRD12	1.35895	0.011
ANKRD27	1.21761	0.046
ANKRD32	0.736067	0.013
ANKRD36B	0.698676	0.012
ANKS1B	1.38769	0.033
ANKS1B	1.37075	0.031
ANKZF1	1.38508	0.010
ANLN	0.64669	0.003
ANLN	0.666969	0.005
ANO3	0.773275	0.029
ANP32E	0.805918	0.035
ANP32E	0.758196	0.021
ANPEP	2.67297	0.001
ANTXR1	0.763028	0.029
ANXA10	1.47852	0.042
ANXA3	2.03024	0.001
ANXA4	1.55339	0.004
ANXA4	1.49198	0.003
AP1AR	1.30535	0.046
AP1G2	1.29594	0.042
AP1S3	1.85705	0.005
AP1S3	1.68601	0.009
AP1S3	1.79325	0.037
AP3D1	1.27769	0.019
APCDD1	0.649854	0.008
APCDD1L	1.39751	0.012
APOBEC3B	0.711477	0.022
APOBEC3G	1.31196	0.047
APOC1	0.76472	0.040
APOL6	1.60826	0.013
APOL6	1.74927	0.016
AQP1	1.37065	0.024
AQP1	1.53862	0.006
AQP3	1.35459	0.031
AQP3	1.82622	0.004
ARAF	1.41749	0.034
ARAP2	1.28364	0.037
ARAP2	1.4852	0.009
ARFGAP1	1.37509	0.013
ARFGEF1	1.25853	0.036
ARFGEF2	1.34399	0.016
ARG2	1.56685	0.004
ARGLU1	0.72193	0.008
ARHGAP15	0.733327	0.024
ARHGAP19	0.662407	0.003
ARHGAP19	0.700437	0.010
ARHGAP20	0.713255	0.035
ARHGAP23	1.26448	0.046
ARHGAP28	0.533024	0.003
ARHGAP28	0.643042	0.003
ARHGAP6	0.687906	0.006
ARHGAP9	1.46485	0.006
ARHGDIB	0.510485	0.004
ARHGDIB	0.701903	0.015
ARHGEF2	1.27523	0.047
ARHGEF26	0.786541	0.050
ARHGEF26	0.535185	0.006
ARHGEF28	1.43218	0.012
ARHGEF37	1.51332	0.019
ARHGEF39	0.648952	0.024
ARHGEF40	0.799619	0.028
ARHGEF7	1.33944	0.010
ARID4A	0.784239	0.037
ARID4A	0.68292	0.022
ARL10	1.30476	0.033
ARL4C	2.41175	<0.001
ARL4C	2.42016	<0.001
ARL4C	2.16241	0.001
ARL6IP1	0.74714	0.012
ARL8B	1.31425	0.012
ARMC6	1.33572	0.024
ARMC9	1.38613	0.012
ARMC9	1.42438	0.005
ARMCX1	1.36173	0.013
ARNTL2	1.33008	0.017
ARRB1	0.699041	0.032
ARSE	0.717742	0.010
ARSJ	0.676598	0.005
ARSK	0.750134	0.019
ASCL1	0.758415	0.042
ASIC1	0.72528	0.024
ASNS	2.68599	<0.001
ASPH	1.26083	0.040
ASPH	1.71017	0.003
ASPHD2	1.25645	0.042
ASPM	0.669765	0.004
ASPM	0.515109	0.001
ASPM	0.68422	0.012
ASPN	0.595931	0.008
ASPN	0.584307	0.003
ASRGL1	0.757864	0.028
ASS1	3.16458	<0.001
ASXL3	0.636938	0.009
ATAD2	0.686312	0.007
ATAD2	0.624447	0.002
ATAD2	0.677718	0.016
ATAD2	0.616084	0.008
ATAD3B	1.26248	0.049
ATF3	1.44408	0.008
ATF4	1.49292	0.002
ATF5	2.05598	<0.001
ATF5	2.025	0.001
ATF6	1.37191	0.045
ATF6	1.29492	0.016
ATF7IP	0.819906	0.042
ATF7IP	0.732131	0.007
ATG10	0.727962	0.016
ATP1A2	0.77802	0.021
ATP1B3	1.29217	0.015
ATP5E	0.682649	0.031
ATP6V0E1	1.36024	0.009
ATP6V1B2	1.34011	0.014
ATP6V1C1	1.63815	0.014
ATP6V1C1	1.47262	0.050
ATP6V1C1	1.31249	0.014
ATP6V1C1	1.45565	0.004
ATP6V1G1	1.35211	0.030
ATP6V1G2	0.724756	0.023
ATP8A2	1.38388	0.018
ATP8B1	1.60503	0.004
ATP8B2	1.38993	0.007
ATRN	1.31102	0.038
ATRNL1	0.768961	0.049
ATRNL1	0.705712	0.008
ATRX	0.724403	0.013
AURKA	0.741414	0.011
AURKA	0.756781	0.013
AURKA	0.686588	0.006
AURKB	0.688926	0.007
AUTS2	0.783329	0.020
AXL	1.40545	0.011
B3GALT2	0.582063	0.002
B3GALT2	0.629528	0.003
B3GNT2	1.64956	0.001
B3GNT2	1.35391	0.015
B4GALT4	1.31323	0.026
BACE2	0.757814	0.016
BACH2	0.633846	0.001
BAG1	1.27938	0.023
BAG1	1.49745	0.012
BAG2	1.57431	0.007
BAI3	0.5782	0.006
BAIAP2-AS1	0.747517	0.032
BAIAP2-AS1	0.698703	0.013
BAIAP2L1	1.31959	0.011
BARD1	0.595657	0.001
BARD1	0.658149	0.012
BARD1	0.573936	0.003
BBOX1	0.655944	0.003
BCAT1	1.36568	0.033
BCAT1	1.52286	0.005
BCAT1	1.33113	0.015
BCAT1	1.34024	0.023
BCKDHB	0.764204	0.032
BCL10	1.29047	0.044
BCL11A	0.620011	0.003
BCL11A	0.627742	0.011
BCL11A	0.541036	0.002
BCL11A	0.60554	0.001
BCL2	0.792583	0.041
BCL2A1	1.64446	0.033
BCL2L1	1.55779	0.003
BCL3	1.60758	0.012
BCLAF1	0.692223	0.006
BCLAF1	0.724967	0.009
BDH2	0.756688	0.014
BDH2	0.669258	0.003
BDKRB1	1.49582	0.042
BDKRB2	2.93069	<0.001
BDNF	1.34349	0.020
BEND6	2.37174	<0.001
BET1L	1.31985	0.030
BEX2	1.70571	0.001
BFSP1	0.789389	0.033
BHLHE40	1.66634	0.003
BID	1.45764	0.015
BID	1.3702	0.020
BIN1	1.45071	0.042
BIRC5	0.651852	0.020
BIRC5	0.71484	0.006
BIRC5	0.613442	0.008
BLM	0.715794	0.008
BLZF1	1.53969	0.024
BMF	1.63825	0.005
BMP2	1.25103	0.033
BMP2	1.24269	0.045
BMP2K	1.62769	0.003
BMP2K	1.40118	0.019
BMP2K	1.39061	0.008
BMP2K	1.32339	0.022
BMP4	0.743179	0.025
BMP6	0.543091	0.003
BNIP3	1.66808	0.001
BNIP3	1.90937	<0.001
BOC	0.766715	0.015
BOC	0.780882	0.041
BOLA1	0.792194	0.031
BORA	0.774097	0.027
BPI	0.523514	0.011
BPTF	0.804069	0.050
BRAF	0.63322	0.045
BRAP	1.41184	0.007
BRCA1	0.742828	0.022
BRCA1	0.767704	0.021
BRCA2	0.695828	0.007
BRD8	0.82389	0.049
BRD8	0.656935	0.008
BRI3	1.71248	0.002
BRIP1	0.596112	0.001
BROX	1.24212	0.031
BUB1	0.680795	0.009
BUB1	0.639408	0.017
BUB1B	0.69318	0.005
C10orf10	1.31208	0.023
C10orf114	0.602932	0.006
C10orf99	0.725846	0.014
C11orf24	1.29976	0.027
C11orf82	0.736902	0.014
C12orf44	1.27716	0.022
C12orf52	1.38889	0.031
C14orf1	0.775722	0.023
C14orf105	0.781119	0.025
C15orf37	1.44636	0.005
C15orf39	1.50984	0.042
C15orf61	1.32301	0.018
C16orf45	2.03396	0.001
C16orf72	1.24667	0.048
C17orf89	0.776466	0.023
C18orf54	0.651042	0.024
C18orf54	0.66557	0.009
C18orf54	0.479446	0.004
C18orf54	0.667381	0.013
C18orf8	1.28502	0.045
C19orf66	1.49135	0.003
C19orf66	1.63596	0.019
C1GALT1	1.43377	0.010
C1GALT1	1.43948	0.020
C1orf101	1.49995	0.011
C1orf105	0.763852	0.034
C1orf106	0.757102	0.033
C1orf112	0.73457	0.018
C1orf27	1.34961	0.013
C1orf56	1.51704	0.022
C1QTNF3	0.723989	0.029
C1QTNF4	0.553897	0.034
C1R	0.488389	0.007
C21orf91	0.70114	0.008
C2CD2	1.57466	0.002
C2CD4A	1.44946	0.024
C2orf40	0.543937	0.009
C3orf20	1.25444	0.036
C3orf70	0.700674	0.022
C3orf70	0.690637	0.006
C4orf21	0.773705	0.020
C4orf21	0.658398	0.005
C4orf32	1.79985	0.001
C4orf47	1.77926	0.010
C5	0.718476	0.007
C5orf28	1.5685	0.012
C5orf28	1.66744	0.009
C5orf34	0.752083	0.041
C5orf4	0.640736	0.005
C5orf4	0.794878	0.048
C5orf56	1.40274	0.033
C5orf58	0.600036	0.003
C6orf141	1.45047	0.015
C6orf62	1.22003	0.043
C7orf73	0.768265	0.045
C8orf82	1.25423	0.045
C9orf72	1.42782	0.017
C9orf91	1.38385	0.012
CA12	3.1502	<0.001
CA12	1.9154	0.001
CA12	1.43714	0.007
CA12	1.67775	0.003
CA12	2.04006	0.003
CABP7	0.702525	0.026
CACNA2D1	0.797376	0.048
CACNA2D3	1.41237	0.016
CACNB4	0.787528	0.028
CADM1	1.81659	0.001
CADM1	1.78925	0.001
CADM1	1.57442	0.001
CADM2	0.676915	0.011
CADM2	0.715724	0.023
CALCOCO2	1.24433	0.031
CALD1	0.542674	0.003
CALD1	0.72373	0.008
CALD1	0.756847	0.032
CALD1	0.749364	0.024
CALN1	1.86864	0.036
CAMK1D	1.47528	0.004
CAMK2N1	3.45269	<0.001
CAMK2N1	2.42382	0.001
CAMK2N1	3.08992	<0.001
CAMK4	0.718701	0.035
CAMTA1	0.820492	0.045
CANX	1.31948	0.021
CAP2	0.784156	0.023
CAP2	0.78916	0.023
CAPG	1.30824	0.047
CAPN6	0.491136	0.002
CAPN6	0.530103	0.006
CAPRIN1	0.759778	0.034
CAPS2	0.586487	0.026
CARD14	1.31258	0.042
CARD16	1.82388	0.003
CARS	1.58149	0.002
CARS	1.63732	0.002
CARS	1.71568	0.017
CASC5	0.56265	0.007
CASC5	0.690556	0.009
CASC5	0.683503	0.005
CASP1	1.26575	0.048
CASP4	1.66146	0.007
CASP7	1.24356	0.050
CASS4	0.806042	0.032
CAST	1.24554	0.032
CAST	1.31556	0.021
CBFA2T2	0.800039	0.044
CBFB	0.624593	0.001
CBS	1.54584	0.016
CBS	1.83865	0.010
CBX1	0.773336	0.022
CBX2	0.724973	0.033
CBX5	0.708137	0.013
CC2D2A	0.78268	0.034
CCDC109B	1.6368	0.002
CCDC110	1.41999	0.006
CCDC113	1.32095	0.047
CCDC121	0.693204	0.020
CCDC148	0.763834	0.041
CCDC15	0.74044	0.018
CCDC15	0.635969	0.041
CCDC150	0.705559	0.047
CCDC176	1.37554	0.034
CCDC178	0.692286	0.009
CCDC18	0.640365	0.006
CCDC18	0.543004	0.004
CCDC33	1.38581	0.037
CCDC34	0.610624	0.004
CCDC34	0.741773	0.009
CCDC47	1.32067	0.030
CCDC47	1.26936	0.027
CCDC71L	1.65522	0.002
CCDC85A	0.501071	0.001
CCDC85B	1.49057	0.007
CCDC88A	0.670362	0.010
CCDC88A	0.774686	0.029
CCDC88A	0.552836	0.035
CCDC93	1.24332	0.029
CCL2	1.45777	0.004
CCL4	1.30797	0.025
CCNA2	0.710087	0.007
CCNA2	0.712303	0.010
CCNB1	0.740724	0.009
CCNB1	0.699262	0.006
CCNB2	0.649768	0.002
CCND1	1.36063	0.032
CCND1	1.41351	0.008
CCNDBP1	1.56018	0.001
CCNE2	0.646878	0.005
CCNE2	0.639749	0.009
CCNF	0.754582	0.032
CCNF	0.674516	0.042
CCNG2	0.778796	0.025
CCPG1	1.59247	0.021
CCR1	0.639982	0.009
CCR1	0.670991	0.036
CD109	1.55816	0.014
CD164	1.32371	0.023
CD200	0.674335	0.018
CD200	0.705821	0.022
CD24	2.28944	<0.001
CD24	1.94678	<0.001
CD24	1.8363	0.001
CD24	1.79007	0.001
CD24	2.00043	0.001
CD24	1.99923	<0.001
CD44	1.46685	0.040
CD44	1.38065	0.033
CD44	2.17373	0.004
CD44	1.57306	0.003
CD44	1.74888	0.002
CD44	1.67027	0.003
CD44	1.59203	0.015
CD44	1.69672	0.001
CD46	1.35652	0.018
CD47	1.24416	0.040
CD55	1.78135	0.003
CD55	4.30752	<0.001
CD55	2.02334	0.008
CD59	1.28391	0.024
CD59	1.32072	0.020
CD59	1.54768	0.013
CD59	1.84914	0.014
CD82	0.807531	0.044
CD83	0.79106	0.050
CD9	3.03855	<0.001
CDC20	0.690646	0.010
CDC25C	0.609143	0.004
CDC42EP2	1.41801	0.014
CDC42SE2	1.44751	0.031
CDC42SE2	1.27091	0.036
CDC45	0.673279	0.004
CDC6	0.749809	0.015
CDC6	0.717507	0.013
CDC7	0.783134	0.034
CDCA2	0.653226	0.002
CDCA2	0.613992	0.002
CDCA3	0.641277	0.002
CDCA3	0.651324	0.003
CDCA5	0.748587	0.026
CDCA7	0.754578	0.018
CDCA8	0.713754	0.008
CDH13	1.94788	0.002
CDH2	0.673593	0.007
CDH2	0.720753	0.007
CDH6	1.46119	0.024
CDH6	1.26741	0.033
CDH8	1.6764	0.004
CDH8	1.69182	0.005
CDK1	0.618893	0.002
CDK1	0.638355	0.001
CDK1	0.660731	0.003
CDK14	0.710145	0.030
CDK6	1.36599	0.026
CDKN1A	1.42629	0.014
CDKN2B	1.36982	0.036
CDKN3	0.638019	0.003
CDKN3	0.67798	0.004
CDO1	0.681222	0.004
CDR2L	1.36092	0.020
CDV3	1.26335	0.039
CEACAM1	2.29966	0.006
CEBPB	2.28083	<0.001
CEBPD	1.85248	0.001
CEBPG	1.83328	0.001
CEBPG	1.49411	0.003
CECR1	1.23883	0.036
CECR6	0.735582	0.034
CELA3A	0.718885	0.018
CELF2	1.26596	0.031
CELF5	0.584276	0.001
CELF5	0.723686	0.038
CENPA	0.645625	0.008
CENPE	0.640281	0.004
CENPF	0.637335	0.011
CENPF	0.590957	0.003
CENPH	0.755173	0.013
CENPL	0.708322	0.031
CENPM	0.667952	0.007
CENPN	0.799858	0.028
CENPN	0.72481	0.017
CENPW	0.670664	0.005
CEP128	0.744818	0.046
CEP170	1.27381	0.035
CEP55	0.73406	0.008
CEP68	0.710696	0.009
CEP68	0.736568	0.017
CEP78	0.66477	0.044
CEP78	0.706679	0.005
CFH	0.717368	0.008
CGN	1.31687	0.038
CGNL1	0.522743	0.001
CH25H	1.89129	0.001
CHAC1	2.97203	0.002
CHAF1A	0.710733	0.013
CHAF1A	0.683889	0.041
CHCHD7	1.27872	0.025
CHCHD7	1.33347	0.016
CHD2	0.730928	0.019
CHD4	0.750761	0.016
CHI3L1	4.50326	<0.001
CHI3L1	2.70529	0.003
CHIC2	1.34787	0.008
CHKA	1.52387	0.003
CHODL	0.624822	0.003
CHPT1	1.45624	0.020
CHRNA1	1.49247	0.007
CHRNA2	0.779946	0.038
CHRNA3	1.80081	0.033
CHST11	0.79232	0.049
CHUK	1.32191	0.049
CIB1	1.31127	0.038
CITED1	0.770028	0.047
CITED2	1.26204	0.032
CITED4	1.32538	0.025
CKAP2	0.640121	0.002
CKAP2L	0.66751	0.003
CKB	1.23502	0.049
CKS1B	0.724136	0.011
CKS2	0.76029	0.020
CLCN5	1.37029	0.017
CLDN1	2.06696	0.012
CLDN1	2.07494	<0.001
CLDN11	2.44216	<0.001
CLDN12	1.49698	0.011
CLEC2B	3.23862	<0.001
CLGN	1.39466	0.030
CLIC5	2.24865	0.001
CLIP1	1.32321	0.031
CLIP4	1.82111	0.007
CLIP4	1.58588	0.003
CLMN	1.53921	0.044
CLMN	2.09754	0.008
CLMN	1.37055	0.046
CLMN	2.15572	0.005
CLN8	1.30983	0.032
CLN8	1.2644	0.045
CLSPN	0.565477	0.005
CLSTN2	2.43108	0.001
CLUL1	1.36566	0.031
CMKLR1	1.31817	0.020
CMPK1	1.302	0.017
CNKSR2	0.700795	0.011
CNKSR2	0.602732	0.003
CNN1	0.644275	0.010
CNN3	0.763893	0.015
CNNM2	1.36403	0.049
CNTN1	0.28394	<0.001
CNTN1	0.487713	0.003
CNTN1	0.322274	0.001
CNTN1	0.407327	<0.001
CNTN4	0.726338	0.010
CNTN4	0.763325	0.033
CNTN6	0.753735	0.038
CNTRL	0.677093	0.010
COA1	0.786548	0.032
COASY	1.25497	0.040
COG5	1.38884	0.049
COG5	1.76567	0.001
COG6	1.39324	0.006
COL13A1	0.719261	0.010
COL14A1	0.524972	0.004
COL15A1	5.43169	<0.001
COL16A1	1.28822	0.035
COL21A1	0.763141	0.019
COL23A1	0.697047	0.021
COL26A1	1.53324	0.020
COL2A1	0.738838	0.010
COL2A1	0.775052	0.032
COL3A1	0.547664	0.001
COL5A3	3.11204	<0.001
COL5A3	7.04684	<0.001
COL6A1	1.51796	0.043
COL6A1	1.4705	0.006
COL6A1	1.38285	0.007
COL6A2	1.54566	0.009
COL8A1	1.43426	0.032
COL9A1	0.738359	0.026
COL9A3	0.742833	0.014
COLEC12	2.55686	<0.001
COMMD4	0.776028	0.033
COMMD4	0.784529	0.031
COMMD7	1.26721	0.023
COMTD1	1.26682	0.044
COPA	1.50974	0.008
COPB1	1.30215	0.024
COQ10B	1.31133	0.017
CORIN	0.612977	0.009
CORIN	0.692385	0.029
CORO1A	0.71243	0.020
CORO2A	0.760682	0.028
CORO2B	1.94007	0.026
COX15	0.814325	0.047
COX7A2L	1.29155	0.023
CPE	0.767794	0.023
CPEB1	1.4695	0.020
CPEB2	1.28088	0.041
CPEB3	0.762668	0.048
CPM	0.658958	0.005
CPNE8	1.4487	0.037
CPQ	1.51588	0.025
CPS1	0.771561	0.024
CPT1A	1.87099	0.002
CPT1A	1.56334	0.019
CPT1A	1.4428	0.005
CREB3L2	0.791922	0.031
CREBRF	1.34957	0.039
CRELD2	0.694966	0.005
CRHBP	2.5635	<0.001
CRIM1	1.36405	0.016
CRIM1	1.32394	0.017
CRIM1	1.28004	0.049
CRIP1	1.41049	0.010
CRISPLD1	0.789827	0.022
CRLF1	1.74191	0.016
CRLS1	1.23962	0.047
CRNDE	1.24795	0.048
CRYAB	0.435732	<0.001
CRYM	0.498931	<0.001
CSDA	1.23229	0.047
CSE1L	0.79129	0.025
CSE1L	0.783859	0.023
CSE1L	0.735442	0.022
CSGALNACT2	1.38958	0.011
CSMD3	0.581659	0.004
CSRNP3	0.667607	0.009
CSRNP3	0.579638	0.002
CSRNP3	0.616059	0.001
CSRNP3	0.508834	0.002
CSRNP3	0.581002	0.002
CST4	0.728507	0.021
CSTA	3.05218	<0.001
CSTB	1.24761	0.048
CTAG2	1.33891	0.048
CTDSPL2	0.77568	0.016
CTGF	0.787188	0.030
CTH	2.5176	0.001
CTH	2.3531	<0.001
CTNNB1	0.784192	0.033
CTNND2	0.766798	0.022
CTNS	1.59055	0.003
CTSB	1.28657	0.045
CTSB	1.29823	0.030
CTSC	0.802502	0.032
CTSC	0.719535	0.011
CTSC	0.703376	0.008
CTSH	1.49407	0.006
CTSK	0.471035	0.001
CTSL1	1.64449	0.001
CTTN	1.41132	0.008
CTTN	1.32974	0.013
CTTNBP2	0.803871	0.035
CUBN	0.678528	0.013
CUL4A	1.28553	0.034
CUTA	1.24263	0.032
CXADR	1.46492	0.005
CXADR	1.6709	0.002
CXCL1	1.35148	0.024
CXCL14	1.26682	0.042
CXCL2	1.95661	0.002
CXCL6	2.21029	<0.001
CXXC4	0.685359	0.010
CYB5B	0.813693	0.037
CYBA	1.36881	0.029
CYGB	2.19403	0.001
CYP1A1	7.39308	<0.001
CYP1B1	1.45376	0.026
CYP1B1	4.76619	<0.001
CYP1B1	5.45694	<0.001
CYP1B1	4.02141	<0.001
CYP1B1-AS1	1.78177	0.008
CYP2D6	0.787031	0.037
CYP3A4	0.789424	0.042
CYP4X1	1.55085	0.002
CYSTM1	1.69738	0.001
CYTL1	2.50495	<0.001
DAB1	0.734099	0.021
DAB2IP	1.31833	0.050
DACH1	1.46849	0.048
DACT3	0.776402	0.018
DAG1	1.54763	0.002
DAGLB	1.2928	0.023
DAK	0.775079	0.033
DAPK2	0.745604	0.028
DAZAP2	1.36506	0.011
DBF4B	0.810983	0.043
DCAF17	1.46717	0.045
DCAF8	0.813833	0.047
DCBLD1	1.27625	0.040
DCBLD2	1.24733	0.049
DCBLD2	1.2543	0.028
DCC	0.751655	0.047
DCLK1	2.07393	<0.001
DCLK1	1.81779	0.007
DCLK1	2.21703	<0.001
DCLK1	1.5783	0.032
DCN	0.70408	0.005
DCN	0.609483	0.002
DCN	0.759413	0.013
DCN	0.583086	0.028
DCP2	0.756762	0.024
DCP2	0.777098	0.023
DCP2	0.753818	0.024
DCST2	0.75139	0.024
DCTPP1	0.772476	0.043
DCUN1D1	1.25014	0.029
DCX	0.5517	0.001
DCX	0.51754	<0.001
DDAH1	0.809165	0.032
DDHD1	1.28715	0.047
DDIT3	2.32107	0.001
DDIT4	2.72398	<0.001
DDX21	1.2624	0.031
DDX21	1.21164	0.050
DDX58	1.32716	0.050
DDX60L	1.23627	0.050
DEDD2	1.35907	0.010
DEGS1	1.23698	0.043
DENND1B	0.638794	0.025
DENND2C	0.723148	0.012
DENND3	1.47494	0.018
DEPDC1	0.721342	0.008
DEPDC1	0.744342	0.011
DEPDC1	0.735078	0.029
DEPDC1	0.688975	0.014
DEPDC1B	0.672295	0.048
DFNA5	1.44266	0.007
DGKI	0.446274	0.006
DHFR	0.671813	0.003
DHFR	0.768628	0.019
DHFR	0.649658	0.003
DHFR	0.670355	0.011
DHFRL1	0.723784	0.015
DHRS3	1.40793	0.014
DICER1	1.34844	0.042
DIEXF	1.42417	0.017
DIEXF	1.31292	0.039
DIEXF	2.05056	0.005
DIO2	0.54417	0.001
DIO2	0.634884	0.015
DIO3	1.33214	0.035
DIRAS2	2.12517	0.002
DIRAS3	0.637412	0.027
DIS3L2	0.788503	0.042
DIXDC1	0.774082	0.031
DIXDC1	0.786465	0.034
DKK1	0.601066	0.002
DKK2	0.806449	0.032
DKK3	0.766663	0.013
DLEU2	0.673701	0.006
DLEU2	0.632506	0.010
DLG1	1.37612	0.010
DLG1	1.78996	0.001
DLGAP1-AS2	1.52385	0.032
DLGAP1-AS2	1.57725	0.010
DLGAP5	0.663157	0.003
DLK1	1.52902	0.013
DMD	0.654358	0.013
DMP1	0.429691	0.007
DMP1	0.661617	0.013
DNAH5	0.747256	0.045
DNAH9	0.719531	0.035
DNAJB9	1.28306	0.044
DNAJC1	1.29797	0.023
DNAJC10	1.25798	0.045
DNAJC10	1.30709	0.023
DNAJC10	1.28849	0.023
DNAJC16	1.29442	0.025
DNAJC6	1.63644	0.002
DNAJC9	0.797032	0.028
DNER	1.98015	<0.001
DNM3OS	0.808657	0.042
DNMT3A	0.701404	0.021
DNPEP	1.28364	0.025
DOCK10	1.49846	0.044
DOCK11	1.432	0.005
DOCK2	1.8086	0.012
DOCK5	1.519	0.010
DOK5	1.25873	0.024
DOK6	0.691803	0.031
DPT	0.605924	0.030
DPT	0.656151	0.022
DR1	1.29628	0.017
DR1	1.3306	0.010
DRAM1	1.345	0.012
DRAXIN	1.41018	0.029
DSCR3	1.29662	0.024
DSEL	0.745566	0.028
DSG2	1.63499	0.027
DSG2	1.81889	0.001
DSN1	0.698027	0.042
DSTN	0.803873	0.032
DTL	0.621318	0.002
DTL	0.676921	0.007
DTNA	1.32788	0.011
DTX3L	2.42021	0.001
DUSP1	1.32837	0.013
DUSP11	1.22138	0.040
DUSP19	0.774386	0.017
DUSP2	1.50904	0.009
DUSP3	1.25281	0.046
DUSP4	1.30695	0.030
DUSP5	1.39071	0.013
DUT	0.707558	0.008
DUT	0.802503	0.043
DUT	0.781635	0.024
DYM	1.24807	0.034
DYNC1I1	0.795909	0.042
E2F2	0.68418	0.028
E2F7	0.75218	0.013
EBF2	0.71492	0.006
EBPL	0.823069	0.043
ECE2	1.35668	0.025
ECSCR	0.712523	0.018
ECSCR	0.554276	0.007
ECSIT	1.26291	0.049
ECT2	0.762521	0.012
EDA	1.32425	0.015
EDC3	1.3317	0.021
EDEM1	1.46746	0.003
EDNRB	0.63471	0.037
EEF1A2	1.53981	0.007
EEF1D	1.26692	0.032
EFCAB2	1.30797	0.025
EFEMP1	0.787646	0.043
EFHC1	1.30646	0.013
EFNA5	0.802501	0.030
EFNB2	0.807046	0.030
EFR3B	0.761234	0.032
EGFL6	1.26128	0.037
EGFLAM	0.616552	0.003
EGLN1	1.38552	0.012
EGR1	0.731233	0.028
EGR1	0.658913	0.006
EGR1	0.593007	0.043
EGR2	1.4035	0.024
EGR3	0.552746	0.045
EHD1	1.27428	0.029
EHD1	1.32718	0.042
EHD3	1.27257	0.033
EIF1	1.32959	0.011
EIF1	1.27927	0.021
EIF1	1.30285	0.047
EIF1	1.28435	0.020
EIF1	1.31222	0.031
EIF1B	1.46726	0.006
EIF2AK1	1.26898	0.028
EIF2B4	1.30731	0.030
EIF2S2	1.27758	0.021
EIF3M	0.686371	0.041
EIF4EBP1	1.69163	0.003
EIF5	1.22828	0.034
EIF5A2	1.93743	0.003
EIF5A2	1.52711	0.013
ELAC1	0.807365	0.042
ELAVL2	1.33266	0.016
ELAVL2	1.71391	0.003
ELF1	1.2658	0.034
ELF4	1.78162	0.002
ELK1	1.36383	0.037
ELOVL1	1.29658	0.044
ELOVL2	0.72642	0.012
ELOVL6	0.798964	0.038
ELOVL6	0.771132	0.029
ELP2	1.24652	0.030
EMB	1.32498	0.017
EMCN	0.551905	0.001
EMCN	0.549441	0.007
EMCN	0.508985	0.011
EML1	1.2084	0.050
EMP2	0.723532	0.012
EMP2	0.718471	0.008
EMP2	0.701107	0.004
EMX2	1.45252	0.011
EN2	1.76299	0.004
ENAH	0.739448	0.012
ENC1	0.555306	0.003
ENC1	0.618617	0.002
ENO1	1.27267	0.028
ENO2	2.07022	0.003
ENOSF1	1.24503	0.038
ENPP4	1.81049	0.005
ENPP5	1.94964	0.006
ENTPD1	0.535307	0.011
ENTPD1	0.419151	0.002
ENTPD1	0.7292	0.017
EPAS1	1.33244	0.014
EPB41L2	0.68875	0.010
EPB41L2	0.620918	0.001
EPB41L3	1.22953	0.039
EPB41L4B	1.45432	0.006
EPG5	0.799754	0.032
EPHA3	0.664782	0.005
EPHA4	0.566246	0.001
EPHA4	0.529292	0.001
EPHA4	0.58352	0.001
EPHA4	0.671083	0.013
EPHA7	0.58129	0.027
EPHA7	0.594419	0.019
EPHA7	0.609061	0.002
EPHA7	0.583342	0.004
EPHB2	1.25959	0.046
EPHX4	1.69223	0.019
EPRS	1.52577	0.035
EPRS	1.4291	0.006
EPRS	1.63002	0.002
EPS8L1	0.72887	0.030
EPSTI1	1.51922	0.005
EPSTI1	1.59167	0.004
ERAP1	1.50833	0.015
ERCC6L	0.747606	0.028
EREG	3.53665	<0.001
ERG	0.479404	0.002
ERG	0.578204	0.026
ERN1	0.801364	0.048
ERO1L	1.29984	0.042
ERO1L	1.40245	0.009
ERP27	0.705996	0.012
ERRFI1	1.30244	0.015
ERVMER34-1	0.691836	0.039
ESCO2	0.605389	0.011
ESCO2	0.640356	0.005
ESPL1	0.700277	0.009
ESPL1	0.706288	0.021
ESRRG	0.725191	0.014
ESYT2	1.40539	0.022
ESYT2	1.28387	0.016
ETF1	1.24252	0.035
ETFDH	1.37733	0.030
ETS2	1.36672	0.012
ETS2	1.39483	0.021
ETV1	0.750066	0.030
EXD2	1.28537	0.036
EXO1	0.730536	0.011
EXOC3	1.32656	0.025
EXOSC6	1.39826	0.009
EXOSC9	0.802153	0.040
EYA3	0.781197	0.042
EZH2	0.730603	0.007
F13A1	5.41468	<0.001
F2RL1	1.25229	0.031
FABP7	0.716061	0.008
FABP7	0.8008	0.035
FADS3	1.95924	<0.001
FADS3	1.86077	0.004
FAH	1.32099	0.035
FAM101B	0.811881	0.047
FAM102B	1.39978	0.045
FAM111B	0.697868	0.016
FAM111B	0.577221	0.029
FAM120A	1.37656	0.021
FAM124A	1.55752	0.013
FAM124A	1.70964	0.009
FAM129A	1.30618	0.025
FAM134A	1.29313	0.020
FAM134A	1.37501	0.008
FAM134B	1.78524	0.006
FAM134B	1.93543	0.002
FAM155B	0.739633	0.017
FAM162A	1.24347	0.032
FAM162A	1.30628	0.017
FAM162A	1.25399	0.033
FAM168B	1.26802	0.041
FAM171B	0.594153	0.006
FAM177A1	1.22904	0.046
FAM195A	1.33853	0.032
FAM195A	1.26298	0.024
FAM196A	2.64523	0.007
FAM198B	0.639656	0.007
FAM199X	1.37986	0.024
FAM20C	1.24616	0.047
FAM210A	1.3199	0.015
FAM213A	1.27198	0.050
FAM220A	1.25099	0.036
FAM228B	1.26635	0.035
FAM43A	2.55115	<0.001
FAM46A	0.692762	0.006
FAM46A	0.614044	0.004
FAM46C	0.651219	0.003
FAM50A	1.29423	0.029
FAM63B	1.56286	0.005
FAM63B	1.67109	0.001
FAM63B	1.67532	0.002
FAM64A	0.633333	0.003
FAM65B	0.602325	0.012
FAM65C	1.3245	0.040
FAM73A	1.27191	0.044
FAM83D	0.676743	0.008
FAM91A1	1.22363	0.047
FAM91A2	1.42483	0.034
FANCB	0.762428	0.024
FANCD2	0.686084	0.007
FANCG	0.725497	0.025
FANCI	0.707826	0.005
FANCI	0.657567	0.004
FANCI	0.790147	0.048
FANCL	0.762801	0.017
FANCM	0.564965	0.003
FAR2	0.779689	0.028
FAS	1.38071	0.007
FAS	1.52205	0.002
FAS	1.33933	0.024
FAS	1.50813	0.006
FAT4	0.581225	0.025
FAXC	0.786479	0.026
FBF1	1.27527	0.041
FBLL1	1.43555	0.012
FBXL13	0.579306	0.006
FBXL16	1.91526	0.004
FBXL21	1.75471	0.005
FBXL21	1.87211	0.003
FBXO46	0.807806	0.042
FBXO5	0.728221	0.012
FDPS	0.818276	0.042
FECH	1.34747	0.032
FEM1A	0.780593	0.043
FEM1B	1.41886	0.007
FEN1	0.793519	0.022
FEN1	0.811091	0.050
FERMT1	1.73154	0.002
FERMT1	1.40102	0.024
FERMT1	1.9946	0.003
FGD4	1.34496	0.047
FGD5-AS1	0.808568	0.037
FGD6	0.619135	0.002
FGD6	0.699599	0.014
FGF14	0.498727	0.002
FGF14	0.523898	<0.001
FGF18	1.91709	0.001
FGF18	1.7141	0.011
FGF18	2.18962	0.002
FGF2	1.45765	0.010
FGFBP2	1.73016	0.010
FGFR1	0.721567	0.021
FGFR1	0.772205	0.024
FGFR1	0.720347	0.009
FGFR1OP2	1.24209	0.037
FGFR2	0.575367	0.002
FGFR2	0.643943	0.004
FGFR3	0.620166	0.016
FIBCD1	1.35524	0.042
FIBIN	0.641058	0.002
FIBIN	0.607457	0.048
FIZ1	0.733828	0.027
FJX1	0.760674	0.019
FKBP11	1.35263	0.009
FKBP5	0.706343	0.007
FKBP5	0.652687	0.006
FLCN	1.77678	0.002
FLCN	1.4166	0.011
FLJ10038	0.699529	0.050
FLJ13197	0.62605	0.017
FLJ31306	0.767333	0.038
FLJ31715	1.55828	0.004
FLJ35934	0.62185	0.008
FLJ37201	0.803572	0.040
FLJ42351	0.760283	0.047
FLJ42709	0.755178	0.013
FLJ43663	1.49252	0.012
FLRT3	0.741211	0.016
FLRT3	0.762475	0.021
FLYWCH1	1.32824	0.045
FMN1	0.631762	0.003
FMN2	1.93505	0.047
FMN2	1.43519	0.026
FNDC1	0.623876	0.014
FNDC3A	0.656433	0.026
FNIP1	1.44142	0.008
FNIP1	1.75716	0.009
FOS	0.781184	0.047
FOSL1	2.09475	0.002
FOSL2	1.39785	0.018
FOSL2	1.49235	0.004
FOSL2	1.41333	0.018
FOXC1	0.779093	0.030
FPGS	1.34711	0.045
FREM1	0.734849	0.038
FREM2	1.69638	0.011
FRMD4A	0.78783	0.042
FRMD4B	0.630123	0.012
FRRS1L	0.771927	0.033
FRY	0.679942	0.050
FRZB	0.591374	0.001
FRZB	0.593189	0.001
FRZB	0.561081	0.001
FST	0.738708	0.011
FST	0.685283	0.012
FST	0.72131	0.009
FSTL1	0.744333	0.032
FSTL5	0.576375	0.002
FTH1	1.32949	0.015
FTH1	1.27912	0.019
FTH1P5	1.24136	0.048
FTL	1.41161	0.006
FTL	1.71432	0.001
FUBP1	0.725349	0.021
FUBP1	0.751805	0.014
FUCA2	1.28369	0.022
FUS	0.78421	0.028
FUT8	1.32029	0.014
FUT8-AS1	1.59237	0.005
FXYD2	1.29434	0.047
FYN	1.29487	0.017
FYN	1.33505	0.017
FYN	1.37661	0.011
FZD4	0.741548	0.016
FZD7	0.746621	0.013
GAB1	0.79593	0.032
GAB3	0.744366	0.036
GADD45A	1.53052	0.002
GAL	2.62653	0.001
GALNT10	0.768793	0.032
GALNT12	1.84617	0.029
GALNT5	1.69145	0.009
GALNT5	1.63422	0.019
GALNT5	1.26285	0.038
GALNT7	1.28638	0.020
GAP43	1.8972	0.002
GAP43	1.36405	0.050
GAP43	1.51434	0.014
GAREM	0.657096	0.002
GAREM	0.673745	0.008
GAREM	0.648925	0.002
GARS	1.74124	0.001
GAS1	0.678321	0.004
GAS2	0.662893	0.004
GAS2L3	0.80007	0.047
GAS7	2.09612	<0.001
GAS7	1.69533	0.004
GAS7	2.46874	<0.001
GATAD1	1.27052	0.042
GATSL3	1.54099	0.047
GATSL3	1.52012	0.009
GBE1	1.66366	0.001
GBP1	0.486124	0.002
GBP1	0.421705	0.009
GBP1	0.57307	0.008
GCC1	1.29595	0.037
GCH1	1.877	0.003
GCLC	1.28238	0.019
GCLM	1.2874	0.036
GCLM	1.39198	0.014
GCLM	1.51197	0.016
GDF15	4.91082	<0.001
GDF5	2.55859	0.001
GEM	3.21214	<0.001
GEN1	0.750238	0.042
GFPT1	1.47921	0.003
GFPT1	1.4681	0.005
GFPT1	1.37846	0.011
GGACT	1.50283	0.009
GGH	0.788808	0.026
GGTA1P	1.3499	0.038
GHITM	1.30216	0.028
GHITM	1.28151	0.028
GHITM	1.29134	0.018
GINS1	0.743225	0.010
GINS2	0.68029	0.005
GINS2	0.667391	0.031
GINS3	0.796799	0.030
GINS4	0.779057	0.025
GJC1	0.76907	0.042
GKAP1	1.55467	0.007
GLB1L	0.729335	0.025
GLCE	0.776208	0.016
GLIPR1	0.79433	0.047
GLIPR1	0.765234	0.014
GLIPR2	0.732585	0.016
GLIPR2	0.70154	0.006
GLIS3	1.54144	0.005
GLP1R	1.38109	0.017
GLRX2	1.33336	0.012
GLS	1.4631	0.010
GMFB	1.23422	0.031
GMNN	0.768358	0.014
GMPR	1.64121	0.004
GMPS	0.736765	0.027
GNA13	1.21772	0.048
GNAS	0.72623	0.023
GNB5	1.25856	0.035
GNG11	1.56531	0.002
GNG2	0.616499	0.001
GNG8	0.733243	0.022
GNPDA1	1.32444	0.046
GNPNAT1	1.26748	0.039
GOLGA3	1.25631	0.035
GOLGA4	1.37599	0.017
GOLT1B	1.26434	0.024
GORASP2	1.23762	0.033
GOSR2	1.2315	0.047
GOSR2	1.22757	0.045
GOT1	1.35366	0.009
GPC3	0.738448	0.017
GPCPD1	0.772198	0.021
GPM6B	0.551597	<0.001
GPM6B	0.594865	0.001
GPM6B	0.504491	0.001
GPM6B	0.560128	0.001
GPNMB	7.18545	<0.001
GPNMB	6.38238	<0.001
GPR1	1.99921	0.002
GPR107	0.748458	0.022
GPR137C	0.474525	0.002
GPR155	1.52177	0.026
GPR160	1.62702	0.010
GPR17	1.58442	0.003
GPR173	1.33595	0.010
GPR180	1.31935	0.012
GPR180	1.45946	0.003
GPR39	1.59193	0.011
GPR56	2.04011	<0.001
GPR64	0.502605	0.001
GPR68	2.49749	<0.001
GPR87	1.39469	0.028
GPRC5B	0.738696	0.022
GPRC5C	1.62335	0.008
GPSM2	0.793279	0.045
GPT2	1.89655	0.001
GRB10	1.69749	0.003
GRB10	1.52057	0.012
GREM1	2.71146	<0.001
GREM1	2.81428	<0.001
GREM2	2.59726	<0.001
GREM2	2.0768	0.001
GREM2	2.29065	0.001
GRIA1	2.5067	<0.001
GRIA1	2.25546	0.009
GRIK2	1.27082	0.042
GRIN3A	0.517379	0.023
GRINA	1.45653	0.028
GRK5	1.30486	0.021
GRM1	1.69719	0.025
GRM3	1.4294	0.011
GRP	0.608561	0.016
GSG1	1.60993	0.029
GSN	0.778773	0.029
GSR	1.36652	0.009
GSR	1.24443	0.037
GSTA4	0.8222	0.049
GTF2H5	0.793655	0.035
GTF2H5	0.69999	0.019
GTF2H5	0.72223	0.012
GTSE1	0.68373	0.011
GTSE1	0.672046	0.009
GTSE1	0.664754	0.015
GUCA1A	1.45955	0.005
GUCY1A3	0.664012	0.011
GUCY1A3	0.572661	0.008
GUCY1A3	0.540632	0.002
GUCY1B3	0.535639	0.002
GUCY1B3	0.476609	0.003
GULP1	1.2681	0.024
GYPB	0.75958	0.036
GYPC	1.32241	0.021
GZMA	0.302809	<0.001
H1FX	0.718227	0.009
H2AFV	0.732149	0.010
H2AFV	0.78894	0.039
H2AFV	0.748306	0.012
H2AFX	0.705807	0.029
H2AFZ	0.766823	0.014
HADH	0.748918	0.021
HADH	0.77077	0.021
HAPLN1	1.30531	0.019
HAUS2	1.32212	0.017
HAUS8	0.768104	0.015
HBEGF	1.22111	0.039
HCCS	1.28091	0.027
HCG4	0.81572	0.050
HDAC8	0.762508	0.037
HDAC8	0.744471	0.045
HDDC3	1.33288	0.020
HDGFRP3	0.759727	0.025
HEATR5A	1.22071	0.046
HECTD2	0.748309	0.027
HEG1	1.47405	0.018
HEG1	1.47617	0.005
HELLS	0.629721	0.003
HELLS	0.717316	0.005
HELLS	0.758946	0.037
HELLS	0.661931	0.009
HEPH	0.758855	0.015
HERC2P4	1.33347	0.027
HERPUD1	1.73177	0.001
HERPUD2	1.32966	0.040
HEXB	1.23472	0.044
HIBADH	0.710686	0.008
HIGD1B	1.44283	0.021
HINT3	1.31231	0.037
HIPK2	1.42152	0.025
HIPK2	1.3961	0.009
HIPK2	1.31316	0.020
HIST1H1C	0.727257	0.019
HIST1H2BD	0.746281	0.020
HIST1H2BH	0.68575	0.004
HIST1H2BK	0.74563	0.014
HIST1H3E	0.723845	0.013
HIST1H3H	0.60368	0.012
HIST2H2BE	0.576882	0.003
HIVEP2	1.27943	0.030
HJURP	0.722708	0.006
HK2	1.74416	0.003
HLA-A	1.31043	0.040
HLA-A	1.30179	0.021
HLA-C	1.28672	0.023
HLA-C	1.24489	0.044
HLA-C	1.34783	0.016
HLA-DOA	0.655261	0.025
HLA-G	1.28481	0.028
HM13	1.33079	0.045
HMGA1	2.37728	<0.001
HMGA1	1.4632	0.024
HMGB1	0.705416	0.005
HMGB1	0.756894	0.016
HMGB1	0.805844	0.039
HMGB1	0.785493	0.025
HMGB2	0.612896	0.001
HMGB3	0.738027	0.009
HMGB3	0.792595	0.026
HMGB3P1	0.780747	0.030
HMGCR	0.779323	0.030
HMGN2	0.736157	0.010
HMGN3	0.636703	0.002
HMGN5	0.715534	0.029
HMGXB3	1.45111	0.006
HMMR	0.610566	0.001
HMMR	0.605476	0.008
HMOX1	1.5254	0.025
HMP19	0.668634	0.009
HNMT	0.666053	0.004
HNMT	0.728259	0.022
HNMT	0.629409	0.030
HNRNPC	0.77046	0.015
HNRNPD	0.732107	0.010
HNRNPD	0.742299	0.028
HNRNPH3	0.80721	0.037
HNRNPU-AS1	0.635751	0.024
HNRPDL	0.775767	0.024
HNRPDL	0.793243	0.033
HOOK3	0.582804	0.005
HOPX	0.633858	0.022
HOXB6	0.771448	0.025
HOXD-AS2	0.800282	0.048
HS1BP3	1.39252	0.033
HS3ST1	2.75179	0.001
HS3ST3B1	1.3615	0.029
HS6ST2	2.72223	0.001
HS6ST2	2.25424	<0.001
HS6ST2	2.29419	<0.001
HSP90AB1	0.694454	0.027
HSP90B1	0.777809	0.037
HSPA12A	1.5224	0.007
HSPA2	0.688908	0.018
HSPA9	1.59407	0.002
HSPA9	1.65485	0.001
HSPA9	1.67477	0.002
HSPB8	1.85811	0.001
HTATIP2	1.83931	0.011
HTR2B	1.81416	0.007
IAH1	1.34944	0.011
IARS	1.58092	0.002
ICAM1	2.01425	<0.001
ICAM1	2.28456	0.005
ICAM3	1.42616	0.008
ID1	0.51408	<0.001
ID3	0.56247	0.001
ID4	0.635013	0.001
ID4	0.630931	0.002
ID4	0.717881	0.014
ID4	0.752596	0.036
IDH1-AS1	0.674626	0.007
IER3	1.55126	0.002
IFI16	1.38626	0.010
IFI16	1.30572	0.028
IFI35	1.56592	0.031
IFI44	0.642531	0.014
IFI44L	0.731427	0.028
IFI6	0.729927	0.030
IFIH1	1.75609	0.001
IFIT2	1.82175	0.031
IFIT3	1.46033	0.027
IFIT3	2.24095	<0.001
IFITM1	1.82526	0.001
IFRD1	1.56364	0.003
IFRD1	1.62135	0.001
IFT20	1.29166	0.021
IFT43	0.753493	0.021
IGDCC4	1.35555	0.010
IGF1	0.613453	0.006
IGF1	0.55136	0.010
IGF1	0.732483	0.045
IGF1R	1.42394	0.024
IGF2BP3	1.24292	0.037
IGF2R	1.30609	0.023
IGF2R	1.36371	0.036
IGFBP3	1.97788	0.001
IGFBP3	1.97917	0.001
IGFBP4	1.57281	0.002
IGFBP5	0.555113	0.025
IGFBP5	0.78256	0.024
IGLL1	1.25797	0.042
IGLON5	0.721053	0.035
IKBIP	1.27835	0.043
IKBIP	1.27512	0.040
IKBKB	1.32257	0.019
IL11	1.94426	<0.001
IL11RA	0.639816	0.003
IL15	1.46751	0.003
IL17D	1.37374	0.010
IL1RAPL1	0.676717	0.021
IL20RB	1.99919	0.001
IL31RA	1.67755	0.050
IL3RA	1.50793	0.006
IL7	1.53484	0.025
IL8	2.34486	0.004
ILF3	0.790389	0.047
IMMP1L	0.762458	0.021
IMP4	1.30325	0.021
INA	1.48203	0.043
INADL	1.41905	0.040
ING4	0.780971	0.028
INHBE	6.36441	<0.001
INPP1	1.34236	0.009
INPP5A	1.47713	0.012
INSIG1	1.22267	0.042
INSIG2	1.46044	0.004
INTS4	0.777399	0.033
IPO4	1.27793	0.028
IQGAP1	1.39482	0.016
IQGAP3	0.707587	0.006
IRAK2	1.9201	0.001
IRF1	1.60365	0.002
IRF1	1.54049	0.004
IRF2	1.29584	0.022
IRF2BPL	1.28084	0.025
IRS2	1.5795	0.003
IRS2	1.55743	0.002
ISG20	1.73409	0.001
ITGA11	2.17837	0.001
ITGA2	0.757456	0.050
ITGA3	1.48159	0.025
ITGA9	0.686524	0.011
ITGBL1	0.555628	0.006
ITGBL1	0.758141	0.028
ITGBL1	0.771358	0.028
ITIH3	0.700072	0.008
ITIH4	1.31686	0.022
ITM2A	0.444241	0.001
ITM2A	0.433219	<0.001
ITPR1	1.46485	0.024
ITPR1	1.52532	0.035
ITPR3	1.7451	0.011
ITPR3	1.82348	0.014
ITPRIP	1.45592	0.004
ITSN1	0.810522	0.046
JAG1	0.51682	0.002
JAG1	0.570956	0.001
JAG1	0.583909	0.001
JAG1	0.568876	0.001
JAG2	1.43465	0.006
JAM2	0.671935	0.006
JAM2	0.547882	0.004
JDP2	1.59405	0.006
JHDM1D	1.3048	0.040
JMJD4	1.33635	0.022
JMJD6	1.30233	0.023
JMJD6	1.34894	0.032
JMY	1.26735	0.035
JTB	1.41281	0.007
JTB	1.46091	0.004
JTB	1.47463	0.003
JUN	1.32507	0.012
JUN	1.47185	0.003
JUNB	1.36103	0.049
KAL1	0.758869	0.022
KALRN	0.622411	0.004
KAZN	0.74306	0.012
KAZN	0.754016	0.013
KBTBD11	1.53211	0.006
KBTBD6	0.811402	0.042
KBTBD7	0.655115	0.006
KBTBD8	1.45464	0.004
KCNA1	0.678146	0.028
KCNA2	0.657608	0.016
KCNA4	1.44705	0.016
KCNAB1	0.774299	0.042
KCNE4	1.96903	<0.001
KCNG1	1.74457	0.003
KCNIP1	0.614053	0.010
KCNIP4	0.698965	0.021
KCNJ15	1.64406	0.048
KCNJ4	1.46302	0.031
KCNK1	1.46532	0.004
KCNK3	1.70791	0.010
KCNK3	1.40473	0.022
KCNMA1	1.38626	0.007
KCNMA1	1.54844	0.042
KCNMB4	0.724183	0.013
KCNMB4	0.726559	0.011
KCNQ2	0.716998	0.017
KCNQ3	0.75172	0.038
KCNT2	1.40416	0.014
KCTD16	2.29114	0.001
KDELR2	1.30683	0.018
KDELR3	1.32583	0.011
KDM4C	1.37242	0.007
KDSR	1.42528	0.013
KDSR	1.3465	0.009
KDSR	1.46168	0.010
KIAA0101	0.618574	0.001
[truncated: 2,011 more rows]

## Sheet: Suppl. Table 1 - Sheet 5
Supplementary Table S1	UKN2	10 nM TSA
Probe sets / Gene names	Fold change	adjusted p Value
1553275_s_at	1.92666	0.034
1555673_at	2.2434	0.035
1556328_at	2.52278	0.011
1556329_a_at	2.23119	0.020
1556568_a_at	1.53774	0.016
1556657_at	1.90785	0.031
1556658_a_at	2.25721	0.015
1556744_a_at	1.7729	0.034
1557238_s_at	1.72791	0.036
1557270_at	1.50206	0.023
1557835_at	1.42332	0.029
1558017_s_at	1.65861	0.028
1558739_at	1.59805	0.027
1558828_s_at	2.4517	0.022
1558837_a_at	1.38253	0.039
1559078_at	1.62457	0.049
1559156_at	1.90081	0.015
1559410_at	2.3148	0.049
1559780_at	1.45897	0.046
1559814_at	2.04021	0.039
1559949_at	1.33763	0.048
1560199_x_at	1.73181	0.020
1560622_at	1.57047	0.037
1560741_at	1.58042	0.038
1561195_at	1.39085	0.037
1561242_at	1.44809	0.041
1561511_at	0.756954	0.045
1562056_at	1.68027	0.029
1562063_x_at	1.43857	0.038
1562275_at	0.60588	0.035
1562389_at	1.81588	0.035
1563331_at	1.46419	0.028
1563364_at	1.59147	0.036
1563414_at	1.53533	0.046
1563467_at	1.85757	0.036
1563494_at	1.54574	0.036
1563841_at	1.855	0.046
1564378_a_at	2.76627	0.022
1566482_at	2.51825	0.022
1569041_at	1.46387	0.036
1569180_at	1.96919	0.020
1569512_at	1.81789	0.013
1569540_at	1.65393	0.049
1569603_at	2.09825	0.013
1569641_at	1.39207	0.040
202410_x_at	0.465974	0.008
205239_at	0.593924	0.038
207247_s_at	0.600957	0.046
210881_s_at	0.558476	0.016
212243_at	0.715773	0.038
212254_s_at	1.41188	0.050
213474_at	0.729553	0.047
213904_at	1.50904	0.050
214238_at	1.97446	0.015
214283_at	1.3601	0.049
214290_s_at	0.609818	0.030
214415_at	1.64579	0.015
214651_s_at	0.673502	0.028
215123_at	1.56582	0.044
215204_at	1.58728	0.035
215206_at	2.77335	0.029
215221_at	1.52336	0.035
215435_at	1.41746	0.045
215635_at	1.49143	0.045
216147_at	1.61681	0.028
216211_at	1.92322	0.040
216918_s_at	0.727274	0.038
217164_at	1.5644	0.026
217643_x_at	1.3701	0.049
218570_at	0.676702	0.027
220467_at	1.89944	0.048
220728_at	1.60267	0.038
220898_at	2.30855	0.026
221477_s_at	0.762289	0.046
222020_s_at	1.57307	0.026
224212_s_at	1.42773	0.022
224917_at	1.72832	0.014
224942_at	2.95707	0.016
225239_at	1.9947	0.034
225799_at	1.41025	0.039
226252_at	1.50833	0.040
226591_at	1.46258	0.043
226731_at	1.982	0.013
227082_at	1.43505	0.047
227384_s_at	1.72803	0.038
227501_at	1.39431	0.044
227566_at	1.51956	0.021
227576_at	1.76964	0.015
227826_s_at	1.93228	0.021
227827_at	1.99442	0.011
228481_at	1.45859	0.037
228623_at	2.02559	0.045
229470_at	1.37005	0.039
229483_at	1.82027	0.049
229858_at	1.79208	0.036
229872_s_at	1.32402	0.046
230003_at	1.80965	0.026
230319_at	1.85129	0.016
230336_at	1.64996	0.015
230343_at	1.38962	0.038
230415_at	1.7162	0.016
230820_at	1.52154	0.049
230968_at	1.55314	0.024
231067_s_at	1.8442	0.028
231199_at	1.6667	0.041
231270_at	1.50248	0.033
231502_at	1.68199	0.034
231930_at	0.6161	0.039
232134_at	1.86442	0.042
232174_at	2.40665	0.027
232264_at	1.87245	0.039
232333_at	1.70579	0.042
232347_x_at	1.49217	0.026
232369_at	1.68238	0.026
232406_at	2.24743	0.020
232453_at	1.97187	0.034
232465_at	1.3498	0.038
232544_at	2.70351	0.016
232615_at	2.32345	0.041
232632_at	1.70751	0.035
232668_at	2.1236	0.022
232687_at	1.30431	0.041
232712_at	0.553835	0.033
232744_x_at	1.85751	0.035
232797_at	2.09983	0.045
232903_at	1.46655	0.043
232947_at	1.90143	0.026
233223_at	1.717	0.041
233257_at	1.58062	0.046
233276_at	2.01543	0.035
233303_at	1.47074	0.041
233386_at	2.11778	0.031
233405_at	1.53613	0.042
233442_at	1.88002	0.015
233449_at	1.702	0.035
233479_at	1.37215	0.037
233518_at	1.77856	0.026
233607_at	1.73407	0.027
233608_at	1.56242	0.046
233648_at	1.50497	0.047
233713_at	2.39986	0.017
233771_at	1.62901	0.018
233867_at	1.60412	0.038
233875_at	1.31732	0.046
233876_at	1.52971	0.037
233944_at	2.27341	0.015
234032_at	2.39637	0.021
234081_at	1.43991	0.044
234562_x_at	1.72916	0.046
234645_at	1.86692	0.043
234675_x_at	1.38961	0.047
234867_at	1.73188	0.013
234976_x_at	0.708874	0.049
235028_at	2.13848	0.020
235138_at	1.75806	0.026
235493_at	1.87917	0.038
235613_at	1.60788	0.030
235693_at	1.69475	0.023
235705_at	1.65397	0.035
235757_at	1.9719	0.027
235811_at	1.79806	0.045
235825_at	0.729262	0.048
235925_at	1.86812	0.038
235983_at	1.51203	0.041
236067_at	1.62784	0.018
236114_at	1.8628	0.011
236145_at	0.725178	0.039
236167_at	1.58352	0.017
236251_at	2.07877	0.014
236322_at	1.61199	0.030
236375_at	1.73663	0.029
236404_at	1.90646	0.035
236552_at	1.88244	0.016
236571_at	1.5561	0.046
236610_at	1.56636	0.018
236678_at	2.36506	0.021
236755_at	1.43943	0.028
236764_at	2.1502	0.016
236869_at	1.44351	0.030
237007_at	1.47311	0.050
237157_at	1.87166	0.014
237290_at	2.90653	0.014
237301_at	1.72912	0.017
237310_at	2.46294	0.032
237317_at	1.37489	0.046
237387_at	1.49695	0.023
237435_at	1.55256	0.017
237483_at	1.96485	0.042
237491_at	2.11171	0.011
237624_at	2.15171	0.017
237716_at	1.88201	0.028
237768_x_at	1.74736	0.035
238064_at	1.48311	0.021
238341_at	1.63189	0.029
238512_at	1.56311	0.034
238595_at	1.40728	0.033
238666_at	1.5261	0.028
238712_at	1.86396	0.016
238727_at	0.627975	0.030
238735_at	1.78345	0.015
238751_at	2.5039	0.015
238774_at	2.39063	0.028
238812_at	1.45655	0.027
238883_at	1.92834	0.011
239102_s_at	2.21157	0.004
239227_at	2.24254	0.020
239238_at	1.58523	0.033
239258_at	1.38757	0.048
239274_at	1.55987	0.023
239348_at	1.85696	0.013
239409_at	1.8534	0.033
239496_at	1.97015	0.005
239544_at	1.34645	0.047
239571_at	1.96708	0.030
239605_x_at	1.54003	0.035
239671_at	1.67068	0.045
239716_at	1.41173	0.031
239731_at	1.49493	0.042
239755_at	1.42572	0.030
239780_at	1.46357	0.047
239978_at	2.03642	0.047
240038_at	2.46456	0.028
240143_at	2.61336	0.004
240263_at	2.458	0.017
240370_at	1.98955	0.049
240382_at	1.30727	0.044
240450_at	4.02179	0.005
240458_at	1.49405	0.022
240492_at	1.37115	0.041
240499_at	1.841	0.016
240500_at	0.725536	0.037
240542_at	1.44394	0.026
240600_at	1.51769	0.036
240690_at	2.07711	0.026
240733_at	1.43824	0.038
240824_at	1.40832	0.029
240971_x_at	1.55013	0.035
241272_at	1.76768	0.023
241391_at	1.49561	0.049
241400_at	1.72506	0.035
241451_s_at	0.719507	0.033
241457_at	2.61018	0.028
241473_at	1.87914	0.030
241737_x_at	1.37178	0.049
241769_at	2.10957	0.018
241775_at	1.94463	0.027
241837_at	1.93575	0.029
241865_at	1.81918	0.011
241897_at	1.67943	0.030
241913_at	1.54897	0.038
242052_at	1.60757	0.031
242074_at	1.58671	0.026
242080_at	1.6343	0.045
242110_at	2.01768	0.047
242126_at	2.20103	0.026
242143_at	1.8394	0.028
242244_at	1.70103	0.034
242245_at	1.5478	0.024
242343_x_at	1.8359	0.016
242369_x_at	2.0085	0.010
242467_at	1.89884	0.035
242523_at	0.621719	0.026
242671_at	1.63007	0.023
242688_at	1.71153	0.024
242712_x_at	1.69798	0.033
242767_at	1.70469	0.016
242827_x_at	1.35737	0.045
242865_at	2.35548	0.014
242968_at	1.46742	0.020
243003_at	1.80922	0.016
243088_at	1.67113	0.047
243115_at	1.46324	0.034
243149_at	2.11318	0.037
243216_x_at	1.86172	0.034
243233_at	3.36865	0.020
243286_at	1.68524	0.044
243303_at	1.59596	0.015
243366_s_at	1.53099	0.027
243598_at	1.43918	0.028
243745_at	1.70729	0.020
243768_at	1.59344	0.039
243808_at	1.75075	0.037
243878_at	1.61721	0.043
243903_at	0.584869	0.050
243918_at	0.618972	0.043
243974_at	1.69263	0.023
243992_at	1.87343	0.046
244112_x_at	1.98744	0.022
244203_at	0.514623	0.026
244220_at	1.44963	0.048
244242_at	0.713562	0.050
244332_at	1.43893	0.021
244340_x_at	1.90741	0.041
244356_at	1.32247	0.047
244414_at	2.36925	0.033
244450_at	1.54648	0.031
244457_at	1.67996	0.033
244476_at	1.5462	0.021
244503_at	2.30806	0.028
244592_at	1.49512	0.021
244625_at	1.40885	0.033
244753_at	1.94229	0.033
ABCC4	1.38156	0.041
ABCG1	0.483221	0.011
ABCG1	0.737838	0.043
ABHD11	0.700619	0.043
ABI3BP	1.91656	0.017
ACTA2	1.51702	0.018
ACTG2	1.5611	0.015
ACTN1	1.32969	0.044
ACTN1	1.42899	0.026
ACTN1	1.41172	0.033
ADAM19	1.56333	0.026
ADAM19	0.743399	0.039
ADAM23	1.53022	0.047
ADAM23	1.44776	0.035
ADAMTS19	0.610202	0.046
AFF4	1.70468	0.035
AGA	1.38398	0.035
AHR	1.39708	0.032
AK5	1.51961	0.020
AKAP12	1.47787	0.043
AKAP12	1.58363	0.033
AKAP12	1.73696	0.028
AKR1C1	1.38285	0.031
AKR1C1	1.42698	0.032
AKR1C3	2.09548	0.005
ALDH1A2	0.52616	0.020
ALPK2	1.82036	0.023
ALS2	1.40396	0.028
AMACR	0.724893	0.048
AMIGO1	0.574484	0.014
AMIGO2	1.58567	0.038
ANG	1.45881	0.048
ANGPTL1	0.376049	0.019
ANGPTL1	0.43801	0.040
ANGPTL1	0.368182	0.017
ANK3	1.52496	0.027
ANK3	1.5149	0.028
ANKRD1	3.55422	0.014
ANKRD24	0.742832	0.032
ANKRD26	0.695122	0.035
ANKRD28	1.8529	0.045
ANKRD28	1.36642	0.045
ANKRD28	1.46194	0.026
APOL4	0.632928	0.018
ARHGAP18	1.34601	0.048
ARHGAP18	1.43222	0.028
ARHGAP19	0.66653	0.048
ARHGAP19	0.625956	0.038
ARHGAP28	0.70192	0.043
ARID2	1.60682	0.038
ARNTL2	1.42846	0.039
ARSJ	1.49906	0.033
ARSK	1.38895	0.026
ASPHD1	1.44991	0.043
ATCAY	1.51199	0.020
ATF7IP	1.56288	0.020
ATP1B1	1.35788	0.039
ATP8B1	2.00945	0.023
BBOX1	0.55578	0.043
BCHE	1.42568	0.043
BDNF	1.44064	0.049
BEAN1	0.52438	0.017
BEX1	2.05054	0.013
BLVRB	1.39904	0.032
BMP2K	1.52454	0.042
BMP5	0.664891	0.028
BOD1L1	1.3465	0.045
BPGM	1.36115	0.046
BUB1	0.68919	0.035
BVES	1.49185	0.018
C12orf75	1.63915	0.016
C1orf114	1.57595	0.017
C1QTNF3	0.640827	0.024
C21orf2	0.719733	0.036
C21orf91	0.763357	0.041
C2orf88	1.32206	0.045
C3orf52	1.54869	0.028
C5orf24	1.36238	0.047
C5orf4	0.678884	0.042
C5orf46	2.44897	0.014
CALD1	1.36391	0.036
CALD1	2.23397	0.047
CALD1	1.73239	0.023
CAMK2N1	1.48242	0.038
CAP2	1.35489	0.039
CAP2	1.39495	0.043
CAPRIN1	0.712905	0.026
CARS	0.657623	0.028
CAV1	1.73097	0.033
CAV2	1.61308	0.019
CAV2	1.64321	0.038
CBFB	0.637401	0.050
CCDC121	0.597036	0.047
CCDC50	1.46063	0.033
CCDC81	2.2447	0.030
CCNDBP1	1.47879	0.030
CCNG2	0.728309	0.030
CD109	1.38308	0.046
CD274	2.27456	0.023
CD40	1.75563	0.033
CD40	1.76065	0.023
CD55	1.7627	0.031
CD55	1.7672	0.026
CD82	0.593313	0.017
CD9	1.86511	0.026
CDC14B	1.69926	0.046
CDH3	1.41656	0.044
CDH8	0.518896	0.026
CDKN2C	0.685952	0.044
CDT1	0.733005	0.037
CECR1	1.41122	0.045
CELF2	1.73426	0.015
CELF2	1.45306	0.034
CELSR3	2.35994	0.015
CELSR3	1.73509	0.014
CENPJ	0.752776	0.035
CFB	0.662948	0.049
CHGB	1.53104	0.040
CHODL	0.483079	0.027
CHRM3	0.566656	0.034
CHSY3	1.45842	0.040
CLDN1	2.04034	0.005
CLDN1	2.07164	0.026
CLDN23	1.44464	0.033
CLEC18A	0.730203	0.046
CLUH	1.44004	0.020
CLYBL	1.38394	0.030
CMAHP	2.05314	0.046
CNFN	1.6472	0.028
COCH	1.41448	0.047
COCH	1.50381	0.024
COL4A2	1.44439	0.032
COL4A6	1.88378	0.009
COL5A3	1.98247	0.015
CORO1C	1.29939	0.047
CPPED1	1.47124	0.047
CPSF3L	0.587036	0.016
CRIM1	1.68693	0.025
CRIM1	1.59271	0.016
CRLF1	1.73451	0.014
CRMP1	1.38903	0.028
CRYAB	2.6991	0.014
CSRP1	1.41423	0.042
CTDSPL2	0.524142	0.035
CTGF	2.09396	0.015
CTSC	1.34605	0.031
CXADR	0.653648	0.031
CXCL14	0.558528	0.045
CXCL14	0.499632	0.041
CYFIP2	1.4662	0.030
CYP4X1	1.31982	0.050
CYR61	1.85194	0.011
CYR61	1.86246	0.018
CYSTM1	1.34722	0.031
DAZAP2	1.37956	0.050
DCAF7	1.39973	0.039
DCAF7	1.52622	0.033
DENND1A	0.645306	0.047
DIAPH2	1.73528	0.018
DIAPH2	1.70984	0.025
DKFZP434L187	1.94698	0.035
DLC1	1.36742	0.046
DLC1	1.36896	0.048
DLK1	0.564817	0.029
DLX6	0.552816	0.032
DMD	1.68547	0.016
DNAJC6	2.41021	0.016
DNALI1	0.667768	0.045
DNER	1.45746	0.024
DOCK5	1.59076	0.047
DOK5	0.68442	0.043
DOK5	0.662896	0.030
DRAM1	1.62299	0.030
DSG2	1.82235	0.023
DSG2	2.32769	0.005
DSP	2.40007	0.015
DUSP8	1.31208	0.049
DYNLT3	1.47314	0.045
DYRK4	1.3535	0.031
EBF3	0.644101	0.020
ECHDC2	1.53871	0.037
EDN1	1.88529	0.028
EDN1	2.12277	0.016
EDN3	0.599026	0.031
EDNRB	0.677742	0.049
EFCAB2	0.644859	0.023
EGR3	0.414305	0.030
EIF5A2	1.6762	0.030
ELL2	1.72697	0.038
ELL2	1.95036	0.019
EMCN	0.690074	0.036
EMCN	0.429054	0.019
EMILIN2	1.6231	0.041
EML2	1.41002	0.036
EML4	1.53067	0.030
ENPP2	0.724831	0.047
EPAS1	1.51037	0.023
EPDR1	1.58542	0.016
EPHA3	0.591391	0.016
EPHA3	0.525952	0.016
EPHA4	0.672003	0.035
EPHA7	0.583008	0.030
EPHA7	0.660063	0.021
EPHB1	0.647783	0.030
EPYC	1.73098	0.011
ERBB4	1.51615	0.031
ERC2	0.529999	0.018
ETS1	1.42525	0.026
ETV1	0.747639	0.043
EXPH5	1.89751	0.011
F2RL1	1.61917	0.046
FABP3	1.69366	0.020
FABP4	2.58336	0.005
FABP7	0.64769	0.041
FADS3	1.47825	0.036
FAM129A	0.660148	0.030
FAM129A	0.641818	0.026
FAM133A	1.64924	0.018
FAM181B	1.38115	0.035
FAM208B	1.67614	0.046
FAM26E	1.77385	0.020
FAM3B	0.735955	0.047
FAM83D	0.7538	0.046
FAM85A	1.72792	0.015
FAR2	1.35059	0.033
FBN1	1.49345	0.046
FBXL16	2.19693	0.004
FBXO32	1.46392	0.041
FEZ1	1.38677	0.029
FGD4	2.19032	0.011
FGD4	1.45002	0.021
FGD5	1.55087	0.031
FGF18	0.61998	0.040
FGF18	0.620063	0.031
FLJ42709	0.674017	0.034
FLNA	1.34686	0.039
FLRT3	0.648809	0.047
FLRT3	0.702021	0.040
FLT1	2.39919	0.013
FLT1	1.55253	0.035
FLT1	1.93516	0.016
FLT1	1.71958	0.031
FOXC1	1.44419	0.048
FOXP1	1.35172	0.038
FOXP1	1.34933	0.042
FOXP1	1.65978	0.038
FOXP2	1.43377	0.027
FRAS1	1.71231	0.035
FRMD4A	0.647396	0.034
FRMD4B	0.640616	0.039
FTX	1.69378	0.025
FXYD5	1.40069	0.028
FXYD5	1.3489	0.041
FYCO1	1.42366	0.021
FZD7	1.36912	0.032
GABRB3	1.44898	0.037
GABRR1	0.358108	0.036
GADD45B	1.52296	0.016
GADD45B	1.55271	0.024
GADD45B	1.50197	0.035
GADD45B	1.43074	0.028
GALNT10	1.53386	0.015
GAREM	0.608781	0.035
GAREM	0.632503	0.015
GAREM	0.624018	0.029
GAS1	0.690651	0.027
GAS2	0.648368	0.035
GBP1	1.43259	0.030
GFRA1	1.71377	0.014
GLIPR1	1.65843	0.024
GLIPR1	1.61654	0.018
GLIPR1	1.49388	0.022
GLIPR1	1.48829	0.047
GLRX	1.54241	0.035
GNG11	1.36129	0.042
GNG8	1.48431	0.031
GOLGA4	1.51112	0.038
GPATCH2L	1.60063	0.029
GPER	0.684372	0.046
GPR116	0.484302	0.024
GPR133	2.10006	0.033
GPR155	1.38461	0.038
GPR176	1.42581	0.041
GPR19	1.8928	0.016
GRAMD1C	1.5044	0.028
GRAMD3	1.31859	0.049
GRAMD3	1.54154	0.034
GUCA1A	1.70222	0.014
GUCA1A	1.37128	0.032
GUCY1B3	1.36668	0.035
HAPLN1	1.60259	0.044
HAPLN1	1.48982	0.035
HAPLN1	1.69061	0.019
HAS3	1.8589	0.011
HBEGF	1.87608	0.014
HBEGF	1.54544	0.041
HCFC1R1	1.36335	0.033
HCN1	2.16854	0.024
HDAC9	1.53881	0.029
HDLBP	0.713117	0.046
HDX	0.743894	0.038
HECTD4	1.28779	0.050
HES1	1.38622	0.031
HEYL	1.56902	0.049
HGF	1.53533	0.022
HHEX	1.52977	0.028
HIPK3	0.582277	0.030
HIST2H2BE	0.583934	0.026
HLA-A	1.45548	0.025
HLA-A	1.40108	0.030
HLA-B	1.46876	0.035
HLA-B	1.54506	0.015
HLA-B	1.47354	0.027
HLA-C	1.68072	0.016
HLA-C	1.40792	0.027
HLA-C	1.61524	0.021
HLA-C	1.60154	0.016
HLA-DMA	1.99624	0.010
HLA-G	1.38654	0.040
HMGA2	1.68728	0.041
HNRNPH1	0.764802	0.043
HOOK1	0.729567	0.034
HRASLS	1.48034	0.020
HRASLS	1.39297	0.047
HSPB8	1.63642	0.030
HYMAI	1.78888	0.039
IER3	1.37569	0.030
IFI30	1.40877	0.040
IGSF1	1.56122	0.047
IGSF1	2.02879	0.015
IGSF5	1.50622	0.026
IKZF2	1.88732	0.017
IL21R	1.75685	0.017
IL6	1.49729	0.027
IL7R	2.01657	0.020
IL7R	1.89869	0.033
INA	1.42648	0.050
ING5	0.740479	0.049
INHBA	2.388	0.023
INHBA	1.71495	0.026
INHBA	1.80917	0.014
INHBE	0.700169	0.035
IPP	0.720566	0.038
IRF7	0.648791	0.020
ISM1	0.620784	0.039
ITGA1	2.54492	0.036
ITGA4	1.40713	0.041
ITGA4	1.42828	0.032
ITGA4	1.56661	0.032
ITPR2	1.48648	0.034
JAG1	2.25954	0.011
JAG1	2.15731	0.011
JAG1	2.14276	0.015
JAG1	2.10567	0.033
JPH2	1.63194	0.020
JPH3	1.45011	0.021
JPH4	1.49508	0.024
KALRN	1.44558	0.033
KAZN	1.53293	0.015
KCNJ3	0.678065	0.037
KCNJ6	1.37234	0.039
KCNMA1	1.6012	0.020
KCNMB1	1.51536	0.032
KCNQ5	1.54862	0.026
KCNT2	1.78222	0.035
KCTD12	0.62487	0.028
KCTD12	0.630911	0.035
KIAA1107	0.703167	0.030
KIAA1199	1.39855	0.049
KIAA1549L	1.46226	0.027
KIAA1598	1.88799	0.024
KIF20A	0.758804	0.046
KIF5C	1.48535	0.028
KLF12	1.37475	0.031
KLHDC10	0.759788	0.042
KLHL24	0.720935	0.037
KRT18	1.4026	0.041
KRT19	2.06015	0.014
KRT7	1.74917	0.021
KRT79	1.41223	0.042
L1CAM	3.00999	0.011
LAMA2	1.64862	0.040
LAMC2	1.3532	0.035
LAYN	1.29322	0.044
LDB3	1.61169	0.019
LEPREL1	1.5435	0.031
LIMCH1	0.693857	0.023
LIN28B	1.62918	0.016
LIN7A	1.36807	0.039
LINC00312	1.77158	0.028
LINC00597	2.1033	0.023
LINC00645	0.516665	0.031
LMCD1	1.5819	0.023
LMO7	1.80818	0.042
LOC100127983	1.42412	0.042
LOC100130938	1.48639	0.043
LOC100132046	1.46318	0.027
LOC100287525	0.687726	0.031
LOC100505498	1.62862	0.021
LOC100505812	0.556023	0.011
LOC100505865	0.731538	0.049
LOC100506013	3.95368	0.011
LOC100506870	1.63859	0.021
LOC100506990	1.45025	0.038
LOC100507254	1.93892	0.046
LOC100996552	0.688222	0.043
LOC100996613	0.66465	0.049
LOC153577	0.698786	0.029
LOC401074	1.68344	0.016
LOC401074	1.49056	0.023
LOC541471	2.0179	0.033
LOC595101	1.52299	0.035
LOC645638	1.54382	0.035
LOC728093	1.57061	0.033
LOC728705	0.585623	0.045
LOC729088	0.659994	0.019
LONRF1	1.37144	0.043
LONRF2	0.422368	0.013
LPAR6	0.661918	0.042
LPHN3	0.697635	0.050
LPP	1.67022	0.035
LPPR4	2.63148	0.020
LRRC32	2.27223	0.005
LRRC3B	0.371751	0.027
LRRN3	1.3703	0.041
LRRN4CL	0.639924	0.039
LTBP1	1.34691	0.037
LYN	1.7411	0.022
LYN	1.51909	0.028
LYN	1.60269	0.017
LYPD6B	2.98588	0.011
MALAT1	1.56948	0.020
MAP1B	1.52595	0.030
MAP1B	1.46072	0.049
MAP1LC3C	0.541748	0.034
MAP2	1.61359	0.032
MAP3K5	1.74327	0.034
MARCH4	2.24829	0.019
MARCH9	1.55337	0.014
MCAM	1.47098	0.030
MCAM	1.71457	0.021
MCAM	1.51862	0.017
MCAM	1.67937	0.025
ME1	1.70963	0.034
MEIS1	0.669257	0.042
MEOX2	0.660806	0.037
MET	1.40778	0.030
MFI2	1.89525	0.014
MGARP	2.17949	0.020
MGC12488	1.66709	0.045
MGEA5	1.4047	0.038
MGLL	1.57412	0.039
MGST1	1.45552	0.038
MICAL1	1.3971	0.029
MIER3	0.742263	0.039
MIR181A2HG	1.47146	0.039
MIR30C2	1.54873	0.049
MIS18BP1	0.693332	0.049
MKLN1	1.65324	0.018
MLLT10	0.761711	0.039
MPP7	1.62463	0.016
MRAP2	0.675774	0.035
MT1E	2.28404	0.050
MT1X	1.40358	0.038
MT2A	1.43281	0.035
MYEF2	1.31254	0.037
MYH9	1.53178	0.041
MYL9	1.4056	0.048
MYO10	1.3829	0.041
MYO10	1.57992	0.034
MYOCD	3.2187	0.015
MYOCD	3.42788	0.008
MYOZ2	1.96015	0.045
MYOZ2	1.82994	0.020
NAA25	1.52034	0.039
NAALAD2	1.49276	0.027
NANOS1	0.591829	0.037
NAV3	1.78986	0.011
NAV3	1.80973	0.016
NBEAL1	1.48162	0.032
NCEH1	1.74668	0.045
NCKAP5	2.1734	0.013
NDP	0.723082	0.045
NDST2	0.747935	0.035
NDST4	0.714391	0.047
NEFH	1.31763	0.036
NEGR1	2.04927	0.016
NEGR1	1.94131	0.016
NEK2	0.611738	0.022
NEXN	1.76349	0.020
NEXN	1.53074	0.024
NF1	1.47664	0.028
NFIB	0.684995	0.027
NFIB	0.729878	0.046
NFKBIZ	1.49551	0.030
NHS	1.47843	0.039
NHS	1.47037	0.034
NME3	0.72401	0.026
NMRK1	1.95373	0.011
NPR3	1.64577	0.026
NPR3	1.8743	0.032
NPR3	1.69127	0.036
NPY1R	0.743209	0.049
NR4A2	0.72114	0.045
NRG1	1.47103	0.037
NRG3	1.56901	0.026
NRP2	0.674115	0.039
NTN4	2.99217	0.024
NTNG1	0.513821	0.035
NTS	1.43694	0.027
NUAK1	1.79174	0.020
OAZ3	0.65516	0.026
OGFRL1	1.45306	0.034
OLFM1	1.36178	0.046
OR52K3P	1.97199	0.016
OR7D2	0.711599	0.033
OXTR	2.3889	0.013
PAPPA	3.10736	0.014
PAPPA	2.88604	0.014
PAPPA	2.77321	0.015
PAPPA	2.78277	0.018
PAPPA	2.51109	0.017
PARVA	1.69661	0.028
PAWR	1.51483	0.035
PAWR	1.56505	0.047
PAX9	0.549948	0.041
PBLD	0.622194	0.036
PCBP2	1.38203	0.046
PCDH10	1.83813	0.021
PCDH9	0.726788	0.043
PCDHB5	0.742193	0.040
PCGF5	1.60608	0.020
PCGF5	1.60883	0.047
PCSK1	1.82231	0.013
PDE1C	1.74494	0.015
PDE4A	1.48317	0.027
PDE5A	1.72967	0.048
PDGFRB	1.4041	0.035
PDLIM1	1.44523	0.035
PDLIM5	1.71724	0.016
PEG10	0.622457	0.031
PELI1	2.20183	0.036
PERP	1.52	0.026
PFKFB2	0.719994	0.035
PFKP	1.46629	0.017
PHLDB2	1.37883	0.050
PI15	0.409454	0.019
PIEZO2	1.70521	0.028
PIK3C2A	2.15181	0.029
PIK3CD	1.56118	0.027
PLAUR	1.38054	0.031
PLAUR	1.69024	0.041
PLCL1	0.575195	0.031
PLEKHA7	0.700625	0.039
PLOD2	1.30725	0.046
PLXDC1	1.53034	0.029
PNMA2	1.62535	0.026
POLR3G	1.86552	0.016
PPFIBP1	1.45096	0.035
PPFIBP1	1.44041	0.042
PPM1L	1.36616	0.035
PPP1R13L	1.85432	0.005
PPP1R14A	2.10134	0.014
PPP1R9A	0.654054	0.040
PPP3CA	0.737528	0.050
PRKAA2	1.38051	0.050
PRKAA2	1.60226	0.038
PROCR	1.7791	0.031
PRR16	0.660298	0.045
PRSS12	1.51533	0.018
PRSS35	1.58067	0.035
PSAT1	0.678296	0.026
PSEN2	0.632603	0.027
PSPC1	0.648695	0.020
PTER	1.59386	0.035
PTGFR	0.519358	0.016
PTPLA	1.39457	0.029
PTPRF	1.9129	0.017
QRSL1	0.760674	0.047
RAB11FIP1	1.57186	0.015
RAB11FIP1	1.50203	0.030
RAB11FIP1	1.66143	0.020
RAB3B	1.66466	0.031
RAB3B	1.91837	0.014
RAB3B	1.82918	0.015
RAB3B	2.18749	0.020
RAB40B	0.736112	0.035
RAB7L1	1.47773	0.030
RAI2	1.52914	0.029
RALGAPA2	1.36621	0.028
RAPGEF5	0.551561	0.032
RASAL2	1.49478	0.020
RASSF3	1.3817	0.033
RBM24	2.37975	0.027
RBP7	2.17203	0.006
RC3H2	0.657686	0.028
RFX4	0.695734	0.038
RGS12	0.65751	0.023
RGS2	0.609643	0.027
RNF144B	1.69822	0.019
RNF40	0.730937	0.037
ROR1	1.33704	0.048
RRAGB	0.727862	0.033
RSU1	1.38511	0.039
RUNX1T1	0.752728	0.046
RUSC1-AS1	1.48337	0.049
SALL4	1.51845	0.023
SAMD3	1.92835	0.015
SBF2	1.6365	0.044
SCAF11	1.81175	0.024
SCN2A	1.71201	0.020
SCN3A	2.63391	0.009
SCN7A	0.411642	0.027
SCN9A	1.52831	0.044
SCUBE2	0.623936	0.021
SDPR	1.41768	0.041
SEMA6D	0.738754	0.050
SEPP1	1.51881	0.016
SERPINE1	1.59195	0.032
SERPINE1	2.18252	0.017
SERPINE1	2.37009	0.016
SERPINF1	0.647019	0.047
SEZ6L2	1.57256	0.017
SEZ6L2	1.64348	0.016
SEZ6L2	1.74096	0.013
SGCD	0.54765	0.027
SGIP1	1.5792	0.048
SH2D3C	1.34313	0.041
SHISA9	1.65477	0.020
SHROOM3	1.31043	0.045
SIPA1L2	0.580847	0.030
SLAIN1	0.611738	0.033
SLAIN2	0.732218	0.034
SLAIN2	1.41715	0.048
SLC16A3	1.55347	0.015
SLC16A7	1.80812	0.014
SLC1A1	2.16838	0.014
SLC27A3	0.514571	0.035
SLC2A1	1.51802	0.019
SLC44A1	1.45308	0.023
SLC4A4	1.96385	0.019
SLC6A15	1.47517	0.050
SLC6A16	1.46865	0.026
SLC7A14	1.3882	0.046
SLC8A1	1.49199	0.039
SLCO4C1	1.497	0.038
SLITRK1	1.98234	0.029
SLITRK4	1.61021	0.034
SLITRK4	2.26631	0.016
SLMAP	1.48299	0.021
SMC4	0.739548	0.035
SMOC2	0.6488	0.033
SMURF2	1.43199	0.034
SMYD2	1.4544	0.036
SNAP25	1.55174	0.033
SNCA	1.36749	0.035
SNCA	1.56755	0.015
SORBS1	0.685852	0.030
SORBS2	2.34814	0.022
SORBS2	2.32071	0.019
SORT1	1.47415	0.037
SOSTDC1	0.590978	0.045
SOX1	0.530292	0.040
SP100	1.38928	0.039
SPINT2	1.67506	0.017
SPOCD1	1.84121	0.022
SQRDL	1.34376	0.048
SRGAP2B	1.69501	0.028
SRGN	2.23488	0.026
SRSF11	0.717879	0.033
SRSF4	1.6415	0.018
ST3GAL5	1.43514	0.035
STAC	1.31946	0.041
STC2	1.66225	0.035
STK38L	1.64002	0.035
STK38L	1.56764	0.018
STMN2	2.361	0.011
STMN2	2.41212	0.004
STRIP2	0.680692	0.041
SUCNR1	2.11266	0.023
SULT1E1	1.48665	0.046
SULT4A1	1.35773	0.037
SUSD2	0.741555	0.035
SUV39H2	0.641767	0.022
SYNDIG1	0.634884	0.022
SYNE1	1.44637	0.030
SYNPO2	1.57589	0.036
SYNPO2	1.49106	0.034
SYNPO2	1.51448	0.026
SYT1	1.54114	0.048
SYTL1	0.745917	0.048
SYTL2	1.39496	0.032
SYTL2	1.37454	0.045
TAC1	0.587717	0.017
TAC3	1.45905	0.031
TADA2A	0.729747	0.043
TAF5	0.744363	0.041
TAF8	0.694179	0.024
TAGLN	1.3516	0.046
TAGLN	1.43691	0.025
TAGLN	1.38394	0.028
TAGLN2	1.42382	0.033
TCEAL2	1.86558	0.014
TCERG1L	0.492827	0.011
TCF4	0.764069	0.042
TDRD7	1.49069	0.046
TENM2	1.55816	0.037
TFPI	1.52292	0.017
TGFB2	1.62015	0.028
TGFB2	1.80035	0.038
TGFB2	1.6035	0.024
TGFBR1	2.16306	0.023
TGFBR3	0.728408	0.035
TGM2	1.86693	0.026
THBS1	1.86817	0.023
THBS1	1.58513	0.033
THBS1	2.53081	0.016
THEMIS	0.597875	0.035
THRA	0.71937	0.031
TLK1	0.727496	0.033
TLL1	2.29761	0.034
TLL2	0.712349	0.028
TMEM74	1.44278	0.035
TMEM97	1.51062	0.034
TNC	1.67551	0.034
TNFAIP2	0.69037	0.050
TNIK	1.42893	0.037
TNNT1	2.52589	0.005
TOM1L1	2.12313	0.015
TOM1L1	1.48649	0.036
TOR1AIP1	0.680176	0.033
TOR1AIP1	0.675319	0.028
TOX4	0.735567	0.048
TPD52L1	1.43221	0.031
TPM1	1.34928	0.041
TPM1	1.35256	0.049
TPM1	1.90238	0.014
TRAF4	0.689	0.045
TRAIP	0.742251	0.041
TRHDE	1.46544	0.028
TRIL	0.525377	0.034
TRIM6	2.33186	0.014
TRPA1	0.560907	0.026
TRPC6	1.80353	0.035
TRPV2	1.38469	0.041
TSPAN5	0.71281	0.028
TSPAN7	1.4924	0.027
TSPAN8	0.722891	0.037
TTC39B	1.38708	0.047
TTLL5	1.67539	0.022
TULP4	1.5604	0.035
UACA	1.52516	0.041
UBE2QL1	1.60336	0.015
UGCG	1.64253	0.015
UGCG	1.83242	0.027
UGCG	1.49792	0.023
UGGT2	2.03567	0.020
UNKL	0.716105	0.029
USP53	2.36533	0.011
USP53	1.79157	0.035
VASH2	0.679353	0.027
VAV3	0.681843	0.048
VCAM1	0.707022	0.034
VEGFC	1.67852	0.029
VIT	2.48599	0.004
VMP1	1.437	0.027
VMP1	2.68053	0.022
VPS13A	1.50413	0.041
VPS13A	1.53054	0.029
VPS13C	1.41609	0.050
VPS13C	1.71518	0.015
WDR72	1.37754	0.037
WIBG	0.725311	0.050
XIAP	0.743906	0.034
ZBTB3	0.708815	0.047
ZC3HAV1	1.39303	0.032
ZDHHC2	1.78191	0.015
ZDHHC2	1.61314	0.035
ZDHHC21	1.45189	0.035
ZEB2	1.5537	0.028
ZFAND6	1.55563	0.044
ZFHX4-AS1	0.606853	0.042
ZFHX4-AS1	0.62763	0.024
ZMYM2	1.9389	0.027
ZMYM3	0.675767	0.049
ZNF365	1.50605	0.021
ZNF804A	1.54476	0.020

## Sheet: Suppl. Table 1 - Sheet 6
Supplementary Table S1	UKN2	250 µM VPA
Probe sets / Gene names	Fold change	adjusted p Value
1552286_at	0.61763	0.033
1553275_s_at	1.66158	0.025
1555673_at	1.75293	0.047
1556306_at	1.50841	0.041
1556329_a_at	1.5576	0.035
1556352_at	1.50627	0.043
1556658_a_at	2.02758	0.013
1556744_a_at	2.05352	0.032
1557238_s_at	1.84374	0.040
1557270_at	1.52397	0.028
1558017_s_at	1.4912	0.050
1558078_at	1.55355	0.033
1558170_at	1.65191	0.025
1558714_at	1.78301	0.047
1558739_at	1.74423	0.024
1558740_s_at	1.57905	0.049
1558828_s_at	2.06026	0.012
1558836_at	1.50203	0.030
1559391_s_at	1.83914	0.024
1559410_at	2.35731	0.014
1559814_at	1.92385	0.043
1560199_x_at	1.88004	0.031
1560622_at	1.53229	0.036
1560741_at	1.49304	0.041
1561123_at	2.75367	0.017
1561167_at	2.01946	0.036
1562828_at	1.47176	0.029
1562948_at	1.55778	0.019
1563364_at	1.91088	0.049
1563414_at	1.56478	0.038
1563467_at	1.78029	0.022
1564378_a_at	2.51683	0.016
1565689_at	1.58786	0.044
1565889_at	1.80012	0.013
1566079_at	1.56611	0.048
1566482_at	2.33774	0.027
1568736_s_at	1.45826	0.035
1569538_at	1.50868	0.024
1569540_at	1.65722	0.037
205239_at	0.648361	0.030
206548_at	2.31699	0.025
208154_at	1.44662	0.042
213156_at	1.74254	0.027
214651_s_at	0.69305	0.031
214967_at	1.42187	0.037
215016_x_at	1.41281	0.041
215083_at	1.42033	0.040
215206_at	2.65128	0.014
215385_at	1.84463	0.017
215470_at	1.60145	0.044
215768_at	1.5433	0.043
215811_at	1.86454	0.043
215854_at	1.38731	0.036
216147_at	1.43843	0.049
217643_x_at	1.59148	0.021
220898_at	2.1049	0.025
222186_at	1.52638	0.036
224254_x_at	1.71825	0.017
224942_at	1.9924	0.012
225239_at	1.70608	0.012
226591_at	1.45205	0.030
226731_at	1.37795	0.036
227082_at	1.63147	0.043
227383_at	1.6481	0.032
227384_s_at	1.6379	0.026
227576_at	1.65664	0.025
227826_s_at	1.51664	0.038
228623_at	2.0865	0.033
228919_at	1.92991	0.034
230003_at	1.72141	0.021
230336_at	1.41254	0.036
230415_at	1.50143	0.049
230688_at	1.4173	0.043
230850_at	1.66064	0.030
230898_at	0.644363	0.025
230918_at	1.564	0.039
231107_at	1.58339	0.046
231207_at	1.38841	0.031
231502_at	1.85243	0.027
232058_at	1.80947	0.045
232134_at	1.6996	0.036
232174_at	2.13361	0.017
232264_at	1.84838	0.050
232333_at	1.60114	0.046
232347_x_at	1.57618	0.036
232369_at	1.65668	0.025
232406_at	1.75797	0.025
232411_at	2.04318	0.013
232472_at	1.66954	0.035
232528_at	1.89815	0.039
232541_at	1.85404	0.026
232544_at	2.17473	0.010
232601_at	1.41846	0.043
232615_at	2.03481	0.009
232668_at	2.23704	0.012
232744_x_at	1.98658	0.024
232797_at	1.72794	0.024
232852_at	1.8073	0.038
232903_at	1.71733	0.020
232932_at	1.67028	0.035
232978_at	1.49236	0.036
233050_at	1.54557	0.047
233073_at	1.50827	0.046
233152_x_at	1.49199	0.041
233223_at	1.60587	0.044
233276_at	2.15525	0.038
233365_at	1.9722	0.047
233386_at	2.07662	0.027
233611_at	1.82158	0.039
233799_at	2.22519	0.025
233867_at	1.72384	0.047
233944_at	2.11231	0.035
234032_at	2.56738	0.025
234562_x_at	2.05305	0.012
234649_at	1.59867	0.025
234723_x_at	1.45896	0.043
235028_at	2.06173	0.042
235646_at	1.56669	0.032
235693_at	1.75798	0.036
235705_at	1.60328	0.025
235757_at	1.95497	0.036
235771_at	1.46449	0.049
235786_at	1.6336	0.032
235879_at	2.11319	0.012
235925_at	1.80264	0.033
235983_at	1.47967	0.041
236000_s_at	1.80619	0.040
236067_at	1.51783	0.024
236114_at	1.94408	0.024
236251_at	1.67213	0.027
236322_at	1.61103	0.043
236370_at	1.64259	0.021
236404_at	1.67627	0.037
236524_at	1.83721	0.047
236552_at	1.67537	0.046
236699_at	1.37635	0.049
237157_at	1.61197	0.036
237216_at	1.46423	0.029
237290_at	2.26569	0.018
237310_at	2.1201	0.010
237383_at	1.50497	0.034
237624_at	2.05106	0.030
237657_at	1.63144	0.044
237716_at	1.94203	0.037
237768_x_at	1.86718	0.039
238341_at	1.65264	0.018
238558_at	1.95079	0.012
238666_at	1.53564	0.032
238712_at	1.56669	0.021
238751_at	1.79008	0.026
238774_at	2.3222	0.025
238884_at	1.69234	0.032
239017_at	1.50238	0.028
239102_s_at	2.25973	0.014
239227_at	2.18487	0.021
239264_at	1.40721	0.040
239274_at	1.46893	0.039
239311_at	1.74444	0.042
239338_x_at	0.671097	0.025
239348_at	1.79878	0.010
239409_at	2.38243	0.021
239496_at	1.78571	0.024
239516_at	1.78308	0.024
239567_at	1.88264	0.026
239571_at	1.95269	0.045
239630_at	1.77391	0.035
239731_at	1.5499	0.049
239784_at	1.88842	0.012
239809_at	1.77368	0.031
240038_at	2.31023	0.012
240143_at	2.19005	0.012
240165_at	1.97431	0.031
240176_at	1.65996	0.025
240263_at	2.43401	0.038
240370_at	1.85501	0.015
240450_at	3.21309	0.006
240485_at	1.56426	0.039
240499_at	2.09559	0.025
240538_at	1.39707	0.035
240600_at	1.46559	0.034
240690_at	1.88336	0.024
240971_x_at	1.68437	0.027
241036_at	1.39872	0.032
241060_x_at	1.86044	0.048
241400_at	1.52696	0.028
241457_at	2.82526	0.045
241595_at	1.40852	0.049
241681_at	2.09025	0.024
241769_at	1.78102	0.017
241775_at	1.75965	0.038
241865_at	1.57027	0.032
241893_at	1.93414	0.024
241897_at	1.776	0.019
242052_at	1.58964	0.038
242110_at	1.95189	0.017
242126_at	1.68416	0.025
242143_at	1.89403	0.020
242156_at	1.61688	0.030
242189_at	1.58862	0.039
242244_at	1.66633	0.032
242245_at	1.48187	0.035
242343_x_at	1.73444	0.050
242369_x_at	2.05929	0.014
242405_at	1.96083	0.019
242457_at	1.9494	0.024
242467_at	1.74197	0.037
242476_at	2.07831	0.021
242523_at	0.644898	0.048
242558_at	1.6512	0.036
242736_at	1.78858	0.047
242767_at	1.5859	0.025
242824_at	1.62443	0.046
242865_at	2.6492	0.012
242920_at	1.6836	0.017
243003_at	1.74015	0.012
243013_at	1.73	0.030
243090_at	1.6313	0.035
243210_at	1.56736	0.032
243233_at	3.12019	0.024
243462_s_at	1.88963	0.039
243551_at	1.46862	0.036
243691_at	1.62102	0.024
243791_at	1.87079	0.039
243808_at	1.84564	0.034
243974_at	2.06914	0.021
243993_at	2.00786	0.047
244026_at	1.79147	0.024
244112_x_at	1.70882	0.022
244197_x_at	1.44371	0.029
244312_at	1.46329	0.046
244332_at	1.41939	0.048
244340_x_at	1.79794	0.044
244387_at	1.43131	0.035
244414_at	2.3186	0.014
244433_at	1.51462	0.031
244457_at	1.62094	0.041
244476_at	1.65498	0.025
244503_at	2.067	0.029
244597_at	1.57705	0.032
244753_at	1.94492	0.031
ACTA2	1.35774	0.045
ACTA2	3.07925	0.025
ADAM23	1.42307	0.028
ADAMTS19	0.729863	0.038
ADI1	0.720131	0.032
AFF4	1.66052	0.024
AHNAK	1.47708	0.035
AKAP10	1.79519	0.036
AKAP12	1.44191	0.038
AKAP12	1.54835	0.017
AKR1C3	1.8309	0.026
ALDH1A2	0.711268	0.044
ALMS1	1.40618	0.049
AMIGO1	0.573357	0.024
ANK3	1.42947	0.025
ANK3	1.46339	0.024
ANKRD1	2.72139	0.009
ANKRD28	1.7405	0.017
ANKRD35	0.665658	0.035
APC	1.46558	0.036
ARID2	1.83195	0.019
ASH1L-AS1	0.709626	0.039
ASPHD1	1.43465	0.049
ASPHD1	1.45653	0.038
ATCAY	1.45082	0.025
ATXN1	1.61753	0.024
AUNIP	0.709164	0.047
B3GNT8	0.701	0.050
BBOX1	0.584546	0.039
BBX	1.7053	0.033
BEAN1	0.635167	0.024
BEX1	1.79117	0.012
BIRC6	1.31759	0.048
BMP2K	1.57007	0.028
BMPR2	1.38367	0.050
BOD1L1	1.82054	0.024
BVES	1.46101	0.035
C10orf32	0.751229	0.050
C12orf75	1.40866	0.042
C1orf53	0.519523	0.013
CALD1	1.94213	0.017
CALD1	1.87173	0.012
CALD1	1.71488	0.032
CASP2	0.689048	0.033
CAV2	1.39002	0.035
CCDC81	1.9658	0.040
CD274	2.1417	0.010
CD40	1.50414	0.044
CD44	1.50081	0.031
CD82	0.713147	0.036
CD9	1.41596	0.041
CDK5R2	0.731783	0.042
CELF2	1.35452	0.038
CELF5	1.36539	0.036
CELF5	1.62035	0.025
CELSR3	1.79688	0.014
CHODL	0.703603	0.044
CLDN1	1.52454	0.025
CLDN10	1.37925	0.047
CLDN20	0.52189	0.018
CLN6	0.722777	0.047
CMAHP	1.42984	0.036
CMAS	1.59251	0.030
CNFN	1.4428	0.034
CNOT7	1.55999	0.039
COL4A6	1.61535	0.030
CRIM1	1.44752	0.023
CRIM1	1.39178	0.029
CYR61	1.55815	0.032
CYR61	1.58739	0.019
DEPTOR	0.616912	0.028
DIAPH2	1.74637	0.012
DIAPH2	1.7104	0.013
DKFZP434L187	2.31053	0.009
DLG1	1.72315	0.041
DMD	1.35742	0.039
DNAH5	1.93212	0.038
DNAJC6	1.69313	0.012
DOCK6	1.59	0.045
DOK5	0.679319	0.035
DOK5	0.720195	0.041
DOK6	0.594622	0.021
DSG2	1.65853	0.025
DSG2	1.85487	0.012
DSP	1.94699	0.012
EDN1	1.8268	0.028
EFCAB2	0.659355	0.049
EGR3	0.696848	0.036
EIF5A2	1.50365	0.050
ELAVL2	1.52711	0.021
ELL2	1.53086	0.019
ELL2	1.55484	0.033
EMCN	0.653548	0.037
EMP1	1.47319	0.049
EPHA7	0.708129	0.044
EPYC	1.34699	0.042
ERMAP	0.717207	0.041
ESM1	1.66453	0.016
F2RL1	1.39088	0.038
FAM133A	1.44947	0.036
FAM85A	1.64051	0.019
FAM85A	1.75608	0.021
FAT1	1.39724	0.050
FBN1	1.64664	0.039
FBN1	1.45468	0.037
FBN1	1.57978	0.048
FBN2	1.54455	0.025
FBXL16	1.72375	0.013
FBXO32	1.73074	0.032
FGD5	1.43445	0.033
FLJ42709	0.702246	0.040
FLT1	1.39257	0.034
FOXP1-IT1	1.75166	0.036
FRAS1	1.57546	0.048
FTX	1.6983	0.024
GALNT1	0.693191	0.033
GFRA1	1.41096	0.034
GPATCH2L	1.52175	0.024
GPR19	1.65378	0.046
GTF2IRD2	0.692503	0.039
GUCA1A	1.46384	0.034
GUCA1A	1.35994	0.035
HAS3	1.57288	0.032
HBEGF	1.49706	0.021
HCN1	1.70466	0.048
HIST2H2BE	0.689645	0.048
HLA-B	1.45593	0.025
HLA-C	1.47788	0.027
HLA-C	1.46542	0.031
HLA-C	1.41938	0.025
IGF1R	1.37572	0.047
IGSF1	1.43677	0.037
IGSF1	1.57447	0.025
IKZF2	2.02845	0.019
IL7R	1.58682	0.030
IL7R	1.58822	0.024
INHBA	1.91897	0.012
INHBA	1.44294	0.036
INHBA	1.45732	0.032
ISM1	0.686866	0.030
JAG1	1.60041	0.035
JAG1	1.57857	0.024
JAG1	1.56532	0.025
JAG1	1.58132	0.036
KAZN	1.43437	0.027
KCNJ6	1.48255	0.027
KCNMA1	1.53626	0.050
KCNQ1OT1	2.07714	0.012
KCNT2	2.03234	0.021
KCTD5	0.585448	0.022
KIAA1199	1.51363	0.042
KIAA1377	1.43541	0.036
KIAA1598	1.48276	0.036
KIF5C	1.52536	0.035
KIF5C	1.40217	0.044
KLF4	0.718402	0.035
KLHL41	0.572535	0.028
KRT19	1.47755	0.024
KRT7	1.41259	0.039
L1CAM	2.27089	0.009
LAMA2	1.56148	0.035
LAMA2	1.72816	0.012
LIN28B	1.54049	0.021
LINC00312	1.50671	0.024
LINC00342	1.7715	0.036
LINC00597	2.24246	0.040
LINC00662	1.64938	0.045
LMO7	1.63498	0.019
LOC100505812	0.581655	0.025
LOC100506282	1.4079	0.046
LOC100507165	0.627063	0.027
LOC100507311	1.48843	0.043
LOC654342	1.48536	0.034
LOC728093	1.59218	0.036
LONRF2	0.69817	0.035
LPP	1.52855	0.045
LPP	1.38673	0.035
LPPR4	2.02654	0.037
LRRC32	1.81754	0.027
LRRC3B	0.590427	0.035
LTBP1	1.52065	0.024
LTBP2	1.38579	0.036
LYN	1.35727	0.049
LYPD6B	1.82216	0.020
MAP1LC3C	0.642009	0.040
ME1	1.41018	0.036
MEOX2	0.70867	0.041
MGARP	1.56126	0.021
MGC24103	2.16141	0.036
MKLN1	1.55942	0.036
MPHOSPH6	0.701253	0.048
MPZL1	1.42305	0.038
MT1E	1.77192	0.027
MYO10	1.56103	0.025
MYOCD	2.39437	0.009
MYOCD	2.32473	0.012
NAALAD2	1.39409	0.041
NANOS1	0.620135	0.017
NAV3	1.42833	0.040
NCKAP5	1.608	0.046
NEGR1	1.40466	0.034
NFRKB	1.45372	0.037
NHS	1.55415	0.020
NMRK1	1.52894	0.019
NPR3	1.5711	0.024
NPR3	1.42869	0.035
NR3C1	1.92699	0.045
NRG3	1.32666	0.049
NTNG1	0.701736	0.035
NTRK2	0.692792	0.041
NTS	1.35051	0.038
NUAK1	1.53311	0.025
OR52K3P	1.70076	0.022
OXTR	1.72158	0.034
PAPPA	2.06755	0.012
PAPPA	2.1136	0.009
PAPPA	1.96069	0.012
PAPPA	2.00312	0.014
PAPPA	1.93454	0.020
PAPPA	1.65609	0.031
PAWR	1.35299	0.035
PAWR	1.39279	0.035
PBLD	0.653247	0.031
PCDH10	1.36502	0.038
PCDH9	0.754777	0.042
PCSK1	1.50347	0.041
PDK3	1.38214	0.036
PDLIM5	1.62705	0.027
PELI1	2.20685	0.024
PIEZO2	1.36239	0.039
PIK3C2A	1.89998	0.032
PIK3CD	1.39247	0.035
PLCL1	0.696956	0.025
PNMA2	1.3529	0.042
POLR3G	1.42128	0.027
PPFIBP1	1.42378	0.050
PPIL6	0.690463	0.036
PPP1R13L	1.51508	0.025
PPP1R14A	1.72092	0.027
PPP1R9A	0.717152	0.039
PRDM1	1.43793	0.039
PRRC2C	1.52875	0.049
PTPN21	0.68703	0.041
PTPRF	1.8832	0.013
PTPRF	1.35279	0.035
PVRIG	0.697868	0.037
RAB11FIP1	1.34406	0.036
RAB3B	1.49164	0.031
RAB3B	1.58002	0.035
RAB3B	1.74964	0.012
RAB3B	1.49339	0.021
RAB3B	1.97515	0.028
RAB7L1	1.41181	0.035
RAD23B	1.49798	0.048
RASEF	1.48641	0.035
RBM24	1.89401	0.025
RBP7	1.59525	0.025
RIMBP2	1.64182	0.025
RIMS3	1.42821	0.025
RPAIN	1.54074	0.035
RUFY2	1.54629	0.050
SAMD3	1.58258	0.049
SCAF4	1.33515	0.049
SCN2A	1.96413	0.012
SCN3A	2.39141	0.006
SDK2	1.38825	0.031
SEPP1	1.42473	0.035
SEPT4	1.42441	0.035
SERPINE1	1.58618	0.017
SERPINE1	1.87541	0.012
SEZ6L2	1.50935	0.048
SEZ6L2	1.40303	0.030
SEZ6L2	1.66963	0.028
SGCD	0.628784	0.038
SH2D1A	0.746152	0.049
SHANK2	1.48271	0.035
SHISA9	1.32802	0.048
SLAIN1	0.71749	0.046
SLC16A7	1.47139	0.027
SLC27A3	0.658674	0.048
SLC2A1	1.32538	0.050
SLC35A3	1.34837	0.041
SLC44A1	1.49552	0.039
SLC7A14	1.50898	0.025
SLC8A1	1.52865	0.031
SLITRK1	1.75569	0.014
SLITRK4	1.99766	0.012
SMAD1	1.36213	0.041
SNAP25	1.38458	0.048
SNAP25	1.99205	0.012
SNCA	1.35747	0.037
SND1-IT1	1.58238	0.041
SORBS2	1.53338	0.041
SORBS2	1.52518	0.044
SRGAP2B	2.13904	0.025
STAG1	1.37627	0.048
STAG3L1	1.60253	0.045
STK38L	1.37695	0.035
STK4	1.34813	0.042
STMN2	1.67064	0.017
STMN2	1.83311	0.013
STRBP	1.42429	0.044
SUCNR1	1.87412	0.018
SYT1	1.64218	0.017
SYT1	1.44069	0.030
SYT4	1.43933	0.046
TCEAL2	1.695	0.019
TENM2	1.43939	0.033
TENM4	1.37006	0.036
TGFB2	1.355	0.039
TGFB2	1.36031	0.037
TGFBR1	2.13705	0.019
THBS1	1.56581	0.028
THBS1	2.07092	0.036
TLCD1	0.698645	0.035
TMOD2	1.36909	0.033
TNNT1	1.53667	0.048
TOR1AIP1	0.675255	0.032
TRIM6	1.68998	0.021
TRPV2	1.54562	0.031
TTBK2	1.38101	0.036
TTC39B	1.36644	0.035
UBE3C	1.56804	0.037
UGCG	1.46476	0.035
UGCG	1.32105	0.050
UGGT2	1.50337	0.030
UGGT2	2.00922	0.024
USP53	1.73086	0.021
USP53	1.46707	0.037
VIT	1.54532	0.024
VPS13A	1.48337	0.027
VPS13A	1.54834	0.017
VPS13C	1.6457	0.035
VPS13D	1.48641	0.038
ZBTB20	1.5143	0.018
ZCCHC7	2.18206	0.031
ZDHHC2	1.5052	0.032
ZMYM2	1.6368	0.027
ZNF204P	1.46592	0.033
ZNF365	1.67748	0.036
ZNF575	0.720174	0.047

## Sheet: Suppl. Table 1 - Sheet 7
Supplementary Table S1	UKN2	1 µM Arsenic trioxide
Probe sets / Gene names	Fold change	adjusted p Value
1554007_at	1.28803	0.015
1554089_s_at	1.32489	0.016
1554266_at	1.36462	0.046
1555014_x_at	2.20474	0.014
1555216_a_at	0.366697	0.001
1555272_at	1.69674	0.003
1555409_a_at	1.32046	0.011
1555461_at	0.718335	0.007
1555578_at	1.69642	0.006
1555790_a_at	1.35752	0.013
1555826_at	0.660182	0.002
1555872_a_at	0.721385	0.009
1555900_at	1.27123	0.029
1555973_at	0.663098	0.026
1555974_a_at	0.58425	0.002
1556054_at	0.737887	0.016
1556126_s_at	1.24286	0.044
1556194_a_at	1.63045	0.012
1556211_a_at	1.49581	0.009
1556362_at	0.715921	0.025
1556432_at	1.24846	0.049
1556646_at	1.22242	0.042
1556713_at	0.568308	0.046
1556935_at	0.710663	0.043
1557174_a_at	0.72601	0.029
1557286_at	0.546967	0.027
1557395_at	0.645908	0.014
1558170_at	0.495761	0.025
1558371_a_at	1.55387	0.015
1558401_at	1.45079	0.031
1558613_at	0.555736	0.020
1558739_at	0.80079	0.043
1558885_at	1.33261	0.030
1558948_a_at	0.740284	0.014
1559111_a_at	0.620679	0.010
1559140_at	1.27197	0.050
1559444_at	0.705244	0.037
1559675_at	1.68028	0.006
1559861_at	1.22954	0.023
1560021_at	0.702804	0.008
1560023_x_at	0.763142	0.027
1560285_at	1.47617	0.038
1560286_s_at	1.83905	0.003
1560386_at	1.35097	0.031
1560433_at	1.35286	0.035
1560642_at	0.759235	0.010
1561064_a_at	0.822769	0.043
1561123_at	0.696019	0.034
1561217_at	1.24234	0.030
1561511_at	0.825147	0.042
1561829_at	0.817545	0.030
1562023_at	1.29099	0.038
1562056_at	1.47466	0.022
1562222_at	0.763671	0.014
1562275_at	0.449335	0.003
1562524_at	0.742387	0.036
1562878_at	1.24595	0.046
1562982_at	1.23603	0.050
1565801_at	1.41063	0.037
1566783_at	1.28003	0.046
1566880_at	0.67666	0.009
1568955_at	0.811187	0.041
1569344_a_at	1.44887	0.011
1569785_at	0.394298	0.001
1570064_at	0.764038	0.041
1570108_at	0.801763	0.038
1570125_at	1.3962	0.018
1570249_x_at	0.736314	0.031
1570483_at	1.29166	0.035
200041_s_at	0.705076	0.015
200599_s_at	0.773838	0.011
200799_at	1.24302	0.020
200800_s_at	1.26053	0.025
201403_s_at	1.29362	0.010
201894_s_at	0.7837	0.019
202350_s_at	0.414288	0.003
202373_s_at	1.21985	0.044
202374_s_at	1.27806	0.018
202409_at	0.747899	0.022
202681_at	1.21273	0.048
203283_s_at	0.753851	0.014
203284_s_at	0.788369	0.031
203285_s_at	0.69639	0.004
203433_at	1.22974	0.036
203483_at	1.27872	0.030
203799_at	0.727757	0.008
204030_s_at	1.2734	0.014
204060_s_at	1.64071	0.002
204962_s_at	0.617642	0.001
205048_s_at	1.34756	0.048
205347_s_at	0.835349	0.044
205787_x_at	1.3419	0.025
205821_at	0.629469	0.002
205967_at	0.746475	0.021
206286_s_at	1.373	0.024
206318_at	1.22434	0.042
206956_at	0.730336	0.043
207118_s_at	0.7295	0.045
207169_x_at	0.83371	0.044
207891_s_at	0.800354	0.042
208490_x_at	0.657503	0.011
208523_x_at	0.711526	0.033
208527_x_at	0.655858	0.010
208579_x_at	0.652702	0.003
208580_x_at	0.61749	0.002
208638_at	0.664166	0.002
208785_s_at	1.42057	0.003
208810_at	1.28593	0.028
208811_s_at	1.30681	0.014
209093_s_at	1.35794	0.018
209372_x_at	1.21556	0.044
209424_s_at	0.518646	0.001
209425_at	0.40455	0.001
209426_s_at	0.460548	0.001
209446_s_at	1.69177	0.005
209912_s_at	1.48708	0.007
210292_s_at	0.585818	0.022
210387_at	0.517906	0.001
210524_x_at	2.29518	0.001
210818_s_at	1.30795	0.019
210881_s_at	0.766227	0.020
211068_x_at	1.45659	0.002
211444_at	0.765329	0.014
211458_s_at	1.25607	0.032
211725_s_at	1.48567	0.003
211781_x_at	1.62718	0.006
211933_s_at	0.827063	0.032
211984_at	0.802604	0.026
211985_s_at	0.776356	0.013
211998_at	0.796149	0.042
212075_s_at	1.21297	0.042
212117_at	1.26512	0.016
212236_x_at	1.27601	0.023
212243_at	0.767374	0.010
212244_at	0.785272	0.017
212370_x_at	1.47959	0.002
212384_at	1.39304	0.045
212706_at	0.545291	0.001
212848_s_at	0.658864	0.002
212913_at	0.648624	0.009
212929_s_at	1.40165	0.004
213156_at	1.70722	0.005
213158_at	1.66311	0.019
213388_at	0.82049	0.048
213397_x_at	0.828058	0.050
213454_at	0.799735	0.019
213486_at	0.629471	0.005
213500_at	0.829603	0.050
213573_at	0.736744	0.010
213574_s_at	0.7218	0.005
213610_s_at	0.678598	0.026
213700_s_at	1.42229	0.007
213762_x_at	0.836484	0.044
213803_at	0.692719	0.003
213852_at	0.695511	0.006
213873_at	1.42015	0.030
214102_at	0.632432	0.004
214129_at	0.804493	0.034
214149_s_at	1.28494	0.044
214239_x_at	0.833726	0.042
214290_s_at	0.652975	0.002
214455_at	0.561512	0.008
214469_at	0.705103	0.027
214522_x_at	0.686958	0.011
214542_x_at	0.687114	0.009
214836_x_at	1.28352	0.027
214946_x_at	1.43878	0.004
215011_at	0.581227	0.015
215110_at	1.33745	0.025
215306_at	0.764662	0.025
215388_s_at	0.757001	0.013
215469_at	0.582016	0.005
215629_s_at	0.568212	0.001
215634_at	0.756627	0.041
215651_at	1.2267	0.034
215812_s_at	1.54927	0.006
215961_at	1.27521	0.042
216029_at	0.757582	0.035
216155_at	0.820747	0.039
216236_s_at	1.25311	0.024
216290_x_at	0.822147	0.042
216301_at	1.34785	0.017
216508_x_at	0.804752	0.042
216562_at	0.804902	0.032
216586_at	1.26909	0.035
216607_s_at	1.27593	0.019
216795_at	0.717323	0.018
216821_at	0.761222	0.043
216902_s_at	1.24766	0.050
217038_at	0.759088	0.039
217125_at	1.32117	0.042
217152_at	1.23905	0.044
217391_x_at	1.36416	0.009
217492_s_at	1.21929	0.031
217645_at	0.79729	0.021
217648_at	0.617515	0.030
217958_at	1.2104	0.035
218280_x_at	0.734707	0.007
218347_at	1.21759	0.032
218383_at	0.780436	0.027
218680_x_at	1.24642	0.029
218836_at	1.23694	0.026
219151_s_at	0.703869	0.004
219182_at	0.792789	0.041
219214_s_at	0.77651	0.029
219376_at	1.23495	0.029
219880_at	0.772683	0.010
220442_at	0.656038	0.040
220500_s_at	0.746973	0.008
220922_s_at	3.24194	0.001
220987_s_at	1.27946	0.019
221123_x_at	0.669346	0.002
221253_s_at	0.793486	0.016
221511_x_at	1.20284	0.039
221768_at	0.770023	0.024
222020_s_at	1.45668	0.010
222088_s_at	1.1918	0.039
222140_s_at	1.26121	0.017
222266_at	1.23937	0.026
222271_at	0.641782	0.010
222312_s_at	0.716371	0.011
222344_at	0.72391	0.014
222615_s_at	1.24471	0.030
222669_s_at	1.25221	0.019
222955_s_at	1.24455	0.026
223105_s_at	1.36386	0.008
223216_x_at	0.750047	0.009
223327_x_at	0.803014	0.044
223499_at	0.689788	0.022
223707_at	0.753277	0.009
223796_at	0.654952	0.006
223800_s_at	2.26471	<0.001
223811_s_at	1.23864	0.039
224032_x_at	1.85351	0.005
224056_at	1.24596	0.035
224346_at	1.57258	0.008
224348_s_at	1.328	0.046
224756_s_at	1.34674	0.013
224763_at	0.831814	0.050
224942_at	1.5902	0.005
225310_at	0.676869	0.002
225374_at	1.27095	0.040
225375_at	1.23477	0.041
225457_s_at	0.74732	0.010
225463_x_at	1.19263	0.050
225834_at	0.752204	0.016
226250_at	1.61017	0.004
226252_at	1.45214	0.043
226348_at	0.755242	0.009
226532_at	0.822752	0.033
226539_s_at	1.34502	0.011
226550_at	1.26755	0.044
226663_at	0.761402	0.011
226725_at	1.59805	0.001
226731_at	0.719959	0.020
226834_at	0.723422	0.004
227061_at	0.603722	0.002
227082_at	1.73453	0.014
227121_at	1.44612	0.012
227260_at	0.761853	0.032
227356_at	0.743229	0.015
227488_at	0.676224	0.020
227566_at	1.46135	0.004
227618_at	0.751042	0.013
227730_at	0.826695	0.042
227897_at	1.38448	0.018
227943_at	0.639194	0.008
227966_s_at	0.729979	0.024
228008_at	1.20973	0.046
228045_at	0.773097	0.020
228239_at	0.707014	0.004
228245_s_at	0.460046	0.001
228379_at	0.732516	0.020
228395_at	0.621213	0.014
228455_at	0.720344	0.020
228521_s_at	1.29507	0.020
228560_at	0.630066	0.007
228568_at	0.463746	0.005
228611_s_at	0.781296	0.032
228620_at	1.36781	0.030
228645_at	0.622774	0.005
228679_at	0.740276	0.042
228734_at	0.790117	0.031
228742_at	1.38982	0.014
228753_at	1.33943	0.025
228816_at	1.27687	0.035
228919_at	1.43848	0.016
228971_at	0.834081	0.042
229050_s_at	0.76244	0.011
229130_at	1.30625	0.019
229201_at	0.632268	0.004
229212_at	1.32817	0.037
229249_at	1.2967	0.043
229303_at	0.774298	0.026
229333_at	0.807824	0.042
229373_at	1.28817	0.029
229479_at	1.79749	0.016
229544_at	0.743354	0.006
229569_at	0.368471	<0.001
229629_at	0.737689	0.037
229670_at	0.55014	0.034
229795_at	0.705672	0.038
229872_s_at	0.680139	0.004
229894_s_at	1.20808	0.050
230016_at	0.789412	0.050
230053_at	0.782947	0.017
230139_at	0.675887	0.012
230231_at	0.408461	0.001
230272_at	0.704877	0.020
230278_at	1.54262	0.012
230312_at	0.656677	0.003
230333_at	1.80249	0.004
230339_at	0.708127	0.010
230383_x_at	1.53454	0.008
230449_x_at	0.754413	0.014
230659_at	1.24382	0.025
230746_s_at	1.52014	0.005
230752_at	0.692024	0.005
230795_at	0.714683	0.009
230809_at	0.762393	0.032
230820_at	1.37451	0.026
230934_at	0.696962	0.012
230958_s_at	0.755648	0.029
230999_at	0.723229	0.022
231040_at	0.524095	0.002
231067_s_at	1.84634	0.008
231069_at	0.579339	0.008
231097_at	1.63048	0.006
231310_at	0.656501	0.009
231327_at	0.787957	0.028
231356_at	1.26464	0.024
231576_at	0.673111	0.023
231832_at	0.679314	0.027
231925_at	0.756156	0.042
231930_at	0.372795	<0.001
232035_at	0.593599	0.005
232049_at	0.658062	0.019
232098_at	1.26017	0.028
232125_at	1.54822	0.015
232291_at	0.681158	0.017
232331_at	1.38396	0.028
232411_at	0.620503	0.024
232569_at	0.79824	0.045
232600_at	0.653641	0.025
232656_at	0.772949	0.036
232693_s_at	0.727803	0.007
232712_at	0.322335	<0.001
232716_at	0.720846	0.048
232899_at	1.20664	0.036
232925_at	1.33459	0.007
233050_at	2.79741	<0.001
233257_at	0.76271	0.021
233316_at	1.26103	0.026
233413_at	1.26054	0.031
233416_at	0.638854	0.034
233668_at	1.24871	0.029
233746_x_at	1.27376	0.019
233799_at	0.764517	0.042
234051_at	0.777086	0.023
234219_at	1.41182	0.030
234293_x_at	1.23719	0.038
234507_at	0.741646	0.043
234509_at	0.570125	0.008
234530_s_at	1.55214	0.003
234867_at	1.37111	0.037
234976_x_at	1.48796	0.007
234983_at	1.28006	0.020
235031_at	0.729588	0.050
235053_at	0.701753	0.040
235159_at	0.722428	0.017
235204_at	0.822799	0.036
235251_at	0.434241	0.001
235268_at	0.769226	0.046
235363_at	0.804974	0.021
235386_at	1.36969	0.026
235434_at	0.742932	0.008
235437_at	1.28207	0.030
235438_at	1.86798	0.004
235456_at	0.468635	0.001
235493_at	1.35758	0.030
235534_at	1.25319	0.023
235571_at	1.36965	0.038
235573_at	1.26752	0.032
235575_at	0.765663	0.019
235607_at	0.587523	0.006
235642_at	0.451853	0.004
235652_at	0.735955	0.012
235674_at	0.738085	0.019
235679_at	0.704975	0.011
235681_at	0.496996	0.001
235691_at	0.514729	0.002
235696_at	1.2091	0.033
235761_at	0.723743	0.044
235782_at	0.733929	0.033
235800_at	1.49591	0.008
235831_at	0.644716	0.005
235843_at	1.58008	0.022
235887_at	1.27347	0.044
235891_at	0.449617	0.009
236035_at	0.723126	0.016
236038_at	0.668487	0.029
236045_x_at	0.585887	0.011
236075_s_at	0.64857	0.005
236089_at	0.578416	0.022
236090_at	0.736157	0.012
236120_at	0.569416	0.001
236131_at	0.682116	0.028
236197_at	0.763047	0.014
236277_at	0.819876	0.037
236312_at	0.676857	0.006
236330_at	1.32268	0.046
236470_at	1.27203	0.032
236482_at	1.19654	0.038
236513_at	0.57923	0.002
236611_at	0.743986	0.007
236615_at	0.670868	0.012
236619_at	0.63479	0.013
236668_at	0.628804	0.004
236704_at	0.755493	0.030
236752_at	0.707052	0.007
236787_at	1.49648	0.005
236795_at	0.686772	0.006
236882_at	0.754024	0.034
236901_at	0.531723	0.001
236916_at	0.71299	0.006
236994_at	0.695126	0.007
237019_at	1.47507	0.034
237023_at	0.760286	0.049
237075_at	1.5133	0.020
237105_at	1.37458	0.034
237246_at	0.650726	0.009
237334_at	0.790969	0.037
237347_at	1.20238	0.047
237390_at	0.296825	0.001
237419_at	0.730671	0.009
237435_at	0.426871	0.001
238126_at	0.671086	0.007
238133_at	0.637226	0.010
238146_at	0.749244	0.009
238178_at	0.512416	0.009
238256_at	0.787297	0.049
238299_at	1.25634	0.033
238344_at	0.694929	0.032
238431_at	0.749745	0.046
238466_at	1.58555	0.007
238488_at	0.788233	0.037
238620_at	0.762805	0.021
238623_at	1.26041	0.024
238720_at	1.99457	0.001
238726_at	0.7282	0.007
238733_at	2.53447	<0.001
238738_at	1.24734	0.038
238824_at	0.737935	0.013
238919_at	0.555951	0.008
238932_at	0.627373	0.006
238951_at	1.44119	0.037
239017_at	1.34603	0.025
239063_at	1.29759	0.009
239064_at	0.68514	0.010
239069_s_at	0.655057	0.004
239154_at	0.799329	0.019
239184_at	0.647245	0.014
239251_at	1.31868	0.036
239266_at	0.762928	0.011
239451_at	0.804085	0.041
239515_at	0.732466	0.016
239516_at	1.5301	0.007
239545_at	0.701165	0.011
239577_at	0.75976	0.034
239578_at	1.36493	0.033
239625_at	0.81225	0.044
239632_at	0.687695	0.028
239679_at	1.3815	0.025
239817_at	1.37991	0.019
239825_at	1.22072	0.046
239845_at	1.43818	0.002
239881_at	1.54726	0.014
239942_at	0.731646	0.026
239970_at	0.650377	0.020
240108_at	1.25884	0.044
240240_at	1.29786	0.038
240263_at	0.646866	0.031
240332_at	0.331626	0.001
240357_at	1.80187	0.004
240466_at	0.63572	0.003
240550_at	1.4081	0.028
240557_at	0.728034	0.014
240655_at	0.751014	0.041
240892_at	0.766696	0.027
241011_at	1.39713	0.034
241095_at	1.24483	0.048
241206_at	1.21446	0.047
241262_at	1.66321	0.009
241318_at	1.22149	0.026
241404_at	0.363824	0.003
241459_at	0.666223	0.021
241679_at	1.4438	0.027
241687_at	1.26524	0.045
241693_at	0.691211	0.006
241699_at	0.711996	0.022
241744_x_at	1.3636	0.012
241772_at	0.454633	0.001
241873_at	0.351181	0.001
241962_at	0.710095	0.040
242007_at	1.45614	0.004
242078_at	0.759106	0.042
242106_at	0.786351	0.042
242189_at	0.812147	0.049
242207_at	0.762535	0.047
242329_at	1.52765	0.008
242340_at	1.34115	0.043
242357_x_at	0.751383	0.022
242486_at	0.571595	0.005
242523_at	0.721282	0.033
242652_at	0.590823	0.005
242671_at	1.26574	0.038
242677_at	1.23712	0.036
242719_at	0.817251	0.042
242723_at	0.641781	0.007
242766_at	0.752485	0.041
242767_at	1.50679	0.003
242787_at	0.746991	0.008
242890_at	0.605933	0.002
242893_at	1.72263	0.018
242894_at	0.691857	0.024
242928_at	0.573238	0.005
243023_at	0.406886	0.006
243040_at	0.806736	0.043
243113_at	1.30472	0.022
243179_at	0.70683	0.031
243253_at	0.509912	0.009
243271_at	0.731825	0.016
243366_s_at	0.633593	0.003
243368_at	0.731326	0.035
243398_at	0.492621	0.018
243418_at	0.684728	0.013
243461_at	0.622427	0.006
243489_at	1.77902	0.006
243515_at	1.84223	0.042
243545_at	0.582041	0.042
243555_at	0.684249	0.002
243581_at	1.32629	0.038
243586_at	0.758395	0.023
243593_s_at	1.57565	0.029
243686_at	0.529709	0.027
243702_at	1.30167	0.027
243778_at	1.29048	0.041
243780_at	0.739668	0.016
243808_at	0.722566	0.047
243854_at	0.683625	0.048
243855_at	1.4086	0.014
243903_at	0.437183	0.008
243918_at	1.68544	0.002
243920_x_at	1.27963	0.020
243933_at	0.483754	0.006
243942_at	0.709203	0.035
243948_at	0.716278	0.012
243991_at	0.768732	0.023
244096_at	0.772868	0.016
244177_at	0.792586	0.035
244201_at	0.657388	0.017
244203_at	0.39998	0.003
244340_x_at	1.68494	0.026
244397_at	1.87429	0.010
244479_at	1.36431	0.041
244802_at	0.806268	0.040
244832_at	0.720813	0.004
244864_at	1.58317	0.010
31799_at	0.777531	0.034
56197_at	1.2555	0.036
AACS	1.28693	0.011
AAMDC	1.30741	0.009
AAMDC	1.25026	0.041
ABCA1	1.42704	0.038
ABCA1	1.37083	0.013
ABCA5	1.397	0.007
ABCA6	0.6113	0.008
ABCB8	0.690603	0.005
ABCC1	1.31201	0.040
ABCC1	1.48416	0.006
ABCC4	1.47113	0.027
ABCC4	1.43385	0.004
ABCE1	0.821618	0.031
ABHD11	1.22335	0.037
ABHD14B	0.704405	0.012
ABI3BP	0.655216	0.010
ABL2	1.45742	0.006
ABL2	1.54919	0.004
ACADVL	0.802473	0.040
ACE2	1.2915	0.050
ACN9	0.727585	0.050
ACOT8	1.2026	0.042
ACOX1	1.31229	0.029
ACPL2	0.750733	0.009
ACSS3	1.60379	0.001
ACTA2	0.801364	0.026
ACTL6A	0.804318	0.042
ACTN1	1.23578	0.031
ACTR2	1.30466	0.029
ACTR2	1.233	0.033
ACTR2	1.28122	0.017
ACTR3	0.805019	0.043
ACTR6	1.24375	0.029
ACYP1	0.516679	0.001
ADAM10	0.823508	0.039
ADAM22	0.672081	0.008
ADAM22	0.577889	0.003
ADAM22	0.620198	0.045
ADAM23	0.727366	0.032
ADAMTS15	0.48376	0.001
ADAMTS2	0.69618	0.004
ADAMTS3	0.685092	0.007
ADAMTS5	0.57917	0.004
ADAMTS5	0.691866	0.031
ADAMTS5	0.592601	0.001
ADAMTS5	0.638313	0.005
ADAMTS8	0.630284	0.015
ADAMTS9	0.579041	0.001
ADAMTSL1	0.730409	0.007
ADAMTSL1	0.636696	0.030
ADAMTSL3	0.547281	0.017
ADM	1.2197	0.030
ADM5	0.764277	0.036
ADRA2A	0.546526	0.004
ADSS	1.20842	0.029
ADSSL1	0.795342	0.041
ADTRP	1.32843	0.043
AEBP1	0.692823	0.009
AEN	1.22677	0.037
AFF1	0.839921	0.042
AFF4	1.57002	0.007
AFF4	1.69367	0.001
AFFX-M27830_M_at	1.62835	0.002
AGBL3	0.696732	0.013
AGFG1	1.60071	0.007
AGPAT5	0.748248	0.008
AGPAT5	0.549543	0.004
AGT	1.76495	0.008
AGTPBP1	0.795622	0.048
AGTR1	0.504031	0.001
AGTR1	0.44673	0.001
AGTRAP	0.721736	0.020
AHSA1	1.28766	0.012
AIF1L	0.772416	0.021
AIG1	1.2471	0.029
AIM1	0.697289	0.022
AK2	0.782687	0.036
AK5	1.52139	0.020
AKAP12	1.76272	0.003
AKAP12	1.62487	0.009
AKAP12	1.61714	0.005
AKAP8L	1.45415	0.006
AKR1C1	1.757	0.003
AKR1C1	1.74328	0.004
AKR1C2	1.77962	0.001
AKR1C2	1.83894	0.004
AKR1C3	2.82747	<0.001
AKT3	1.29829	0.026
ALAD	1.30037	0.046
ALAS1	1.64116	0.001
ALCAM	0.655704	0.003
ALCAM	0.691742	0.003
ALDH1A2	0.667325	0.003
ALDH1A3	0.457516	0.001
ALDH1L2	1.51232	0.024
ALDH1L2	1.38495	0.008
ALDH6A1	1.25244	0.040
ALDH7A1	0.69628	0.003
ALDH7A1	0.696871	0.004
ALDH7A1	0.524784	0.004
ALDOA	1.25746	0.034
ALDOA	1.25467	0.034
ALDOA	1.27069	0.042
ALKBH6	1.29264	0.022
ALPK1	1.65781	0.002
ALPK2	1.45054	0.004
ALS2CR12	1.28318	0.046
AMACR	0.740583	0.021
AMBP	1.43793	0.017
AMD1	0.814385	0.030
AMFR	1.28458	0.032
AMIGO2	1.3926	0.004
AMMECR1	0.822194	0.037
AMMECR1	0.768927	0.015
AMOT	0.547984	0.001
AMOTL1	0.825848	0.032
ANAPC5	1.52242	0.049
ANGPTL1	0.517049	0.001
ANGPTL1	0.56347	0.002
ANGPTL1	0.462456	0.004
ANGPTL2	0.582517	0.001
ANGPTL4	0.847396	0.046
ANK3	0.722377	0.011
ANK3	0.775242	0.018
ANK3	0.716973	0.038
ANKDD1A	0.611524	0.002
ANKH	1.26312	0.025
ANKRA2	1.22839	0.028
ANKRD1	1.61084	0.001
ANKRD10	0.790905	0.023
ANKRD11	1.27343	0.026
ANKRD11	1.26138	0.038
ANKRD12	1.34276	0.011
ANKRD13C	0.804669	0.033
ANKRD28	1.32305	0.028
ANKRD28	1.36334	0.013
ANKRD28	1.54957	0.002
ANKRD32	0.720604	0.027
ANKRD36	1.25199	0.023
ANKRD39	1.24787	0.038
ANKRD44	0.645971	0.003
ANKRD44	0.693225	0.040
ANKRD50	0.820604	0.039
ANKRD50	0.804774	0.038
ANKRD53	1.32085	0.020
ANLN	0.699405	0.005
ANLN	0.664435	0.002
ANO3	0.489849	0.001
ANP32A	0.781188	0.031
ANP32E	0.810759	0.031
ANPEP	0.712083	0.044
ANTXR1	0.607369	0.006
ANTXR1	0.692146	0.002
ANXA10	1.48352	0.031
ANXA2P2	1.31376	0.026
ANXA4	1.33709	0.007
ANXA4	1.30561	0.011
ANXA7	1.2786	0.014
AP2B1	1.25319	0.022
APBA2	0.819359	0.049
APBB2	1.3442	0.019
APBB2	1.32579	0.009
APBB2	1.42218	0.006
APBB2	1.9534	0.001
APBB2	1.81859	0.002
APCDD1	0.719275	0.014
APEX2	0.73459	0.024
APOBEC3B	0.682465	0.022
APOBEC3G	1.50706	0.021
APOC1	1.78423	0.002
APOL6	1.22885	0.047
APOOL	1.29462	0.025
APPBP2	1.3535	0.005
APPL1	0.778246	0.031
AQP1	0.475237	0.006
AQP1	0.341899	<0.001
ARFGEF2	1.21045	0.050
ARFIP1	1.3372	0.008
ARGLU1	0.711282	0.008
ARGLU1	0.686662	0.016
ARGLU1	0.784909	0.026
ARHGAP11A	0.611392	0.005
ARHGAP18	0.625143	0.009
ARHGAP18	0.605568	0.013
ARHGAP18	0.685555	0.014
ARHGAP19	0.760666	0.010
ARHGAP19	0.759628	0.014
ARHGAP28	0.672365	0.007
ARHGAP28	0.707231	0.022
ARHGAP28	0.642671	0.002
ARHGAP30	1.42691	0.018
ARHGAP35	0.811597	0.034
ARHGAP36	0.794884	0.050
ARHGAP6	0.786128	0.030
ARHGAP9	1.43226	0.030
ARHGDIB	0.704452	0.023
ARHGEF2	1.2837	0.037
ARHGEF26	0.613918	0.003
ARHGEF26	0.656627	0.003
ARHGEF28	1.32563	0.039
ARHGEF39	0.704397	0.008
ARHGEF7	1.34886	0.009
ARID1B	1.2595	0.030
ARID2	0.682162	0.004
ARID4B	1.24685	0.042
ARID5B	1.35939	0.009
ARIH1	1.25989	0.023
ARIH1	1.37476	0.012
ARL3	0.763079	0.013
ARL3	0.724953	0.026
ARL4A	0.744691	0.010
ARL6IP4	0.8388	0.041
ARL8B	1.19026	0.046
ARL8B	1.26037	0.016
ARL9	0.759808	0.045
ARMCX5	1.68343	0.008
ARSD	1.28153	0.043
ARSD	1.42955	0.015
ARSD	1.24285	0.029
ARSG	1.3648	0.008
ARSJ	0.706483	0.004
ARSK	0.753375	0.013
ASAH2B	1.43052	0.009
ASCC3	1.2498	0.040
ASIC1	0.36226	0.001
ASIC1	0.649951	0.004
ASNS	1.64726	0.001
ASPHD1	1.79269	0.002
ASPHD1	1.57006	0.030
ASPM	0.645487	0.001
ASPN	0.745723	0.033
ASXL3	0.755079	0.014
ATAD1	1.28357	0.011
ATAD2	0.66494	0.003
ATAD2	0.653811	0.004
ATAD2	0.693226	0.004
ATCAY	1.42673	0.007
ATF3	1.51032	0.002
ATF4	1.18981	0.042
ATF5	1.33225	0.028
ATG14	1.25729	0.021
ATG2B	1.41142	0.030
ATL1	1.48009	0.003
ATN1	1.25254	0.034
ATP1A2	0.574629	0.001
ATP2B1	0.803774	0.025
ATP5G3	0.821257	0.042
ATP6V0A1	1.60055	0.002
ATP6V0C	1.31273	0.012
ATP6V0C	1.3073	0.009
ATP6V0E1	1.35571	0.007
ATP6V0E1	1.55149	0.006
ATP6V0E1	1.36975	0.005
ATP6V0E1	1.30946	0.012
ATP6V0E1	1.39394	0.011
ATP6V1B2	1.28578	0.017
ATP6V1C1	1.56021	0.004
ATP6V1C1	1.39046	0.006
ATP6V1C1	1.32403	0.008
ATP6V1D	1.29474	0.013
ATP6V1D	1.24506	0.024
ATP6V1E1	1.38092	0.006
ATP6V1G1	1.37214	0.006
ATP6V1G1	1.40517	0.006
ATP6V1H	1.43559	0.003
ATP8A2	1.27737	0.048
ATP9B	0.772283	0.015
ATRAID	0.772749	0.018
ATRNL1	0.751592	0.010
ATRNL1	0.686202	0.024
ATXN3	1.3428	0.008
ATXN7L3B	1.61949	0.004
AUNIP	0.75106	0.010
AUNIP	0.713561	0.029
AURKA	0.763319	0.010
AURKA	0.737207	0.010
AURKB	0.596999	0.001
AURKB	0.752422	0.046
AXL	1.37824	0.009
AZI2	0.789413	0.046
B3GALNT2	1.35066	0.035
B3GALNT2	1.31743	0.036
B3GALT2	0.643083	0.002
B3GALT2	0.634978	0.010
B3GALTL	0.573472	0.006
B3GALTL	0.823883	0.041
B3GAT3	0.78556	0.022
B3GNT1	0.724416	0.006
B4GALT1	0.804415	0.035
B4GALT1	0.765803	0.026
B4GALT6	0.760931	0.026
B4GALT6	0.72152	0.013
B4GALT6	0.765963	0.029
B9D1	0.71498	0.005
B9D1	0.616314	0.003
BAALC	0.521506	0.001
BAALC	0.402949	<0.001
BACH1	1.26976	0.022
BACH2	1.64354	0.003
BACH2	1.42806	0.006
BAG2	1.37001	0.022
BAG3	1.2945	0.010
BAHCC1	0.744558	0.007
BAI3	0.684426	0.020
BAIAP2L1	1.56848	0.019
BAIAP2L1	2.05781	0.001
BAMBI	0.749228	0.018
BARD1	0.728815	0.004
BARD1	0.704145	0.004
BARD1	0.571198	0.001
BARX1	0.727657	0.032
BASP1	1.32167	0.007
BAX	1.22603	0.026
BAX	1.27513	0.017
BBIP1	0.829894	0.040
BBIP1	0.780818	0.020
BBIP1	1.27655	0.037
BBOX1	1.41735	0.015
BCAP31	1.23946	0.022
BCAS3	0.777452	0.023
BCAS4	1.30248	0.030
BCAT1	0.820402	0.025
BCL10	1.63986	0.002
BCL10	1.30278	0.021
BCL11B	1.40949	0.010
BDH2	1.29726	0.020
BDNF	1.30171	0.024
BEAN1	0.58099	0.008
BEND6	1.63836	0.010
BEND7	1.29153	0.019
BHLHE40	1.53478	0.004
BHLHE41	1.25534	0.046
BICC1	0.783282	0.044
BICD1	1.25667	0.030
BICD1	1.28166	0.014
BID	1.5813	0.004
BID	1.30282	0.030
BIK	0.738816	0.021
BIRC5	0.549059	0.001
BIRC5	0.586159	0.001
BIRC5	0.56537	0.003
BLCAP	1.36394	0.006
BLM	0.766444	0.014
BLOC1S1	0.731217	0.033
BLOC1S2	1.5505	0.002
BLVRB	1.6426	0.001
BMP1	1.23938	0.028
BMP2K	0.762362	0.037
BMP2K	0.728196	0.026
BMP2K	0.756939	0.015
BMP5	0.570463	0.004
BMP5	0.709366	0.049
BMP6	0.730535	0.011
BMPER	0.659232	0.007
BNC2	0.74252	0.006
BNC2	0.552664	0.013
BNC2	0.759098	0.019
BNC2	0.752558	0.036
BNC2	0.709018	0.004
BNIP2	1.23214	0.030
BNIP3L	1.27081	0.019
BOC	0.606034	0.003
BOC	0.554986	0.001
BOD1L1	1.85726	0.003
BOP1	0.740577	0.019
BORA	0.746449	0.012
BPNT1	1.38916	0.030
BPNT1	1.29147	0.018
BRCA1	0.636689	0.001
BRCA2	0.694545	0.008
BRD2	0.773636	0.033
BRF2	1.45679	0.049
BRF2	1.23854	0.024
BRI3	1.283	0.019
BRIP1	0.755407	0.029
BRWD3	0.71663	0.030
BSDC1	1.43251	0.003
BSDC1	1.35169	0.014
BTBD10	1.30239	0.009
BTF3L4	1.19292	0.042
BTG2	1.33897	0.014
BTG2	1.57857	0.002
BTN3A3	0.707292	0.043
BTN3A3	0.809161	0.034
BUB1	0.662095	0.002
BUB1B	0.572257	0.001
BZW2	0.801176	0.031
C10orf114	0.796232	0.039
C10orf114	0.703592	0.009
C10orf118	1.72609	0.007
C10orf25	1.52413	0.008
C10orf35	1.40839	0.006
C11orf1	1.45591	0.004
C11orf1	1.43978	0.003
C11orf1	1.59599	0.012
C11orf30	0.819428	0.029
C11orf68	0.809561	0.036
C11orf80	0.778816	0.014
C11orf82	0.770283	0.018
C11orf87	0.714025	0.011
C11orf87	0.503173	0.006
C11orf87	0.598675	0.017
C11orf96	0.634216	0.003
C12orf39	1.42539	0.034
C12orf4	1.25801	0.039
C12orf49	1.28223	0.015
C12orf5	1.43452	0.004
C12orf60	1.30973	0.017
C12orf66	0.679752	0.028
C14orf142	0.81992	0.037
C15orf37	1.32322	0.012
C16orf45	1.3933	0.007
C16orf52	1.36669	0.016
C16orf59	0.708996	0.006
C17orf103	1.4694	0.028
C17orf104	0.502022	0.003
C17orf96	0.748597	0.023
C18orf54	0.642642	0.040
C18orf54	0.74288	0.008
C18orf54	0.714914	0.016
C18orf8	1.22944	0.028
C19orf45	1.27121	0.045
C19orf47	1.24255	0.043
C19orf48	0.732115	0.031
C1orf106	0.806727	0.019
C1orf112	0.69632	0.007
C1orf233	0.693636	0.009
C1orf53	1.4251	0.034
C1orf61	0.617907	0.001
C1orf85	0.823125	0.039
C1QTNF4	0.440987	0.006
C1QTNF6	0.732003	0.040
C1QTNF7	0.353678	<0.001
C1S	1.67205	0.001
C20orf111	1.26952	0.029
C20orf112	0.778729	0.020
C20orf118	0.754354	0.015
C21orf58	1.23753	0.035
C21orf90	1.31119	0.017
C2CD2	1.225	0.046
C2CD5	0.769576	0.021
C2orf40	0.575057	0.013
C2orf49	1.34709	0.007
C2orf68	1.3001	0.013
C2orf68	0.796275	0.037
C2orf69	0.834207	0.047
C2orf69	0.758142	0.016
C2orf80	0.58509	0.003
C3orf14	1.33081	0.013
C3orf58	0.812922	0.034
C3orf70	0.833979	0.035
C3orf80	0.312274	0.001
C4orf46	0.736234	0.019
C5orf22	1.26925	0.024
C5orf24	1.25707	0.048
C5orf28	1.22871	0.033
C5orf46	1.77934	0.011
C5orf58	0.517967	0.002
C6orf52	1.63479	0.013
C6orf89	1.48047	0.031
C7orf41	1.33683	0.028
C8orf37	0.72008	0.006
C8orf40	0.808554	0.020
C8orf59	1.23469	0.034
C9orf156	1.40907	0.008
C9orf16	0.725551	0.022
C9orf40	0.773248	0.050
C9orf40	0.803419	0.035
C9orf47	0.735738	0.038
C9orf85	0.732172	0.028
CA11	0.766564	0.023
CA14	0.669706	0.031
CA2	0.653918	0.002
CAB39L	1.36887	0.017
CABLES1	1.22823	0.034
CABLES1	1.65923	0.003
CABYR	1.42344	0.008
CACNA1G	0.599854	0.002
CACNA2D1	0.656672	0.002
CACNB2	0.57554	0.022
CACNG8	0.785043	0.037
CADM1	0.759566	0.007
CADM1	0.749875	0.009
CADM1	0.728668	0.004
CADM2	0.742151	0.025
CAHM	0.728839	0.015
CALB1	1.43335	0.003
CALB1	1.30816	0.016
CALD1	1.37068	0.026
CALD1	1.24075	0.034
CALML4	0.677117	0.004
CALR	0.78136	0.050
CALU	0.768567	0.017
CAMK2D	0.762311	0.020
CAMK2N2	1.48448	0.004
CAMK4	0.779316	0.029
CAMK4	0.778762	0.014
CAMKK2	0.829498	0.034
CAMTA1	1.30204	0.021
CAP1	1.20113	0.034
CAPN14	1.5719	0.018
CAPN6	0.420332	<0.001
CAPN6	0.4116	<0.001
CARD16	2.1885	0.005
CARHSP1	0.815505	0.028
CARS	1.3972	0.009
CARS	1.34336	0.007
CARS	1.38214	0.029
CASC5	0.657951	0.021
CASC5	0.654785	0.010
CASC5	0.596762	0.001
CASD1	0.665517	0.008
CASK	1.2724	0.047
CASP3	1.19544	0.042
CBFB	0.677539	0.003
CBR3-AS1	1.2069	0.038
CBR4	0.751419	0.048
CBR4	0.629955	0.002
CBX1	0.82976	0.044
CBX2	0.743044	0.007
CBX3	0.815918	0.030
CBX5	0.796166	0.045
CBX5	0.674203	0.010
CBX5	0.817471	0.050
CBX5	0.791688	0.018
CBY1	1.29838	0.027
CCDC102B	0.752842	0.017
CCDC109B	1.35316	0.024
CCDC121	0.645562	0.020
CCDC132	1.44141	0.043
CCDC132	1.2344	0.020
CCDC136	0.757052	0.050
CCDC150	0.647582	0.013
CCDC157	1.60464	0.012
CCDC18	0.757483	0.023
CCDC3	0.567357	0.001
CCDC34	0.738596	0.036
CCDC34	0.632912	0.002
CCDC36	1.24542	0.048
CCDC41	0.821229	0.041
CCDC47	1.19789	0.041
CCDC50	1.35039	0.006
CCDC50	0.799092	0.028
CCDC50	1.23579	0.050
CCDC53	1.29834	0.015
CCDC6	1.19579	0.036
CCDC71L	1.42443	0.006
CCDC80	0.793378	0.027
CCDC80	0.769099	0.013
CCDC80	0.707733	0.008
CCDC81	1.49018	0.008
CCDC85A	0.768252	0.048
CCDC88A	0.765621	0.021
CCDC88A	0.787086	0.015
CCDC88A	0.611122	0.029
CCIN	1.52354	0.027
CCL20	1.49682	0.017
CCL5	1.44262	0.022
CCNA2	0.677034	0.002
CCNA2	0.643904	0.002
CCNB1	0.722257	0.009
CCNB1	0.690871	0.005
CCNB2	0.712243	0.004
CCND1	1.35578	0.009
CCND2	1.33281	0.013
CCNDBP1	1.40156	0.004
CCNE2	0.648328	0.006
CCNE2	0.5659	0.003
CCNF	0.755447	0.040
CCNG1	1.38263	0.004
CCP110	0.830318	0.040
CCR5	1.56655	0.016
CCRN4L	1.4698	0.020
CCSER2	1.28305	0.017
CD24	1.37363	0.031
CD24	1.2346	0.033
CD24	1.30002	0.011
CD24	1.40883	0.013
CD24	1.30695	0.010
CD248	0.763312	0.011
CD276	0.840903	0.045
CD320	0.767865	0.029
CD46	0.802235	0.018
CD47	0.638123	0.001
CD59	1.28386	0.013
CD59	1.20614	0.043
CD82	0.593933	0.005
CD9	0.739657	0.008
CDADC1	1.21619	0.035
CDC14B	1.29503	0.042
CDC20	0.575547	0.001
CDC25A	0.773748	0.020
CDC25C	0.780192	0.019
CDC37L1	1.21607	0.038
CDC42BPA	1.31922	0.023
CDC42EP4	0.737431	0.027
CDC42EP5	0.557936	0.001
CDC42SE2	1.28615	0.022
CDC42SE2	1.37429	0.007
CDC45	0.607639	0.002
CDC6	0.612946	0.002
CDC6	0.664657	0.002
CDC7	0.648453	0.002
CDCA2	0.684473	0.003
CDCA3	0.591871	0.002
CDCA3	0.660504	0.002
CDCA4	0.704293	0.004
CDCA5	0.70798	0.004
CDCA7	0.560327	0.001
CDCA7	0.58884	0.007
CDCA7L	0.789664	0.034
CDCA8	0.746644	0.007
CDH10	1.4039	0.006
CDH11	0.83726	0.042
CDH11	0.800863	0.035
CDH12	0.666375	0.025
CDH4	1.32286	0.026
CDH6	0.696036	0.006
CDH6	0.682985	0.004
CDH8	0.544562	0.002
CDH8	0.626966	0.015
CDHR5	1.33629	0.008
CDK1	0.656785	0.002
CDK1	0.678492	0.004
CDK1	0.702841	0.006
CDK10	0.824552	0.036
CDK14	1.32736	0.008
CDK14	1.66053	0.002
CDK15	1.37102	0.019
CDK2	0.802067	0.034
CDK2	0.714512	0.039
CDK2AP2	0.762516	0.025
CDK7	1.31954	0.008
CDKL2	1.529	0.006
CDKN1A	1.88949	0.001
CDKN1B	0.832407	0.037
CDKN1C	1.23467	0.029
CDKN1C	1.2374	0.030
CDKN1C	1.26809	0.022
CDKN2AIPNL	0.805239	0.033
CDKN2C	0.369253	0.001
CDKN3	0.675794	0.003
CDKN3	0.651616	0.002
CDON	0.622034	0.004
CDR2L	1.34377	0.007
CDS1	1.37969	0.011
CDS2	1.35138	0.018
CDS2	1.1868	0.047
CDV3	1.24185	0.035
CEBPB	1.74619	0.001
CEBPD	2.05889	0.001
CEBPD	1.42066	0.007
CEBPG	1.42175	0.004
CEBPG	1.26919	0.015
CECR1	1.48712	0.004
CECR6	1.29587	0.010
CELF2	1.32735	0.015
CELF2	1.34955	0.009
CELF2	1.38728	0.004
CELSR2	0.597908	0.003
CENPA	0.594469	0.001
CENPE	0.731293	0.006
CENPF	0.750453	0.009
CENPF	0.671714	0.005
CENPI	0.735948	0.013
CENPJ	0.832529	0.040
CENPK	0.639847	0.008
CENPL	0.751256	0.024
CENPL	0.746559	0.011
CENPM	0.751545	0.008
CENPN	0.783511	0.014
CENPN	0.707952	0.009
CENPN	0.691032	0.004
CENPO	0.781854	0.024
CENPW	0.74506	0.006
CEP104	1.28586	0.034
CEP128	0.567528	0.003
CEP128	0.771737	0.043
CEP135	0.807727	0.039
CEP152	0.743736	0.034
CEP44	0.820866	0.037
CEP55	0.760338	0.009
CEP63	0.756884	0.010
CEP63	0.754587	0.017
CEP68	1.34791	0.024
CEP72	0.642226	0.006
CEP78	0.790467	0.024
CEP85L	1.29677	0.013
CERS5	1.34001	0.006
CERS6	1.2727	0.024
CGGBP1	1.286	0.030
CGNL1	0.433101	<0.001
CHAC2	0.725546	0.017
CHAF1A	0.692576	0.009
CHAF1A	0.741127	0.012
CHAF1B	0.742864	0.017
CHD1L	0.801234	0.032
CHD2	1.31595	0.019
CHD3	0.800135	0.041
CHD7	1.23856	0.037
CHEK1	0.802832	0.043
CHEK1	0.762109	0.017
CHEK1	0.781765	0.032
CHGB	1.61549	0.013
CHIC2	1.4196	0.004
CHKA	1.37581	0.016
CHMP1B	1.3596	0.006
CHMP5	1.23034	0.026
CHN1	0.661853	0.003
CHN2	0.722819	0.040
CHN2	0.802505	0.043
CHODL	0.358725	<0.001
CHRDL1	0.548706	0.001
CHRM3	0.752657	0.049
CHRM3	0.531326	0.003
CHST1	0.507468	0.001
CILP2	0.633018	0.014
CILP2	0.633783	0.018
CITED1	0.709693	0.008
CKAP2	0.721566	0.007
CKAP2L	0.712555	0.004
CKS2	0.650331	0.002
CLASP2	0.813992	0.046
CLCA2	2.15259	0.002
CLCA2	1.89636	0.002
CLCA2	2.03388	0.004
CLCN3	1.20556	0.048
CLDN1	1.80555	0.025
CLDN1	1.87946	0.001
CLDN11	0.758676	0.039
CLEC2B	1.61504	0.050
CLIC2	2.494	<0.001
CLIC4	1.19889	0.036
CLIC4	1.2847	0.016
CLIP1	1.60942	0.011
CLMP	0.776194	0.036
CLN5	0.737996	0.018
CLN5	0.816743	0.046
CLN6	0.660682	0.010
CLN8	1.34279	0.021
CLN8	1.36653	0.011
CLN8	1.34849	0.015
CLSPN	0.831411	0.041
CLSPN	0.529322	0.010
CLSTN1	0.744209	0.007
CMBL	1.35617	0.010
CMC4	0.79712	0.033
CMC4	0.806266	0.020
CMIP	1.4132	0.026
CMKLR1	0.65514	0.003
CMPK2	0.738938	0.020
CNIH4	1.24453	0.020
CNIH4	1.3823	0.005
CNIH4	1.50015	0.031
CNKSR2	0.674956	0.017
CNNM2	1.51461	0.012
CNOT6L	1.21505	0.034
CNPY3	0.610004	0.022
CNPY4	0.803057	0.028
CNTD1	1.31566	0.026
CNTLN	0.773477	0.024
CNTLN	0.694316	0.041
CNTN1	0.462755	0.001
CNTN1	0.608158	0.009
CNTN1	0.468199	0.001
CNTN1	0.41099	0.001
CNTN3	0.393566	<0.001
CNTN4	0.695392	0.004
CNTN4	0.726299	0.009
CNTN6	0.776656	0.022
CNTNAP4	0.759021	0.019
CNTRL	0.761458	0.023
COBLL1	1.20202	0.043
COCH	0.615433	0.005
COCH	0.78312	0.022
COG5	1.22253	0.029
COL11A1	0.711063	0.029
COL11A2	0.758731	0.035
COL13A1	0.779216	0.023
COL13A1	0.611505	0.001
COL13A1	0.597899	0.030
COL15A1	0.563086	0.013
COL21A1	0.758437	0.012
COL22A1	0.693937	0.003
COL23A1	0.589396	0.001
COL25A1	0.657297	0.003
COL26A1	0.696518	0.005
COL27A1	0.740074	0.012
COL2A1	0.648284	0.002
COL2A1	0.641735	0.009
COL8A1	0.664031	0.016
COL8A1	0.644212	0.004
COL8A2	0.486519	0.001
COL8A2	0.600894	0.006
COL9A1	0.678706	0.044
COL9A3	0.734276	0.021
COLEC12	0.727128	0.006
COMMD9	1.26287	0.016
COPZ2	0.64047	0.002
COQ10B	1.29994	0.010
COQ4	0.761363	0.013
CORIN	0.518751	0.011
CORIN	0.473574	0.001
CORIN	0.665149	0.011
CORO1C	1.22082	0.049
CORO2A	0.700788	0.006
CORO2A	0.538667	0.007
COTL1	0.739402	0.048
COX1	0.803149	0.033
COX20	0.702033	0.005
COX3	0.624341	0.009
COX7B	0.754732	0.015
CPE	0.802632	0.027
CPE	0.823829	0.041
CPEB1	1.63828	0.013
CPEB2	1.34091	0.013
CPEB2	1.52479	0.014
CPED1	0.587395	0.010
CPM	0.676021	0.024
CPM	0.800668	0.050
CPNE8	1.44081	0.031
CPNE8	1.3502	0.009
CPS1	1.33743	0.029
CPSF6	0.736901	0.005
CPT1A	0.632259	0.002
CPXM1	0.801933	0.020
CRABP1	0.692868	0.004
CREBRF	1.38933	0.005
CREBRF	1.33199	0.008
CREBRF	1.33319	0.041
CREBRF	1.48958	0.005
CRELD2	0.768496	0.015
CREM	1.54056	0.002
CRH	0.567801	0.010
CRIPT	1.27744	0.017
CRIPT	1.47052	0.003
CRIPT	1.3178	0.029
CRISPLD1	0.668045	0.002
CRISPLD2	0.560143	0.005
CRLF1	0.574959	0.002
CRLS1	1.25312	0.040
CRLS1	1.29059	0.012
CRMP1	1.32678	0.009
CRNDE	0.818626	0.026
CRNDE	0.830342	0.046
CRY1	0.737288	0.006
CRYM	0.614949	0.013
CSDA	1.29208	0.017
CSDA	1.31165	0.017
CSE1L	0.771771	0.009
CSE1L	0.817247	0.031
CSE1L	0.819047	0.040
CSMD3	0.577376	0.008
CSNK1D	1.2177	0.034
CSNK1E	1.29394	0.012
CSNK2A1	1.41142	0.017
CSPG5	0.730496	0.045
CSPG5	0.546565	0.001
CSRNP2	1.2012	0.047
CSRNP3	0.816671	0.034
CSRNP3	0.725667	0.007
CST1	0.695842	0.026
CST4	0.644134	0.014
CSTA	5.82818	<0.001
CSTF3	1.28614	0.018
CSTF3	0.663731	0.004
CSTF3	0.664066	0.002
CTDNEP1	0.753203	0.016
CTDSP1	0.530256	0.001
CTDSP2	0.781811	0.027
CTDSPL2	0.767777	0.031
CTGF	1.61773	0.003
CTH	1.82691	0.007
CTH	1.5562	0.002
CTHRC1	1.21602	0.028
CTLA4	0.760869	0.041
CTNNA1	1.40704	0.039
CTNNBIP1	0.78515	0.027
CTNS	1.31983	0.011
CTSB	1.23295	0.022
CTSC	0.573833	0.001
CTSC	0.795782	0.030
CTSC	0.686593	0.006
CTSC	0.458348	0.003
CTSH	0.687241	0.007
CTSL1	1.38512	0.008
CTTN	1.29771	0.014
CTTNBP2NL	1.3157	0.031
CUL4A	1.28257	0.036
CUL5	1.44109	0.006
CUX1	1.31824	0.036
CUX1	1.35211	0.012
CXCL12	0.593407	0.001
CXCL14	0.250477	<0.001
CXCL14	0.257393	<0.001
CXCR4	0.673736	0.009
CXCR4	0.436009	0.002
CXCR5	1.58551	0.008
CXorf24	0.635974	0.002
CXorf56	1.22768	0.048
CXXC4	0.788923	0.030
CYB561D2	1.24045	0.022
CYB5B	0.659403	0.005
CYB5R1	1.31464	0.010
CYB5R4	1.33817	0.036
CYBRD1	1.31462	0.040
CYFIP2	1.52711	0.003
CYLD	1.43825	0.004
CYLD	1.4814	0.012
CYLD	1.29972	0.018
CYP1B1	0.721204	0.017
CYP1B1	0.708269	0.004
CYP1B1	0.654337	0.004
CYP7B1	1.84581	0.009
CYR61	1.49882	0.003
CYR61	1.5374	0.004
CYSTM1	1.21654	0.042
CYTL1	0.619639	0.002
DAAM2	0.766003	0.031
DAB1	0.703539	0.004
DAB2	1.23153	0.024
DAB2	1.32252	0.015
DACH1	1.31128	0.043
DACT1	1.22698	0.027
DAG1	0.819155	0.033
DANCR	0.752654	0.010
DAPK3	1.57549	0.041
DAPK3	1.29664	0.036
DAZAP2	0.77723	0.025
DBF4	0.68208	0.002
DBT	1.26601	0.034
DCAF7	1.70261	0.023
DCAF8	0.733997	0.042
DCBLD2	1.85037	0.005
DCBLD2	1.23616	0.033
DCBLD2	1.34639	0.008
DCLK1	1.26748	0.019
DCN	0.620459	0.002
DCN	0.592434	0.001
DCN	0.636912	0.003
DCN	0.650409	0.003
DCN	0.567857	0.004
DCN	0.432224	0.002
DCTN5	1.30107	0.038
DCUN1D3	1.21944	0.050
DCUN1D4	1.2281	0.037
DCX	0.717413	0.004
DCX	0.754765	0.010
DCXR	0.66408	0.016
DDIT3	1.76993	0.001
DDIT4	1.25069	0.024
DDIT4L	0.761834	0.038
DDRGK1	1.32013	0.034
DDX24	1.18667	0.042
DDX24	1.28602	0.025
DDX49	1.21933	0.045
DDX51	0.771609	0.049
DDX60L	0.657717	0.008
DEDD	0.837257	0.046
DEDD2	1.39001	0.009
DEK	0.70554	0.006
DENND4A	1.21136	0.036
DEPDC1	0.639681	0.002
DEPDC1	0.657793	0.002
DEPDC1	0.538986	0.001
DEPDC1	0.603796	0.001
DEPDC1B	0.588397	0.002
DERL1	1.23908	0.026
DERL2	0.816627	0.044
DESI2	1.7893	0.002
DFFA	1.25807	0.023
DFNA5	1.38618	0.010
DGKZ	1.31893	0.047
DHCR7	1.27518	0.033
DHFR	0.719038	0.019
DHFR	0.728851	0.007
DHFR	0.72383	0.008
DHRS1	0.673128	0.004
DHRS11	0.636228	0.026
DHRS13	0.715842	0.009
DHRS2	2.1925	0.011
DHRSX	1.24036	0.027
DHRSX	1.85214	0.001
DHX15	0.835701	0.048
DIAPH1	0.785358	0.024
DIAPH2	1.30758	0.012
DIEXF	1.25826	0.034
DIEXF	1.26449	0.035
DIO2	1.77964	0.013
DIO3	0.719459	0.041
DIP2A	1.42039	0.036
DIRAS3	0.418486	0.001
DIRC2	1.2837	0.018
DIRC3	0.657547	0.033
DISP1	0.712257	0.013
DIXDC1	0.712729	0.030
DKFZP434L187	1.42395	0.008
DKK1	0.571357	0.002
DKK2	0.558216	0.001
DKK3	0.632389	0.002
DKK3	0.691162	0.003
DKK3	0.794082	0.022
DLC1	1.43347	0.008
DLC1	1.39861	0.005
DLEU1	0.669157	0.006
DLEU2	0.738737	0.015
DLEU2	0.774287	0.037
DLEU2	0.554115	0.001
DLG2	0.689747	0.045
DLG5	0.828263	0.036
DLGAP4	1.22133	0.042
DLGAP5	0.599323	0.001
DLK1	0.573955	0.001
DLX1	0.545317	0.002
DLX1	0.53201	0.001
DLX2	0.750586	0.011
DMP1	0.704139	0.007
DNA2	0.67476	0.006
DNAJA1	1.22376	0.024
DNAJA1	1.29529	0.010
DNAJB1	1.45999	0.004
DNAJB1	1.27146	0.012
DNAJB4	1.67095	0.001
DNAJB4	1.61913	0.001
DNAJB9	1.27908	0.011
DNAJC10	0.805134	0.030
DNAJC12	0.810625	0.049
DNAJC15	1.23577	0.021
DNAJC21	1.42217	0.013
DNAJC4	0.810094	0.029
DNAJC6	1.53332	0.014
DNAJC9	0.764351	0.015
DNAJC9	0.678265	0.002
DNALI1	0.681146	0.013
DNM3	0.636304	0.004
DNM3	0.455467	0.009
DNM3	0.686102	0.004
DNM3OS	0.529201	0.002
DOCK2	1.63914	0.005
DOCK4	0.7575	0.008
DOCK5	1.31189	0.050
DOK6	0.725609	0.008
DOPEY2	1.43376	0.034
DPM3	0.75904	0.012
DPY19L2	0.785422	0.033
DPY19L2P2	0.70662	0.029
DPYD	0.655452	0.003
DPYD	0.58072	0.009
DPYD	0.625374	0.006
DPYSL3	0.715111	0.005
DPYSL4	1.28619	0.024
DPYSL4	1.32511	0.007
DPYSL5	0.732079	0.012
DR1	0.798851	0.017
DRAM1	1.69112	0.002
DRAXIN	1.33249	0.013
DSCC1	0.754975	0.014
DSN1	0.629559	0.017
DTL	0.647109	0.002
DTL	0.622701	0.004
DTNB	0.758862	0.018
DTWD1	1.23628	0.026
DTYMK	0.74242	0.011
DTYMK	0.747086	0.019
DUSP1	1.29526	0.012
DUSP16	1.49516	0.007
DUSP16	1.26837	0.020
DUSP19	1.43042	0.026
DUSP27	0.660871	0.015
DUSP3	1.26109	0.015
DUSP4	1.28281	0.013
DUSP6	0.810648	0.035
DUSP6	0.802277	0.020
DUSP7	0.745669	0.009
DUT	0.582043	0.004
DUT	0.659438	0.002
DUT	0.666727	0.002
DYNC1H1	1.57407	0.012
DYNC1H1	2.001	0.003
DYNC1I1	0.809921	0.033
DYNLL2	1.26134	0.030
DYNLT3	1.39908	0.005
DYRK4	1.25048	0.033
DZIP3	1.27352	0.043
E2F1	0.772741	0.033
E2F2	0.664769	0.007
E2F5	0.82881	0.043
E2F7	0.782683	0.023
E2F8	0.554218	0.001
EAF1	1.21962	0.046
EBF1	0.744718	0.008
EBF1	0.675552	0.003
EBF1	0.788651	0.017
EBF2	0.790978	0.014
EBF3	0.617287	0.006
EBF3	0.77354	0.012
ECH1	0.83569	0.049
ECM1	1.24765	0.048
ECSCR	0.639706	0.026
ECSCR	0.435582	0.005
ECT2	0.61428	0.001
ECT2	0.694659	0.019
EDIL3	1.41998	0.039
EDN1	1.70905	0.001
EDN1	1.95095	<0.001
EDN3	0.571908	0.006
EDNRA	0.596327	0.002
EDNRA	0.651485	0.002
EDNRA	0.688301	0.005
EDNRB	0.667507	0.002
EDNRB	0.406044	<0.001
EDNRB	0.754795	0.022
EFCAB14	1.34769	0.026
EFEMP1	0.769343	0.021
EFEMP1	0.567755	0.005
EFEMP2	0.745785	0.017
EFHC1	0.814272	0.032
EFNB2	0.691414	0.003
EFNB2	0.739823	0.018
EFNB3	0.783519	0.028
EFR3A	0.840614	0.046
EGF	1.69257	0.001
EGFL6	0.344369	<0.001
EGFLAM	0.708856	0.020
EGFR	1.3697	0.035
EGLN3	0.652042	0.014
EGLN3	0.691602	0.029
EGR2	0.811847	0.036
EGR3	0.514581	0.010
EHBP1	1.41467	0.034
EID2	0.828756	0.047
EIF1	1.26691	0.040
EIF1	0.756101	0.008
EIF2AK4	0.751141	0.034
EIF3E	0.756744	0.028
EIF3F	1.50757	0.034
EIF3H	0.729808	0.008
EIF4B	1.18954	0.048
ELFN1	1.26583	0.050
ELFN2	0.701809	0.035
ELL2	1.54621	0.005
ELL2	1.32855	0.020
ELMOD2	1.35333	0.043
ELOVL2	0.476621	0.001
ELOVL6	0.766581	0.014
ELP2	1.21295	0.033
EMB	0.683998	0.010
EMC3	1.27848	0.013
EMCN	0.497996	0.013
EMCN	0.484885	0.017
EMCN	0.347252	0.001
EMILIN1	0.560646	0.001
EML1	0.720736	0.006
EML1	0.837948	0.042
EMP1	0.767395	0.015
EMP2	0.753901	0.008
EMP2	0.728721	0.008
EMP2	0.697772	0.006
EMP3	0.778118	0.020
ENC1	0.807879	0.030
ENG	0.712814	0.043
ENKD1	0.769433	0.041
ENOSF1	0.729812	0.037
ENOSF1	0.734302	0.032
ENPEP	1.28207	0.030
ENTPD1	0.719282	0.042
ENTPD1	0.622352	0.047
ENTPD1	0.718718	0.016
ENTPD5	0.7405	0.047
ENY2	0.747321	0.012
EOGT	0.733796	0.007
EPAS1	1.40603	0.005
EPB41L2	0.802174	0.027
EPB41L2	0.70002	0.008
EPB41L4A	0.773771	0.034
EPB41L4B	1.29748	0.021
EPB41L4B	1.5101	0.008
EPCAM	0.701899	0.025
EPDR1	1.40666	0.004
EPG5	1.40368	0.018
EPG5	1.36468	0.011
EPHA2	1.47218	0.007
EPHA3	0.566254	0.001
EPHA3	0.613301	0.002
EPHA4	0.707821	0.019
EPHA4	0.765975	0.020
EPHA5	0.661053	0.010
EPHA7	0.823426	0.038
EPHB1	0.786013	0.043
EPHB3	0.714574	0.012
EPHB4	0.802621	0.022
EPHX4	1.72677	0.012
EPM2A	0.764738	0.014
EPPK1	1.48552	0.008
EPRS	1.53204	0.006
EPRS	1.23679	0.035
EPRS	1.2111	0.031
EPS15	1.2288	0.027
EPYC	0.520207	0.001
ERAP1	0.756851	0.014
ERAP1	0.604841	0.012
ERC2	0.76623	0.014
ERCC2	1.31657	0.010
ERCC6L	0.691429	0.008
ERCC6L2	1.35548	0.011
ERLIN1	0.778305	0.026
ERLIN1	0.737362	0.020
ERMP1	0.822808	0.033
ERP27	0.711116	0.007
ERP44	0.761035	0.013
ERVMER34-1	0.511681	0.003
ESPL1	0.681136	0.002
ESPL1	0.750689	0.007
ESYT2	1.30384	0.011
ETAA1	0.736342	0.030
ETS1	0.835318	0.047
ETS2	1.33634	0.048
ETV1	0.777169	0.041
ETV1	0.584233	0.023
ETV1	0.746299	0.009
EVI2A	1.33564	0.037
EVI5	1.52791	0.021
EVL	0.809071	0.036
EXO1	0.678524	0.015
EXOC8	1.20829	0.035
EXOSC5	1.21659	0.049
EXOSC9	0.763552	0.013
EXT1	0.797901	0.021
EXT2	0.830644	0.031
EXTL2	0.72341	0.005
EYA1	0.693817	0.009
EYA4	0.701526	0.005
EYA4	0.53559	0.005
EZH2	0.716424	0.004
EZR	0.791094	0.042
EZR	0.69843	0.010
EZR	0.654554	0.002
EZR	0.790567	0.023
F13A1	0.76107	0.031
F2RL1	1.35111	0.016
FAAH	0.722692	0.012
FABP7	0.440205	<0.001
FABP7	0.479273	<0.001
FADS3	1.26357	0.026
FAF2	1.37929	0.014
FAF2	1.23682	0.025
FAHD1	1.24448	0.024
FAM101B	0.755871	0.019
FAM102A	1.25913	0.034
FAM102B	0.829824	0.034
FAM107A	0.681711	0.024
FAM110D	0.696487	0.022
FAM111A	0.831251	0.045
FAM115A	1.30776	0.033
FAM120C	0.730654	0.015
FAM129A	0.745491	0.012
FAM129A	0.644493	0.002
FAM133A	1.45783	0.005
FAM134A	1.3085	0.017
FAM134A	1.29748	0.020
FAM135A	1.38951	0.046
FAM13A	0.810994	0.036
FAM13A	0.813673	0.031
FAM155A	1.43313	0.021
FAM155A	1.45161	0.008
FAM162A	1.24423	0.025
FAM162A	1.28447	0.016
FAM162A	1.24488	0.027
FAM162A	0.684019	0.022
FAM163A	1.31393	0.044
FAM168A	0.794308	0.040
FAM168B	1.52696	0.030
FAM172A	1.48629	0.009
FAM174A	1.26477	0.037
FAM181B	0.62154	0.022
FAM192A	0.777835	0.019
FAM196A	0.788107	0.027
FAM198B	1.71867	0.017
FAM200B	0.824092	0.040
FAM208A	0.675774	0.007
FAM20A	0.773423	0.015
FAM20B	0.820742	0.027
FAM213B	0.801067	0.034
FAM214A	1.24636	0.033
FAM216A	1.2027	0.043
FAM217B	0.634043	0.001
FAM219A	1.28768	0.029
FAM26E	1.24732	0.026
FAM35A	0.820822	0.031
FAM43A	1.24974	0.035
FAM43B	0.725644	0.028
FAM46A	0.798401	0.029
FAM46C	0.582535	0.013
FAM49A	1.26817	0.024
FAM50B	1.6266	0.010
FAM53C	1.24455	0.024
FAM65A	1.21431	0.034
FAM65B	0.742545	0.046
FAM65B	0.538894	0.002
FAM65C	0.630222	0.002
FAM71E1	1.55978	0.028
FAM83D	0.703009	0.005
FAM84A	0.725658	0.034
FAM84B	0.574761	0.001
FAM92A1	0.78226	0.014
FAM98A	0.80036	0.041
FAM98A	0.782541	0.027
FANCA	0.657507	0.005
FANCB	0.614503	0.004
FANCB	0.718329	0.035
FANCD2	0.670922	0.008
FANCD2	0.73906	0.005
FANCE	0.811183	0.028
FANCG	0.614379	0.003
FANCI	0.67026	0.003
FANCI	0.717993	0.025
FANK1	1.31015	0.034
FARP1	0.788557	0.020
FAS	1.39579	0.004
FAS	1.42687	0.010
FAS	1.37138	0.005
FAS	1.34801	0.026
FASTKD2	1.19803	0.041
FAT3	0.624167	0.024
FAT3	0.731107	0.027
FAT4	0.61367	0.017
FBLIM1	1.19287	0.044
FBLN1	0.772733	0.029
FBLN7	0.750275	0.015
FBXL20	1.28268	0.012
FBXL20	1.32009	0.014
FBXL7	0.821895	0.029
FBXO15	1.2528	0.040
FBXO2	1.45251	0.014
FBXO22	1.26811	0.015
FBXO30	1.34953	0.011
FBXO43	0.801026	0.047
FBXO5	0.608465	0.001
FBXO5	0.661389	0.004
FBXO9	0.7291	0.010
FDPS	0.796538	0.028
FECH	1.21081	0.050
FEN1	0.645743	0.002
FEN1	0.677031	0.003
FGF10	0.457399	0.003
FGF13	0.774591	0.019
FGF14	0.498323	0.010
FGF14	0.523906	<0.001
FGF2	1.3824	0.007
FGF2	1.27552	0.028
FGF7	1.48682	0.008
FGFBP2	0.579331	0.010
FGFBP3	0.58284	0.002
FGFR1	0.811118	0.038
FGFR1	0.832945	0.039
FGFR1OP	0.773708	0.025
FGFR2	0.744269	0.013
FGFR2	0.675018	0.017
FGFR2	1.5103	0.040
FGFR3	0.566887	0.003
FGFR4	0.759828	0.023
FH	0.742317	0.029
FHIT	1.2487	0.050
FHL1	1.42301	0.004
FHL1	1.29578	0.015
FHL1	1.33702	0.008
FHL1	1.37131	0.015
FHL1	1.53601	0.003
FHL2	1.79736	0.001
FIBIN	0.635639	0.002
FIBIN	0.564088	0.001
FIGN	0.806984	0.043
FIGNL1	0.695619	0.043
FIGNL1	0.710666	0.007
FILIP1	1.68117	0.015
FITM2	1.3163	0.017
FJX1	0.760491	0.012
FKBP10	0.711324	0.006
FKBP11	0.815227	0.042
FKBP5	0.597598	0.001
FKBP5	0.555524	0.003
FLCN	1.37923	0.036
FLI1	0.782642	0.017
FLI1	0.622776	0.015
FLJ10038	0.750013	0.013
FLJ13197	0.693844	0.007
FLJ30679	1.26952	0.050
FLJ31306	0.834289	0.042
FLJ35934	0.66298	0.033
FLJ37453	0.683312	0.004
FLJ39051	0.68932	0.019
FLJ42627	1.39031	0.011
FLJ42709	1.30381	0.008
FLJ43663	1.37414	0.036
FLRT3	0.650456	0.009
FLRT3	0.636488	0.002
FMN2	0.829692	0.050
FMO1	0.622206	0.050
FMO4	1.34846	0.013
FMOD	0.535319	0.001
FN1	1.674	0.032
FNDC1	0.281418	0.004
FNDC3B	1.37783	0.013
FNIP1	1.35346	0.036
FNIP1	2.05834	0.003
FOSL1	1.63655	0.001
FOSL2	1.32758	0.010
FOSL2	1.48726	0.004
FOXC1	1.3215	0.009
FOXJ3	1.36609	0.033
FOXK1	1.31264	0.014
FOXM1	0.546385	0.001
FOXO6	0.572104	0.002
FOXP1	1.32449	0.028
FOXP1-IT1	0.73123	0.041
FOXP2	0.803603	0.030
FREM1	0.694045	0.005
FRMD3	0.588587	0.004
FRMD3	0.672707	0.007
FRMD3	0.753282	0.036
FRMD4B	0.667017	0.010
FRMD5	1.29669	0.025
FRZB	0.817887	0.031
FRZB	0.813403	0.038
FSD1L	0.709761	0.034
FSD1L	0.834452	0.041
FSIP2	1.29924	0.042
FST	1.33098	0.008
[truncated: 3,098 more rows]
