# Supplementary material for: Identification of transcriptome signatures and biomarkers specific for potential developmental toxicants inhibiting human neural crest cell migration
Source: Arch Toxicol. 2015 Dec 26;90:159–80. doi: 10.1007/s00204-015-1658-7 (PMC4710658; doi:10.1007/s00204-015-1658-7)
Supplement: Supplementary file 2 — Supplementary material 2 (XLSX 6239 kb) [file 204_2015_1658_MOESM2_ESM.xlsx]

## Sheet: Table of Content - Sheet 1
Table of Content
This excel file consists of 7 sheets:
	Sheet 1		Table of Content
	Sheet 2-7		Suppl. Table S2 - overrepresented GO classes of six test conditions
•	Supplementary Table S2
		Table S2 shows computational determination of the gene onthology classes (GO) that were enriched in populations of differentially expressed genes (identified by microarray analysis)
		displayed are:
			- identity GO code (GO ID), full name of the GO class (Term)
			- the corresponding number of total genes belonging to the GO class (Annot.) and the number of found DEG belonging to the GO class (Found)
			- the adjusted p-values (Benjamini Hochberg) using classic method as described in Alexa et al (2006)*
		List of overrepresented gene ontology groups of differentially expressed genes in six test conditions:
		Sheet Number		Substance			Gene group
		Sheet 2		Geldanamycin			Upregulated
		Sheet 3		Triadimefon			Downregulated
		Sheet 4		PBDE-99			Upregulated
		Sheet 5		PBDE-99			Downregulated
		Sheet 6		TSA			Upregulated
		Sheet 7		VPA			Upregulated
		Sheet 8		Arsenic trioxide			Upregulated
		Sheet 9		Arsenic trioxide			Downregulated
		* Alexa A., et al. Bioinformatics 22(13): 1600-1607 (2006)
		Data are displayed as spider diagrams in Fig. 5-6 (main text)

## Sheet: Suppl. Table 2 - Sheet 2
Supplementary Table S2 GO enrichment Geldanamycin_upregulated genes
				Classic method
GO ID	Term	Annot.	Found	adjusted p Value	Gene symbol	Gene symbol	Gene symbol	Gene symbol	Gene symbol	Gene symbol	Gene symbol	Gene symbol	Gene symbol	Gene symbol	Gene symbol	Gene symbol	Gene symbol	Gene symbol	Gene symbol	Gene symbol	Gene symbol	Gene symbol	Gene symbol	Gene symbol	Gene symbol	Gene symbol	Gene symbol	Gene symbol	Gene symbol	Gene symbol	Gene symbol	Gene symbol	Gene symbol	Gene symbol	Gene symbol	Gene symbol	Gene symbol	Gene symbol	Gene symbol	Gene symbol	Gene symbol	Gene symbol	Gene symbol	Gene symbol	Gene symbol	Gene symbol	Gene symbol	Gene symbol	Gene symbol
GO:0000278	mitotic cell cycle	1944	30	0.046	CASC5	ZNF655	SMC1A	TPR	CLIP1	DDX3X	NEDD9	CUL5	E2F3	INHBA	MDM2	MIS18BP1	CDK13	PCM1	CDK14	CCNE2	MCM4	PSME4	PRMT2	DLG1	CDC27	EDN1	CCNK	CENPJ	CSNK2A1	NES	ASPM	CDK6	CDCA2	NIPBL
GO:0001932	regulation of protein phosphorylation	2057	33	0.01	HSP90AB1	SRPR	CCND2	THBS1	MAPKAPK2	VAPB	MAP3K5	NF1	ITGB3	IL6ST	INHBA	ANGPT1	DMD	PTPN11	TGFB2	FLT1	NF2	MAP4K5	CCNE2	IQGAP1	MET	ITGA1	MAP3K1	PDGFA	DLG1	MDFIC	EDN1	CCNK	KIRREL	TLR4	CAB39	MYOCD	DDR2
GO:0001934	positive regulation of protein phosphorylation	1488	26	0.025	HSP90AB1	SRPR	CCND2	THBS1	MAPKAPK2	VAPB	MAP3K5	ITGB3	IL6ST	INHBA	ANGPT1	PTPN11	TGFB2	FLT1	MAP4K5	IQGAP1	MET	ITGA1	MAP3K1	PDGFA	DLG1	MDFIC	EDN1	TLR4	CAB39	DDR2
GO:0001952	regulation of cell-matrix adhesion	199	8	0.008	THBS1	SERPINE1	NF1	NF2	ROCK2	EPB41L5	CDK6	CASK
GO:0001953	negative regulation of cell-matrix adhesion	74	5	0.005	THBS1	SERPINE1	NF1	NF2	CASK
GO:0006464	cellular protein modification process	6386	79	0.004	MAN1A2	SENP1	USP25	HECTD1	HSP90AB1	MLL		TPP2	SPTBN1	SRPR	CCND2	THBS1	MAPKAPK2	VAPB	LMO7	LMAN1	CUL5	MAP3K5	KDM6A	NF1	ITGB3	IL6ST	INHBA	MDM2	ANGPT1	PTPRD	CDK13	DMD	USP10	PTPN11	TGFB2	FLT1	NF2	TLK1	MAP4K5	PRKG1	ROCK2	CCNE2	PSME4	IQGAP1	PTPRA	MET	ITGA1	FN1	MAP3K1
GO:0006468	protein phosphorylation	2943	44	0.009	HSP90AB1	SPTBN1	SRPR	CCND2	THBS1	MAPKAPK2	VAPB	MAP3K5	NF1	ITGB3	IL6ST	INHBA	ANGPT1	CDK13	DMD	PTPN11	TGFB2	FLT1	NF2	TLK1	MAP4K5	PRKG1	ROCK2	CCNE2	IQGAP1	PTPRA	MET	ITGA1	MAP3K1	PDGFA	DLG1	MDFIC	EDN1	CCNK	KIRREL	TLR4	AKT3	CAB39	CSNK2A1	MYOCD	UHMK1	CDK6	DDR2	CLK4
GO:0007049	cell cycle	3529	53	0.004	CASC5	ZMYND11	FANCM	ZNF655	ETS1	SMC1A	TPR	CLIP1	SPTBN1	CCND2	THBS1	DDX3X	MAPKAPK2	NEDD9	CUL5	E2F3	INHBA	MDM2	NR2C2	MIS18BP1	CDK13	EVI5	PTPN11	TGFB2	PCM1	TLK1	CDK14	ROCK2	CCNE2	MCM4	PSME4	PRMT2	DLG1	CDC27	APPL2	EDN1	CCNK	DST	CENPJ	CAB39	CSNK2A1	MYOCD	NES	ASPM	UHMK1
GO:0007050	cell cycle arrest	975	22	0.006	CASC5	SMC1A	TPR	THBS1	MAPKAPK2	CUL5	INHBA	MDM2	PTPN11	TGFB2	CCNE2	MCM4	PSME4	DLG1	CDC27	CCNK	DST	CAB39	CSNK2A1	UHMK1	SESN3	CDK6
GO:0007160	cell-matrix adhesion	467	11	0.046	THBS1	SERPINE1	NF1	ITGB3	NF2	ROCK2	ITGA1	FN1	EPB41L5	CDK6	CASK
GO:0007162	negative regulation of cell adhesion	260	8	0.03	THBS1	SERPINE1	NF1	ANGPT1	NF2	PRKG1	EPB41L5	CASK
GO:0010562	positive regulation of phosphorus metabolic process	1714	27	0.036	HSP90AB1	SRPR	CCND2	THBS1	MAPKAPK2	VAPB	MAP3K5	NF1	ITGB3	IL6ST	INHBA	ANGPT1	PTPN11	TGFB2	FLT1	MAP4K5	IQGAP1	MET	ITGA1	MAP3K1	PDGFA	DLG1	MDFIC	EDN1	TLR4	CAB39	DDR2
GO:0010638	positive regulation of organelle organization	550	13	0.018	TPR	CLIP1	LMAN1	NF2	ROCK2	MAP3K1	DLG1	EDN1	KIRREL	TNKS2	NES	SLAIN2	NIPBL
GO:0010757	negative regulation of plasminogen activation	13	2	0.037	THBS1	SERPINE1
GO:0010810	regulation of cell-substrate adhesion	331	10	0.02	EDIL3	THBS1	SERPINE1	NF1	NF2	ROCK2	COL8A1	EPB41L5	CDK6	CASK
GO:0010812	negative regulation of cell-substrate adhesion	117	5	0.026	THBS1	SERPINE1	NF1	NF2	CASK
GO:0014065	phosphatidylinositol 3-ki se cascade	214	7	0.012	NF1	ANGPT1	TGFB2	FLT1	PDGFA	EDN1	CBL
GO:0016310	phosphorylation	3285	46	0.024	ND6	INPP5A	HSP90AB1	SPTBN1	SRPR	CCND2	THBS1	MAPKAPK2	VAPB	MAP3K5	NF1	ITGB3	IL6ST	INHBA	ANGPT1	CDK13	DMD	PTPN11	TGFB2	FLT1	NF2	TLK1	MAP4K5	PRKG1	ROCK2	CCNE2	IQGAP1	PTPRA	MET	ITGA1	MAP3K1	PDGFA	DLG1	MDFIC	EDN1	CCNK	KIRREL	TLR4	AKT3	CAB39	CSNK2A1	MYOCD	UHMK1	CDK6	DDR2
GO:0019220	regulation of phosphate metabolic process	3127	40	0.043	ACAP2	CASC5	HSP90AB1	SRPR	CCND2	THBS1	MAPKAPK2	VAPB	MAP3K5	NF1	ITGB3	IL6ST	INHBA	ANGPT1	DMD	PTPN11	TGFB2	FLT1	NF2	MAP4K5	PRKG1	CCNE2	IQGAP1	MET	AGFG1	ITGA1	MAP3K1	RCAN1	PDGFA	DLG1	MDFIC	EDN1	CCNK	NPR3	KIRREL	TLR4	RBM26	CAB39	MYOCD	DDR2
GO:0019222	regulation of metabolic process	11857	126	0.004	ACAP2	CASC5	SENP1		LSM14B	ZMYND11	ZNF638	ZNF655	PHTF2	MIER1	ETS1	MBNL1	SMC1A	TPR	HSP90AB1	SMCHD1	TMTC3	ZNF660	FRYL	AFF3	MLL	VMP1	TP53BP1	HSPD1	EPRS	SRPR	CCND2	THBS1	DDX3X	MAPKAPK2	SRRT	VAPB	SERPINE1	FBN1	E2F3	MAP3K5	NF1	ITGB3	IL6ST	INHBA	MBNL2	MDM2	ANGPT1	NCOA2	ANKRD1
GO:0022402	cell cycle process	2710	41	0.018	CASC5	FANCM	ZNF655	SMC1A	TPR	CLIP1	SPTBN1	THBS1	DDX3X	MAPKAPK2	NEDD9	CUL5	E2F3	INHBA	MDM2	MIS18BP1	CDK13	PTPN11	TGFB2	PCM1	CDK14	ROCK2	CCNE2	MCM4	PSME4	PRMT2	DLG1	CDC27	EDN1	CCNK	DST	CENPJ	CAB39	CSNK2A1	NES	ASPM	UHMK1	SESN3	CDK6	CDCA2	NIPBL
GO:0030155	regulation of cell adhesion	756	15	0.036	EDIL3	THBS1	SERPINE1	NF1	ANGPT1	PTPN11	TGFB2	LAMA4	NF2	PRKG1	ROCK2	COL8A1	EPB41L5	CDK6	CASK
GO:0030193	regulation of blood coagulation	145	6	0.02	THBS1	SERPINE1	PRKG1	PDGFA	EDN1	TLR4
GO:0030195	negative regulation of blood coagulation	85	4	0.029	THBS1	SERPINE1	PDGFA	EDN1
GO:0030199	collagen fibril organization	106	4	0.05	NF1	TGFB2	COL12A1	DDR2
GO:0030334	regulation of cell migration	1070	18	0.042	ETS1	SLC8A1	THBS1	SERPINE1	NF1	ITGB3	ANGPT1	PLX 2	TGFB2	FLT1	LAMA4	NF2	MAP3K1	PDGFA	EDN1	EPB41L5	AMOTL1	DDR2
GO:0030335	positive regulation of cell migration	608	13	0.03	ETS1	SLC8A1	THBS1	SERPINE1	ITGB3	ANGPT1	TGFB2	FLT1	PDGFA	EDN1	EPB41L5	AMOTL1	DDR2
GO:0031323	regulation of cellular metabolic process	10875	115	0.006	ACAP2	CASC5	SENP1		LSM14B	ZMYND11	ZNF638	ZNF655	PHTF2	MIER1	ETS1	MBNL1	SMC1A	TPR	HSP90AB1	ZNF660	FRYL	AFF3	MLL	VMP1	TP53BP1	EPRS	SRPR	CCND2	THBS1	DDX3X	MAPKAPK2	SRRT	VAPB	SERPINE1	FBN1	E2F3	MAP3K5	NF1	ITGB3	IL6ST	INHBA	MBNL2	MDM2	ANGPT1	NCOA2	ANKRD1	NR2C2	GTF2A1	SP4
GO:0031399	regulation of protein modification process	2588	36	0.04	HSP90AB1	SRPR	CCND2	THBS1	MAPKAPK2	VAPB	MAP3K5	NF1	ITGB3	IL6ST	INHBA	ANGPT1	DMD	PTPN11	TGFB2	FLT1	NF2	MAP4K5	CCNE2	PSME4	IQGAP1	MET	ITGA1	MAP3K1	PDGFA	DLG1	MDFIC	CDC27	EDN1	CCNK	KIRREL	TLR4	CAB39	MYOCD	DDR2	NIPBL
GO:0031583	phospholipase D-activating G-protein coupled receptor sig ling pathway	3	1	0.038	EDN1
GO:0031589	cell-substrate adhesion	661	14	0.047	EDIL3	THBS1	SERPINE1	NF1	ITGB3	ANGPT1	NF2	ROCK2	COL8A1	ITGA1	FN1	EPB41L5	CDK6	CASK
GO:0032268	regulation of cellular protein metabolic process	3263	43	0.038	SENP1	LSM14B	TPR	HSP90AB1	EPRS	SRPR	CCND2	THBS1	DDX3X	MAPKAPK2	VAPB	MAP3K5	NF1	ITGB3	IL6ST	INHBA	MDM2	ANGPT1	DMD	PTPN11	TGFB2	FLT1	NF2	MAP4K5	CCNE2	PSME4	IQGAP1	MET	ITGA1	MAP3K1	PDGFA	DLG1	MDFIC	CDC27	EDN1	CCNK	KIRREL	TLR4	CAB39	MYOCD	UHMK1	DDR2	NIPBL
GO:0032270	positive regulation of cellular protein metabolic process	2125	32	0.048	HSP90AB1	SRPR	CCND2	THBS1	DDX3X	MAPKAPK2	VAPB	MAP3K5	ITGB3	IL6ST	INHBA	MDM2	ANGPT1	PTPN11	TGFB2	FLT1	MAP4K5	PSME4	IQGAP1	MET	ITGA1	MAP3K1	PDGFA	DLG1	MDFIC	CDC27	EDN1	TLR4	CAB39	UHMK1	DDR2	NIPBL
GO:0033043	regulation of organelle organization	1336	22	0.037	TPR	CLIP1	SPTBN1	LMAN1	CDK13	NF2	TLK1	ROCK2	MAP3K1	PDGFA	DLG1	CDC27	EDN1	DST	KIRREL	CENPJ	LIMA1	TNKS2	MYOCD	NES	SLAIN2	NIPBL
GO:0033674	positive regulation of ki se activity	1141	24	0.005	HSP90AB1	SRPR	CCND2	THBS1	MAPKAPK2	VAPB	MAP3K5	ITGB3	ANGPT1	PTPN11	TGFB2	FLT1	MAP4K5	IQGAP1	MET	ITGA1	MAP3K1	PDGFA	DLG1	MDFIC	EDN1	TLR4	CAB39	DDR2
GO:0034421	post-translatio l protein acetylation	9	2	0.021	ESCO1	ESCO2
GO:0034605	cellular response to heat	66	3	0.046	TPR	THBS1	DHX9
GO:0035490	regulation of leukotriene production involved in inflammatory response	3	1	0.038	SERPINE1
GO:0035491	positive regulation of leukotriene production involved in inflammatory response	3	1	0.038	SERPINE1
GO:0035809	regulation of urine volume	37	2	0.046	EDN1	NPR3
GO:0035810	positive regulation of urine volume	28	2	0.027	EDN1	NPR3
GO:0036211	protein modification process	6386	79	0.004	MAN1A2	SENP1	USP25	HECTD1	HSP90AB1	MLL		TPP2	SPTBN1	SRPR	CCND2	THBS1	MAPKAPK2	VAPB	LMO7	LMAN1	CUL5	MAP3K5	KDM6A	NF1	ITGB3	IL6ST	INHBA	MDM2	ANGPT1	PTPRD	CDK13	DMD	USP10	PTPN11	TGFB2	FLT1	NF2	TLK1	MAP4K5	PRKG1	ROCK2	CCNE2	PSME4	IQGAP1	PTPRA	MET	ITGA1	FN1	MAP3K1
GO:0040012	regulation of locomotion	1201	20	0.038	ETS1	SLC8A1	THBS1	SERPINE1	NF1	ITGB3	ANGPT1	PLX 2	TGFB2	FLT1	LAMA4	NF2	ROCK2	MAP3K1	PDGFA	EDN1	EPB41L5	AMOTL1	CDK6	DDR2
GO:0040017	positive regulation of locomotion	643	13	0.039	ETS1	SLC8A1	THBS1	SERPINE1	ITGB3	ANGPT1	TGFB2	FLT1	PDGFA	EDN1	EPB41L5	AMOTL1	DDR2
GO:0042313	protein ki se C deactivation	3	1	0.038	EDN1
GO:0042325	regulation of phosphorylation	2191	33	0.024	HSP90AB1	SRPR	CCND2	THBS1	MAPKAPK2	VAPB	MAP3K5	NF1	ITGB3	IL6ST	INHBA	ANGPT1	DMD	PTPN11	TGFB2	FLT1	NF2	MAP4K5	CCNE2	IQGAP1	MET	ITGA1	MAP3K1	PDGFA	DLG1	MDFIC	EDN1	CCNK	KIRREL	TLR4	CAB39	MYOCD	DDR2
GO:0042327	positive regulation of phosphorylation	1519	26	0.027	HSP90AB1	SRPR	CCND2	THBS1	MAPKAPK2	VAPB	MAP3K5	ITGB3	IL6ST	INHBA	ANGPT1	PTPN11	TGFB2	FLT1	MAP4K5	IQGAP1	MET	ITGA1	MAP3K1	PDGFA	DLG1	MDFIC	EDN1	TLR4	CAB39	DDR2
GO:0043170	macromolecule metabolic process	17383	169	0.009	MAN1A2	CASC5	SENP1		LSM14B	TEAD1	ZMYND11	ZNF638	FANCM	SRRM2	ZNF655	PHTF2	MIER1	ETS1	AFF4	USP25	MBNL1	SMC1A	HEATR1	HECTD1	FANCB	TPR	HSP90AB1	SMCHD1	PAPPA	TMTC3	ZNF660	FRYL	AFF3	MLL	TP53BP1	TPP2	SPTBN1	HSPD1	EPRS	SRPR	CCND2	THBS1	DDX3X	MAPKAPK2	SRRT	VAPB	SERPINE1	LMO7	FBN1
GO:0043412	macromolecule modification	6604	81	0.004	MAN1A2	SENP1	USP25	HECTD1	HSP90AB1	MLL		TPP2	SPTBN1	SRPR	CCND2	THBS1	MAPKAPK2	VAPB	LMO7	LMAN1	CUL5	MAP3K5	KDM6A	NF1	ITGB3	IL6ST	INHBA	MDM2	ANGPT1	PTPRD	CDK13	DMD	USP10	PTPN11	TGFB2	FLT1	NF2	ATRX	TLK1	MAP4K5	PRKG1	ROCK2	CCNE2	PSME4	IQGAP1	PTPRA	MET	ITGA1	FN1
GO:0043549	regulation of ki se activity	1629	29	0.005	HSP90AB1	SRPR	CCND2	THBS1	MAPKAPK2	VAPB	MAP3K5	NF1	ITGB3	ANGPT1	PTPN11	TGFB2	FLT1	NF2	MAP4K5	CCNE2	IQGAP1	MET	ITGA1	MAP3K1	PDGFA	DLG1	MDFIC	EDN1	CCNK	TLR4	CAB39	MYOCD	DDR2
GO:0044093	positive regulation of molecular function	2907	38	0.027	SENP1	HSP90AB1	MLL	TP53BP1	HSPD1	SRPR	CCND2	THBS1	DDX3X	MAPKAPK2	VAPB	MAP3K5	NF1	ITGB3	ANGPT1	TRPC6	MMP16	DMD	PTPN11	TGFB2	FLT1	MAP4K5	PSME4	IQGAP1	MET	ITGA1	MAP3K1	PDGFA	DLG1	MDFIC	CDC27	EDN1	NPR3	EPB41L5	TLR4	CAB39	MYOCD	DDR2
GO:0044260	cellular macromolecule metabolic process	15947	160	0.004	MAN1A2	CASC5	SENP1		LSM14B	TEAD1	ZMYND11	ZNF638	FANCM	SRRM2	ZNF655	PHTF2	MIER1	ETS1	AFF4	USP25	MBNL1	SMC1A	HEATR1	HECTD1	FANCB	TPR	HSP90AB1	ZNF660	FRYL	AFF3	MLL	TP53BP1	TPP2	SPTBN1	HSPD1	EPRS	SRPR	CCND2	THBS1	DDX3X	MAPKAPK2	SRRT	VAPB	SERPINE1	LMO7	FBN1	LMAN1	CUL5	E2F3
GO:0044267	cellular protein metabolic process	8122	88	0.037	MAN1A2	SENP1	LSM14B	USP25	HECTD1	TPR	HSP90AB1	MLL		TPP2	SPTBN1	HSPD1	EPRS	SRPR	CCND2	THBS1	DDX3X	MAPKAPK2	VAPB	LMO7	LMAN1	CUL5	MAP3K5	KDM6A	NF1	ITGB3	IL6ST	INHBA	MDM2	ANGPT1	PTPRD	CDK13	DMD	USP10	PTPN11	TGFB2	FLT1	NF2	TLK1	MAP4K5	PRKG1	ROCK2	CCNE2	PSME4	IQGAP1
GO:0045769	negative regulation of asymmetric cell division	3	1	0.038	ASPM
GO:0045786	negative regulation of cell cycle	1153	24	0.005	CASC5	ETS1	SMC1A	TPR	THBS1	MAPKAPK2	CUL5	INHBA	MDM2	PTPN11	TGFB2	CCNE2	MCM4	PSME4	DLG1	CDC27	CCNK	DST	CAB39	CSNK2A1	MYOCD	UHMK1	SESN3	CDK6
GO:0045793	positive regulation of cell size	14	2	0.038	HSP90AB1	EDN1
GO:0045859	regulation of protein ki se activity	1547	29	0.004	HSP90AB1	SRPR	CCND2	THBS1	MAPKAPK2	VAPB	MAP3K5	NF1	ITGB3	ANGPT1	PTPN11	TGFB2	FLT1	NF2	MAP4K5	CCNE2	IQGAP1	MET	ITGA1	MAP3K1	PDGFA	DLG1	MDFIC	EDN1	CCNK	TLR4	CAB39	MYOCD	DDR2
GO:0045860	positive regulation of protein ki se activity	1082	24	0.004	HSP90AB1	SRPR	CCND2	THBS1	MAPKAPK2	VAPB	MAP3K5	ITGB3	ANGPT1	PTPN11	TGFB2	FLT1	MAP4K5	IQGAP1	MET	ITGA1	MAP3K1	PDGFA	DLG1	MDFIC	EDN1	TLR4	CAB39	DDR2
GO:0045933	positive regulation of muscle contraction	51	3	0.026	OXTR	EDN1	MYOCD
GO:0045937	positive regulation of phosphate metabolic process	1714	27	0.036	HSP90AB1	SRPR	CCND2	THBS1	MAPKAPK2	VAPB	MAP3K5	NF1	ITGB3	IL6ST	INHBA	ANGPT1	PTPN11	TGFB2	FLT1	MAP4K5	IQGAP1	MET	ITGA1	MAP3K1	PDGFA	DLG1	MDFIC	EDN1	TLR4	CAB39	DDR2
GO:0045987	positive regulation of smooth muscle contraction	42	3	0.017	OXTR	EDN1	MYOCD
GO:0048468	cell development	3939	48	0.044	RDH10	CASC5	AFF4	SMC1A	HCN1	HSP90AB1	CTN 1	TMTC3	SLC8A1		SPTBN1	SRRT	NF1	ITGB3	IL6ST	PTPRD	ANKRD1	TRPC6	PTBP3	PLX 2	DMD	PTPN11	TGFB2	PCM1	PRKG1	ROCK2	IQGAP1	PTPRA	MET	ITGA1	FN1	RCAN1	PRMT2	KAT6A	DLG1	SOS2	EDN1	DST	CDH4	SETD2	EPB41L5	CSNK2A1	MYOCD	MED7	ASPM
GO:0048519	negative regulation of biological process	7906	83	0.037	CASC5	SENP1		ZMYND11	MIER1	ETS1	SMC1A	TPR	HSP90AB1	CTN 1	SLC8A1	SPTBN1	HSPD1	EPRS	THBS1	DDX3X	MAPKAPK2	SRRT	SERPINE1	FBN1	CUL5	NF1	ITGB3	IL6ST	INHBA	MDM2	ANGPT1	NCOA2	ANKRD1	OXTR	PTBP3	DMD	PTPN11	TGFB2	PCM1	TNFRSF10D	NF2	PRKG1	ROCK2	CCNE2	MCM4	PSME4	SMARCA2	IQGAP1	MET
GO:0048523	negative regulation of cellular process	7292	78	0.036	CASC5	SENP1		ZMYND11	MIER1	ETS1	SMC1A	TPR	HSP90AB1	CTN 1	SPTBN1	HSPD1	EPRS	THBS1	DDX3X	MAPKAPK2	SRRT	SERPINE1	FBN1	CUL5	NF1	ITGB3	IL6ST	INHBA	MDM2	ANGPT1	NCOA2	ANKRD1	PTBP3	DMD	PTPN11	TGFB2	PCM1	TNFRSF10D	NF2	PRKG1	CCNE2	MCM4	PSME4	SMARCA2	IQGAP1	MET	RCAN1	PRMT2	KAT6A
GO:0050789	regulation of biological process	19324	176	0.026	ACAP2	CASC5	SENP1		LSM14B	TEAD1	ZMYND11	ZNF638	ZNF655	PHTF2	MIER1	ETS1	MBNL1	SMC1A	TPR	HSP90AB1	CTN 1	EDIL3	SMCHD1	CLIP1	TMTC3	ZNF660	SLC8A1	FRYL	AFF3	MLL	VMP1	TP53BP1	SPTBN1	HSPD1	EPRS	SRPR	CCND2	THBS1	DDX3X	MAPKAPK2	SRRT	NEDD9	VAPB	SERPINE1	FBN1	LMAN1	CUL5	E2F3	MAP3K5
GO:0050790	regulation of catalytic activity	3642	47	0.024	ACAP2	CASC5	SENP1	HSP90AB1	HSPD1	SRPR	CCND2	THBS1	DDX3X	MAPKAPK2	VAPB	SERPINE1	MAP3K5	NF1	ITGB3	MDM2	ANGPT1	MMP16	TFPI	PTPN11	TGFB2	FLT1	NF2	MAP4K5	PRKG1	CCNE2	PSME4	IQGAP1	MET	AGFG1	ITGA1	MAP3K1	RCAN1	PDGFA	DLG1	MDFIC	CDC27	EDN1	CCNK	NPR3	TLR4	RBM26	CAB39	CSNK2A1	MYOCD
GO:0050794	regulation of cellular process	18389	167	0.05	ACAP2	CASC5	SENP1		LSM14B	TEAD1	ZMYND11	ZNF638	ZNF655	PHTF2	MIER1	ETS1	MBNL1	SMC1A	TPR	HSP90AB1	CTN 1	EDIL3	CLIP1	ZNF660	SLC8A1	FRYL	AFF3	MLL	VMP1	TP53BP1	SPTBN1	HSPD1	EPRS	SRPR	CCND2	THBS1	DDX3X	MAPKAPK2	SRRT	NEDD9	VAPB	SERPINE1	FBN1	LMAN1	CUL5	E2F3	MAP3K5	CRCP	NF1
GO:0050818	regulation of coagulation	158	6	0.026	THBS1	SERPINE1	PRKG1	PDGFA	EDN1	TLR4
GO:0050819	negative regulation of coagulation	88	4	0.032	THBS1	SERPINE1	PDGFA	EDN1
GO:0051050	positive regulation of transport	1235	20	0.02	TPR	HSP90AB1	MLL	SERPINE1	INHBA	MDM2	ANGPT1	ANKRD1	TRPC6	OXTR	DMD	PTPN11	TGFB2	MET	DLG1	EDN1	TLR4	SCYL2	CBL	CASK
GO:0051128	regulation of cellular component organization	3341	42	0.048	ETS1	TPR	CLIP1		SPTBN1	THBS1	DDX3X	SERPINE1	LMAN1	INHBA	ANGPT1	PTPRD	ANKRD1	OXTR	CDK13	DMD	TGFB2	NF2	TLK1	ROCK2	SMARCA2	FN1	MAP3K1	PDGFA	DLG1	CDC27	EDN1	DST	CDH4	KIRREL	CENPJ	EPB41L5	SCYL2	LIMA1	TNKS2	CBL	MYOCD	NES	SLAIN2	DDR2	LARP4	NIPBL
GO:0051130	positive regulation of cellular component organization	1302	25	0.004	TPR	CLIP1	SERPINE1	LMAN1	ANGPT1	PTPRD	ANKRD1	OXTR	DMD	TGFB2	NF2	ROCK2	MAP3K1	DLG1	EDN1	CDH4	KIRREL	EPB41L5	SCYL2	TNKS2	CBL	NES	SLAIN2	DDR2	NIPBL
GO:0051174	regulation of phosphorus metabolic process	3161	40	0.048	ACAP2	CASC5	HSP90AB1	SRPR	CCND2	THBS1	MAPKAPK2	VAPB	MAP3K5	NF1	ITGB3	IL6ST	INHBA	ANGPT1	DMD	PTPN11	TGFB2	FLT1	NF2	MAP4K5	PRKG1	CCNE2	IQGAP1	MET	AGFG1	ITGA1	MAP3K1	RCAN1	PDGFA	DLG1	MDFIC	EDN1	CCNK	NPR3	KIRREL	TLR4	RBM26	CAB39	MYOCD	DDR2
GO:0051272	positive regulation of cellular component movement	643	13	0.039	ETS1	SLC8A1	THBS1	SERPINE1	ITGB3	ANGPT1	TGFB2	FLT1	PDGFA	EDN1	EPB41L5	AMOTL1	DDR2
GO:0051338	regulation of transferase activity	1675	29	0.006	HSP90AB1	SRPR	CCND2	THBS1	MAPKAPK2	VAPB	MAP3K5	NF1	ITGB3	ANGPT1	PTPN11	TGFB2	FLT1	NF2	MAP4K5	CCNE2	IQGAP1	MET	ITGA1	MAP3K1	PDGFA	DLG1	MDFIC	EDN1	CCNK	TLR4	CAB39	MYOCD	DDR2
GO:0051347	positive regulation of transferase activity	1158	24	0.005	HSP90AB1	SRPR	CCND2	THBS1	MAPKAPK2	VAPB	MAP3K5	ITGB3	ANGPT1	PTPN11	TGFB2	FLT1	MAP4K5	IQGAP1	MET	ITGA1	MAP3K1	PDGFA	DLG1	MDFIC	EDN1	TLR4	CAB39	DDR2
GO:0051493	regulation of cytoskeleton organization	717	15	0.042	TPR	CLIP1	SPTBN1	NF2	ROCK2	MAP3K1	PDGFA	DLG1	EDN1	DST	KIRREL	CENPJ	LIMA1	NES	SLAIN2
GO:0051726	regulation of cell cycle	1889	32	0.005	CASC5	ZNF655	ETS1	SMC1A	TPR	CCND2	THBS1	DDX3X	MAPKAPK2	CUL5	INHBA	MDM2	CDK13	PTPN11	TGFB2	ROCK2	CCNE2	MCM4	PSME4	PRMT2	DLG1	CDC27	EDN1	CCNK	DST	CENPJ	CAB39	CSNK2A1	MYOCD	UHMK1	SESN3	CDK6
GO:0060055	angiogenesis involved in wound healing	38	3	0.048	ETS1	SERPINE1	ITGB3
GO:0060137	mater l process involved in parturition	12	2	0.033	OXTR	EDN1
GO:0060255	regulation of macromolecule metabolic process	10281	115	0.004	SENP1		LSM14B	ZMYND11	ZNF638	ZNF655	PHTF2	MIER1	ETS1	MBNL1	SMC1A	TPR	HSP90AB1	SMCHD1	TMTC3	ZNF660	FRYL	AFF3	MLL	TP53BP1	HSPD1	EPRS	SRPR	CCND2	THBS1	DDX3X	MAPKAPK2	SRRT	VAPB	SERPINE1	FBN1	E2F3	MAP3K5	NF1	ITGB3	IL6ST	INHBA	MBNL2	MDM2	ANGPT1	NCOA2	ANKRD1	NR2C2	GTF2A1	SP4
GO:0061041	regulation of wound healing	198	7	0.025	THBS1	SERPINE1	PRKG1	PDGFA	EDN1	TLR4	CASK
GO:0061044	negative regulation of vascular wound healing	3	1	0.038	SERPINE1
GO:0061045	negative regulation of wound healing	16	2	0.048	SERPINE1	CASK
GO:0065007	biological regulation	20386	183	0.038	RDH10	ACAP2	CASC5	SENP1		LSM14B	TEAD1	ZMYND11	ZNF638	ZNF655	PHTF2	MIER1	ETS1	MBNL1	SMC1A	SLC39A6	TPR	HSP90AB1	SLC16A1	CTN 1	EDIL3	SMCHD1	CLIP1	TMTC3	ZNF660	SLC8A1	FRYL	AFF3	MLL	VMP1	TP53BP1	SPTBN1	HSPD1	EPRS	SRPR	CCND2	THBS1	DDX3X	MAPKAPK2	SRRT	NEDD9	VAPB	SERPINE1	FBN1	LMAN1
GO:0065009	regulation of molecular function	4617	54	0.037	ACAP2	CASC5	SENP1	HSP90AB1	MLL	TP53BP1	HSPD1	SRPR	CCND2	THBS1	DDX3X	MAPKAPK2	VAPB	SERPINE1	MAP3K5	NF1	ITGB3	MDM2	ANGPT1	TRPC6	MMP16	DMD	TFPI	PTPN11	TGFB2	FLT1	NF2	MAP4K5	PRKG1	CCNE2	PSME4	IQGAP1	MET	AGFG1	ITGA1	MAP3K1	RCAN1	PRMT2	PDGFA	DLG1	MDFIC	CDC27	EDN1	CCNK	NPR3
GO:0071900	regulation of protein serine/threonine ki se activity	906	18	0.012	HSP90AB1	CCND2	THBS1	MAPKAPK2	MAP3K5	NF1	PTPN11	FLT1	MAP4K5	CCNE2	MET	ITGA1	PDGFA	MDFIC	EDN1	CCNK	TLR4	MYOCD
GO:0071902	positive regulation of protein serine/threonine ki se activity	593	14	0.027	HSP90AB1	CCND2	THBS1	MAPKAPK2	MAP3K5	PTPN11	FLT1	MAP4K5	MET	ITGA1	PDGFA	MDFIC	EDN1	TLR4
GO:0080090	regulation of primary metabolic process	10723	110	0.038	ACAP2	SENP1		LSM14B	ZMYND11	ZNF638	ZNF655	PHTF2	MIER1	ETS1	MBNL1	SMC1A	TPR	HSP90AB1	ZNF660	FRYL	AFF3	MLL	TP53BP1	EPRS	SRPR	CCND2	THBS1	DDX3X	MAPKAPK2	SRRT	VAPB	SERPINE1	FBN1	E2F3	MAP3K5	NF1	ITGB3	IL6ST	INHBA	MBNL2	MDM2	ANGPT1	NCOA2	ANKRD1	NR2C2	GTF2A1	SP4	PTBP3	CDK13
GO:1900046	regulation of hemostasis	145	6	0.02	THBS1	SERPINE1	PRKG1	PDGFA	EDN1	TLR4
GO:1900047	negative regulation of hemostasis	85	4	0.029	THBS1	SERPINE1	PDGFA	EDN1
GO:2000145	regulation of cell motility	1129	20	0.026	ETS1	SLC8A1	THBS1	SERPINE1	NF1	ITGB3	ANGPT1	PLX 2	TGFB2	FLT1	LAMA4	NF2	ROCK2	MAP3K1	PDGFA	EDN1	EPB41L5	AMOTL1	CDK6	DDR2
GO:2000147	positive regulation of cell motility	624	13	0.036	ETS1	SLC8A1	THBS1	SERPINE1	ITGB3	ANGPT1	TGFB2	FLT1	PDGFA	EDN1	EPB41L5	AMOTL1	DDR2
GO:2000724	positive regulation of cardiac vascular smooth muscle cell differentiation	2	1	0.025	MYOCD
[truncated: 138 more columns]

## Sheet: Suppl. Table 2 - Sheet 3
Supplementary Table S2 GO enrichment Triadimefon_downregulated genes
				Classic method
GO ID	Term	Annot.	Found	adjusted p Value	Gene symbol	Gene symbol	Gene symbol	Gene symbol	Gene symbol	Gene symbol	Gene symbol	Gene symbol	Gene symbol	Gene symbol	Gene symbol	Gene symbol	Gene symbol	Gene symbol	Gene symbol	Gene symbol	Gene symbol	Gene symbol	Gene symbol	Gene symbol	Gene symbol	Gene symbol	Gene symbol	Gene symbol	Gene symbol	Gene symbol	Gene symbol	Gene symbol	Gene symbol	Gene symbol	Gene symbol	Gene symbol	Gene symbol	Gene symbol	Gene symbol	Gene symbol	Gene symbol	Gene symbol	Gene symbol	Gene symbol	Gene symbol	Gene symbol	Gene symbol	Gene symbol	Gene symbol
GO:0001300	chronological cell aging	6	1	0.016	SERPINE1
GO:0001501	skeletal system development	998	7	0.029	TLL1	CTGF	TGFB2	SULF1	EDN1	NPR3	FBN1
GO:0001502	cartilage condensation	47	2	0.031	CTGF	TGFB2
GO:0001516	prostaglandin biosynthetic process	44	2	0.028	ANXA1	EDN1
GO:0001525	angiogenesis	951	12	<0.001	SERPINE1	CAV1	MMP19	AQP1	CTGF	ANXA3	TGFB2	MCAM	SULF1	RGCC	EDN1	ECSCR
GO:0001568	blood vessel development	1336	13	<0.001	ACTA2	SERPINE1	CAV1	MMP19	AQP1	CTGF	ANXA3	TGFB2	MCAM	SULF1	RGCC	EDN1	ECSCR
GO:0001666	response to hypoxia	610	7	0.004	CAV1	ANKRD1	AQP1	CRYAB	TGFB2	RGCC	EDN1
GO:0001765	membrane raft assembly	6	2	<0.001	CAV1	CAV2
GO:0001775	cell activation	1915	15	<0.001	CD9	ANXA1	SERPINE1	CAV1	LRRC32	PAWR	IL7R	MICB	CTGF	ANXA3	TGFB2	MGLL	RGCC	EDN1	G 14
GO:0001816	cytokine production	964	9	0.024	SERPINE1	LRRC32	FABP4	PAWR	TGFB2	SULF1	RGCC	KLF2	TNFSF15
GO:0001911	negative regulation of leukocyte mediated cytotoxicity	12	1	0.038	IL7R
GO:0001915	negative regulation of T cell mediated cytotoxicity	11	1	0.035	IL7R
GO:0001936	regulation of endothelial cell proliferation	212	4	0.038	CAV1	CAV2	SULF1	RGCC
GO:0001937	negative regulation of endothelial cell proliferation	85	4	0.002	CAV1	CAV2	SULF1	RGCC
GO:0001944	vasculature development	1404	13	<0.001	ACTA2	SERPINE1	CAV1	MMP19	AQP1	CTGF	ANXA3	TGFB2	MCAM	SULF1	RGCC	EDN1	ECSCR
GO:0002158	osteoclast proliferation	7	1	<0.001	NPR3
GO:0002538	arachidonic acid metabolite production involved in inflammatory response	8	1	0.022	SERPINE1
GO:0002540	leukotriene production involved in inflammatory response	8	1	0.022	SERPINE1
GO:0002683	negative regulation of immune system process	436	5	0.035	LRRC32	PAWR	IL7R	MICB	TGFB2
GO:0002684	positive regulation of immune system process	1361	8	0.031	SERPINE1	CAV1	PAWR	IL7R	MICB	TGFB2	RGCC	EDN1
GO:0002688	regulation of leukocyte chemotaxis	132	2	0.045	SERPINE1	EDN1
GO:0002690	positive regulation of leukocyte chemotaxis	116	2	0.035	SERPINE1	EDN1
GO:0002698	negative regulation of immune effector process	130	3	0.008	IL7R	MICB	TGFB2
GO:0002931	response to ischemia	8	1	0.022	CAV1
GO:0003008	system process	3856	21	0.009	GUCA1A	HCN1	DSP	ACTA2	CD9	MYL9	ACTG2	CAV1	CAV2	CNN1	TPM1	AQP1	CTGF	CRYAB	TGFB2	MGLL	MCAM	SULF1	EDN1	NPR3	CORIN
GO:0003012	muscle system process	711	11	<0.001	DSP	ACTA2	MYL9	ACTG2	CAV1	CNN1	TPM1	CTGF	CRYAB	SULF1	EDN1
GO:0003013	circulatory system process	844	9	<0.001	DSP	ACTA2	CAV1	TPM1	CTGF	TGFB2	EDN1	NPR3	CORIN
GO:0003014	re l system process	174	6	<0.001	AQP1	MCAM	SULF1	EDN1	NPR3	CORIN
GO:0003015	heart process	373	6	0.001	DSP	CAV1	TPM1	CTGF	TGFB2	EDN1
GO:0003044	regulation of systemic arterial blood pressure mediated by a chemical sig l	91	3	0.02	TPM1	EDN1	CORIN
GO:0003100	regulation of systemic arterial blood pressure by endothelin	10	1	0.031	EDN1
GO:0006171	cAMP biosynthetic process	211	2	0.038	EDN1	NPR3
GO:0006690	icosanoid metabolic process	137	3	0.01	ANXA1	MGLL	EDN1
GO:0006809	nitric oxide biosynthetic process	136	2	0.049	CAV1	EDN1
GO:0006936	muscle contraction	617	11	<0.001	DSP	ACTA2	MYL9	ACTG2	CAV1	CNN1	TPM1	CTGF	CRYAB	SULF1	EDN1
GO:0006937	regulation of muscle contraction	254	7	<0.001	DSP	MYL9	CAV1	CNN1	TPM1	CTGF	EDN1
GO:0006939	smooth muscle contraction	209	5	0.001	ACTA2	CAV1	CNN1	SULF1	EDN1
GO:0006940	regulation of smooth muscle contraction	92	3	0.002	CAV1	CNN1	EDN1
GO:0007155	cell adhesion	2401	13	0.002	ITGBL1	DSP	CD9	SERPINE1	HAPLN1	OMD	TPM1	CTGF	TGFB2	MCAM	RGCC	CLDN1	ABI3BP
GO:0007160	cell-matrix adhesion	467	3	0.044	ITGBL1	SERPINE1	CTGF
GO:0007166	cell surface receptor sig ling pathway	5710	23	0.005	ITGBL1	ANXA1	KRT18	GBP1	SERPINE1	CAV1	CAV2	PAWR	IL7R	KALRN	MICB	CTGF	TGFB2	MGLL	SULF1	GPR126	EDN1	NPR3	ASPN	G 14	GPR133	PRICKLE1	FBN1
GO:0007178	transmembrane receptor protein serine/threonine ki se sig ling pathway	678	7	0.009	SERPINE1	CAV1	CAV2	TGFB2	SULF1	ASPN	FBN1
GO:0007179	transforming growth factor beta receptor sig ling pathway	451	5	0.039	SERPINE1	CAV2	TGFB2	ASPN	FBN1
GO:0007194	negative regulation of adenylate cyclase activity	49	1	0.035	NPR3
GO:0007200	phospholipase C-activating G-protein coupled receptor sig ling pathway	124	3	0.001	EDN1	NPR3	G 14
GO:0007229	integrin-mediated sig ling pathway	190	2	0.028	ITGBL1	CTGF
GO:0007565	female preg ncy	430	4	0.002	PAPPA	SULT1E1	CORIN
GO:0007589	body fluid secretion	170	3	0.021	CAV1	AQP1	EDN1
GO:0008015	blood circulation	842	9	<0.001	DSP	ACTA2	CAV1	TPM1	CTGF	TGFB2	EDN1	NPR3	CORIN
GO:0008016	regulation of heart contraction	318	6	<0.001	DSP	CAV1	TPM1	CTGF	TGFB2	EDN1
GO:0008217	regulation of blood pressure	315	5	0.002	ACTA2	TPM1	EDN1	NPR3	CORIN
GO:0009190	cyclic nucleotide biosynthetic process	256	3	0.018	AQP1	EDN1	NPR3
GO:0009306	protein secretion	383	6	0.022	ANXA1	LRRC32	ANKRD1	TGFB2	RGCC	TNFSF15
GO:0009653	a tomical structure morphogenesis	5313	25	0.037	HCN1	DSP	CD9	MYL9	KRT18	KRT19	SERPINE1	CAV1	MMP19	IL7R	ANKRD1	TPM1	AQP1	CTGF	CRYAB	ANXA3	TGFB2	MCAM	SULF1	RGCC	EDN1	ASPN	KLF2	ECSCR	PRICKLE1
GO:0009719	response to endogenous stimulus	2754	19	<0.001	PAPPA	ANXA1	KRT19	SERPINE1	CAV1	CAV2	MMP19	ANKRD1	TIMP4	AQP1	CTGF	CRYAB	TGFB2	SULF1	EDN1	ASPN	WFDC1		FBN1
GO:0009725	response to hormone stimulus	1670	13	<0.001	PAPPA	ANXA1	KRT19	CAV1	MMP19	TIMP4	AQP1	CTGF	CRYAB	TGFB2	EDN1	WFDC1
GO:0010002	cardioblast differentiation	57	2	0.044	TGFB2	PRICKLE1
GO:0010033	response to organic substance	4631	24	<0.001	PAPPA	ANXA1	KRT18	KRT19	GBP1	SERPINE1	CAV1	CAV2	MMP19	IL7R	ANKRD1	TIMP4	MICB	AQP1	CTGF	CRYAB	TGFB2	SULF1	EDN1	ASPN	KLF2	WFDC1		FBN1
GO:0010460	positive regulation of heart rate	41	2	0.025	TPM1	EDN1
GO:0010563	negative regulation of phosphorus metabolic process	625	4	0.048	CAV1	FABP4	EDN1	NPR3
GO:0010693	negative regulation of alkaline phosphatase activity	8	1	0.022	TGFB2
GO:0010757	negative regulation of plasminogen activation	13	1	0.041	SERPINE1
GO:0010936	negative regulation of macrophage cytokine production	12	1	0.038	TGFB2
GO:0014070	response to organic cyclic compound	1288	13	<0.001	PAPPA	ANXA1	KRT19	CAV1	MMP19	ANKRD1	AQP1	CTGF	CRYAB	TGFB2	EDN1	WFDC1
GO:0014820	tonic smooth muscle contraction	13	1	0.041	EDN1
GO:0014824	artery smooth muscle contraction	8	1	0.022	EDN1
GO:0014826	vein smooth muscle contraction	9	1	0.026	EDN1
GO:0014829	vascular smooth muscle contraction	44	2	0.028	ACTA2	EDN1
GO:0016049	cell growth	897	7	0.039	IL7R	CTGF	CRYAB	TGFB2	NOV	EDN1	WFDC1
GO:0018125	peptidyl-cysteine methylation	12	1	0.038	RAB3B
GO:0019221	cytokine-mediated sig ling pathway	783	5	0.021	KRT18	GBP1	CAV1	IL7R	EDN1
GO:0019229	regulation of vasoconstriction	92	2	0.021	CAV1	EDN1
GO:0019433	triglyceride catabolic process	53	2	0.039	FABP4	MGLL
GO:0022414	reproductive process	3750	16	0.044	PAPPA	CD9	ANXA1	KRT18	KRT19	CAV1	MMP19	TIMP4	MICB	TGFB2	SULF1	EDN1	SULT1E1	CORIN	CLDN1
GO:0022610	biological adhesion	2404	13	0.002	ITGBL1	DSP	CD9	SERPINE1	HAPLN1	OMD	TPM1	CTGF	TGFB2	MCAM	RGCC	CLDN1	ABI3BP
GO:0030029	actin filament-based process	1284	11	0.022	DSP	KRT19	CNN1	PAWR	ANKRD1	TPM1	AQP1	CTGF	MICAL2	RGCC	EDN1
GO:0030036	actin cytoskeleton organization	1143	10	0.026	KRT19	CNN1	PAWR	ANKRD1	TPM1	AQP1	CTGF	MICAL2	RGCC	EDN1
GO:0030168	platelet activation	597	5	0.041	CD9	SERPINE1	TGFB2	MGLL	G 14
GO:0030185	nitric oxide transport	9	2	0.001	AQP1	EDN1
GO:0030193	regulation of blood coagulation	145	3	0.002	SERPINE1	CAV1	EDN1
GO:0030195	negative regulation of blood coagulation	85	2	0.017	SERPINE1	EDN1
GO:0030198	extracellular matrix organization	514	7	0.006	TLL1	CTGF	MFAP5	TGFB2	SULF1	RGCC	ABI3BP
GO:0030239	myofibril assembly	128	4	0.008	KRT19	ANKRD1	TPM1	EDN1
GO:0030334	regulation of cell migration	1070	8	0.041	NEXN	SERPINE1	TPM1	ANXA3	TGFB2	SULF1	RGCC	EDN1
GO:0030593	neutrophil chemotaxis	120	2	0.038	TGFB2	EDN1
GO:0030595	leukocyte chemotaxis	272	3	0.022	SERPINE1	TGFB2	EDN1
GO:0030800	negative regulation of cyclic nucleotide metabolic process	61	2	0.001	EDN1	NPR3
GO:0030802	regulation of cyclic nucleotide biosynthetic process	229	2	0.045	EDN1	NPR3
GO:0030803	negative regulation of cyclic nucleotide biosynthetic process	60	2	0.001	EDN1	NPR3
GO:0030809	negative regulation of nucleotide biosynthetic process	67	2	0.001	EDN1	NPR3
GO:0030814	regulation of cAMP metabolic process	199	2	0.032	EDN1	NPR3
GO:0030815	negative regulation of cAMP metabolic process	59	2	<0.001	EDN1	NPR3
GO:0030817	regulation of cAMP biosynthetic process	197	2	0.031	EDN1	NPR3
GO:0030818	negative regulation of cAMP biosynthetic process	58	2	<0.001	EDN1	NPR3
GO:0031032	actomyosin structure organization	162	5	0.003	KRT19	CNN1	ANKRD1	TPM1	EDN1
GO:0031280	negative regulation of cyclase activity	51	1	0.037	NPR3
GO:0031342	negative regulation of cell killing	12	1	0.038	IL7R
GO:0031579	membrane raft organization	18	2	0.004	CAV1	CAV2
GO:0031583	phospholipase D-activating G-protein coupled receptor sig ling pathway	3	1	0.004	EDN1
GO:0031960	response to corticosteroid stimulus	267	5	<0.001	PAPPA	ANXA1	AQP1	CTGF
GO:0032101	regulation of response to exter l stimulus	863	6	0.033	ANXA1	SERPINE1	CAV1	FABP4	MGLL	EDN1
GO:0032354	response to follicle-stimulating hormone stimulus	33	2	<0.001	PAPPA
GO:0032501	multicellular organismal process	13058	48	0.006	GUCA1A	TAGLN	HCN1	PAPPA	DSP	ACTA2	CD9	ANXA1	MYL9	KRT19	ACTG2	SERPINE1	CAV1	CAV2	LRRC32	CNN1	FABP4	PAWR	MMP19	IL7R	ANKRD1	KALRN	TPM1	TIMP4	TLL1	AQP1	CTGF	CRYAB	ANXA3	TGFB2	MGLL	MCAM	SULF1	LPPR4	ERG	RGCC	EDN1	NPR3	ASPN	KLF2	SULT1E1	G 14	CORIN	TNFSF15
GO:0032502	developmental process	10767	39	0.031	TAGLN	HCN1	PAPPA	DSP	ACTA2	CD9	ANXA1	MYL9	KRT18	KRT19	SERPINE1	CAV1	CAV2	FABP4	MMP19	IL7R	ANKRD1	KALRN	TPM1	TIMP4	TLL1	AQP1	CTGF	CRYAB	ANXA3	TGFB2	MCAM	SULF1	LPPR4	ERG	RGCC	EDN1	NPR3	ASPN	KLF2		ECSCR	PRICKLE1	FBN1
GO:0032570	response to progesterone stimulus	58	2	0.005	CAV1	TGFB2
GO:0032768	regulation of monooxyge se activity	121	2	0.006	CAV1	NPR3
GO:0032770	positive regulation of monooxyge se activity	46	1	0.031	NPR3
GO:0032879	regulation of localization	3536	18	0.045	NEXN	DSP	ANXA1	SERPINE1	CAV1	LRRC32	RAB3B	ANKRD1	TPM1	AQP1	CRYAB	ANXA3	TGFB2	SULF1	RGCC	EDN1	CORIN	TNFSF15
GO:0032940	secretion by cell	1695	12	0.012	CD9	ANXA1	SERPINE1	LRRC32	RAB3B	ANKRD1	CTGF	ANXA3	TGFB2	RGCC	EDN1	TNFSF15
GO:0033484	nitric oxide homeostasis	3	1	0.004	CAV1
GO:0033559	unsaturated fatty acid metabolic process	161	3	0.018	ANXA1	MGLL	EDN1
GO:0033627	cell adhesion mediated by integrin	112	3	0.005	SERPINE1	TGFB2	RGCC
GO:0033628	regulation of cell adhesion mediated by integrin	89	3	0.002	SERPINE1	TGFB2	RGCC
GO:0033629	negative regulation of cell adhesion mediated by integrin	18	2	0.004	SERPINE1	RGCC
GO:0033687	osteoblast proliferation	55	1	0.041	NPR3
GO:0033688	regulation of osteoblast proliferation	51	1	0.037	NPR3
GO:0033993	response to lipid	1298	15	<0.001	PAPPA	ANXA1	KRT19	SERPINE1	CAV1	ANKRD1	TIMP4	MICB	AQP1	CTGF	CRYAB	TGFB2	EDN1	WFDC1
GO:0034097	response to cytokine stimulus	1190	9	0.005	ANXA1	KRT18	GBP1	CAV1	IL7R	ANKRD1	TIMP4	EDN1	KLF2
GO:0034392	negative regulation of smooth muscle cell apoptotic process	14	1	0.045	EDN1
GO:0034612	response to tumor necrosis factor	194	4	0.03	KRT18	ANKRD1	EDN1	KLF2
GO:0034698	response to go dotropin stimulus	63	2	<0.001	PAPPA
GO:0035490	regulation of leukotriene production involved in inflammatory response	3	1	0.004	SERPINE1
GO:0035491	positive regulation of leukotriene production involved in inflammatory response	3	1	0.004	SERPINE1
GO:0035809	regulation of urine volume	37	2	<0.001	EDN1	NPR3
GO:0035810	positive regulation of urine volume	28	2	<0.001	EDN1	NPR3
GO:0035812	re l sodium excretion	47	2	0.031	EDN1	CORIN
GO:0035813	regulation of re l sodium excretion	47	2	0.031	EDN1	CORIN
GO:0036155	acylglycerol acyl-chain remodeling	10	1	0.031	MGLL
GO:0036293	response to decreased oxygen levels	612	8	0.001	CAV1	ANKRD1	AQP1	CTGF	CRYAB	TGFB2	RGCC	EDN1
GO:0036295	cellular response to increased oxygen levels	13	1	0.041	CAV1
GO:0038111	interleukin-7-mediated sig ling pathway	3	1	0.004	IL7R
GO:0038171	can binoid sig ling pathway	8	1	0.022	MGLL
GO:0042045	epithelial fluid transport	10	2	0.001	AQP1	EDN1
GO:0042060	wound healing	1657	9	0.046	CD9	SERPINE1	CAV1	TPM1	TGFB2	MGLL	MCAM	EDN1	G 14
GO:0042127	regulation of cell proliferation	2935	15	0.031	CD9	ANXA1	SERPINE1	CAV1	CAV2	LRRC32	PAWR	AQP1	CTGF	TGFB2	SULF1	RGCC	EDN1	NPR3	WFDC1
GO:0042221	response to chemical stimulus	6648	32	<0.001	PAPPA	CD9	ANXA1	MYL9	KRT18	KRT19	GBP1	SERPINE1	CAV1	CAV2	FABP4	MMP19	IL7R	ANKRD1	TPM1	TIMP4	MICB	AQP1	CTGF	CRYAB	TGFB2	SULF1	RGCC	EDN1	ASPN	KLF2	WFDC1	SULT1E1	INMT		ECSCR	FBN1
GO:0042310	vasoconstriction	130	3	0.008	ACTA2	CAV1	EDN1
GO:0042313	protein ki se C deactivation	3	1	0.004	EDN1
GO:0042476	odontogenesis	285	4	0.026	AQP1	TGFB2	EDN1	ASPN
GO:0042524	negative regulation of tyrosine phosphorylation of Stat5 protein	10	1	0.031	CAV1
GO:0042637	catagen	9	1	0.026	TGFB2
GO:0042698	ovulation cycle	215	4	0.039	ANXA1	MMP19	TIMP4	TGFB2
GO:0043062	extracellular structure organization	515	7	0.006	TLL1	CTGF	MFAP5	TGFB2	SULF1	RGCC	ABI3BP
GO:0043086	negative regulation of catalytic activity	1231	8	0.018	SERPINE1	CAV1	FABP4	ITIH3	AQP1	CRYAB	TGFB2	NPR3
GO:0043179	rhythmic excitation	4	1	0.008	EDN1
GO:0043627	response to estrogen stimulus	315	6	0.009	ANXA1	KRT19	CAV1	CTGF	CRYAB	WFDC1
GO:0044057	regulation of system process	1061	11	0.001	DSP	MYL9	CAV1	CNN1	TPM1	AQP1	CTGF	TGFB2	MGLL	EDN1	CORIN
GO:0044062	regulation of excretion	49	2	0.035	EDN1	CORIN
GO:0044699	single-organism process	24634	69	0.004	GUCA1A	NEXN	CARD16	TAGLN	HCN1	ITGBL1	PAPPA	DSP	ACTA2	CD9	ANXA1	MYL9	KRT18	KRT19	GBP1	ACTG2	SERPINE1	CAV1	CAV2	LRRC32	CNN1	FABP4	PAWR	MMP19	HAPLN1	IL7R	OMD	RAB3B	ANKRD1	KALRN	TPM1	TIMP4	MICB	TLL1	AQP1	CTGF	CRYAB	ANXA3	MFAP5	TGFB2	MGLL	MCAM	SULF1	MICAL2	GPR126
GO:0044703	multi-organism reproductive process	1974	10	0.019	PAPPA	KRT18	KRT19	CAV1	MICB	EDN1	SULT1E1	CORIN	CLDN1
GO:0044706	multi-multicellular organism process	529	5	<0.001	PAPPA	EDN1	SULT1E1	CORIN
GO:0044763	single-organism cellular process	22506	64	0.007	GUCA1A	NEXN	CARD16	HCN1	ITGBL1	PAPPA	DSP	ACTA2	CD9	ANXA1	MYL9	KRT18	KRT19	GBP1	SERPINE1	CAV1	CAV2	LRRC32	CNN1	FABP4	PAWR	MMP19	HAPLN1	IL7R	OMD	RAB3B	ANKRD1	KALRN	TPM1	MICB	TLL1	AQP1	CTGF	CRYAB	ANXA3	MFAP5	TGFB2	MGLL	MCAM	SULF1	MICAL2	GPR126	ERG	NOV	RGCC
GO:0045113	regulation of integrin biosynthetic process	14	1	0.045	TGFB2
GO:0045214	sarcomere organization	71	4	0.001	KRT19	ANKRD1	TPM1	EDN1
GO:0045428	regulation of nitric oxide biosynthetic process	106	2	0.028	CAV1	EDN1
GO:0045726	positive regulation of integrin biosynthetic process	13	1	0.041	TGFB2
GO:0045787	positive regulation of cell cycle	345	4	0.046	CTGF	TGFB2	RGCC	EDN1
GO:0045793	positive regulation of cell size	14	1	0.045	EDN1
GO:0045823	positive regulation of heart contraction	49	3	<0.001	TPM1	TGFB2	EDN1
GO:0045933	positive regulation of muscle contraction	51	2	0.037	CTGF	EDN1
GO:0045936	negative regulation of phosphate metabolic process	625	4	0.048	CAV1	FABP4	EDN1	NPR3
GO:0045980	negative regulation of nucleotide metabolic process	74	2	0.001	EDN1	NPR3
GO:0046457	prostanoid biosynthetic process	44	2	0.028	ANXA1	EDN1
GO:0046461	neutral lipid catabolic process	55	2	0.041	FABP4	MGLL
GO:0046464	acylglycerol catabolic process	55	2	0.041	FABP4	MGLL
GO:0046903	secretion	1930	15	0.001	CD9	ANXA1	SERPINE1	CAV1	LRRC32	RAB3B	ANKRD1	AQP1	CTGF	ANXA3	TGFB2	RGCC	EDN1	CORIN	TNFSF15
GO:0048514	blood vessel morphogenesis	1152	12	<0.001	SERPINE1	CAV1	MMP19	AQP1	CTGF	ANXA3	TGFB2	MCAM	SULF1	RGCC	EDN1	ECSCR
GO:0048545	response to steroid hormone stimulus	640	11	<0.001	PAPPA	ANXA1	KRT19	CAV1	AQP1	CTGF	CRYAB	TGFB2	EDN1	WFDC1
GO:0048552	regulation of metalloenzyme activity	14	1	0.045	CAV1
GO:0048554	positive regulation of metalloenzyme activity	14	1	0.045	CAV1
GO:0048585	negative regulation of response to stimulus	2047	12	0.046	ANXA1	SERPINE1	CAV1	CAV2	PAWR	IL7R	MICB	TGFB2	SULF1	ASPN	PRICKLE1	FBN1
GO:0048646	a tomical structure formation involved in morphogenesis	4214	22	0.026	HCN1	DSP	CD9	MYL9	KRT19	SERPINE1	CAV1	MMP19	ANKRD1	TPM1	AQP1	CTGF	CRYAB	ANXA3	TGFB2	MCAM	SULF1	RGCC	EDN1	ASPN	ECSCR	PRICKLE1
GO:0048731	system development	8221	34	0.028	TAGLN	HCN1	DSP	ACTA2	CD9	ANXA1	MYL9	KRT19	SERPINE1	CAV1	CAV2	MMP19	IL7R	ANKRD1	KALRN	TPM1	TIMP4	TLL1	AQP1	CTGF	CRYAB	ANXA3	TGFB2	MCAM	SULF1	LPPR4	RGCC	EDN1	NPR3	ASPN	KLF2	ECSCR	PRICKLE1	FBN1
GO:0048818	positive regulation of hair follicle maturation	9	1	0.026	TGFB2
GO:0048819	regulation of hair follicle maturation	9	1	0.026	TGFB2
GO:0050678	regulation of epithelial cell proliferation	568	6	0.035	CAV1	CAV2	TGFB2	SULF1	RGCC	WFDC1
GO:0050680	negative regulation of epithelial cell proliferation	253	6	0.001	CAV1	CAV2	TGFB2	SULF1	RGCC	WFDC1
GO:0050708	regulation of protein secretion	261	6	0.004	ANXA1	LRRC32	ANKRD1	TGFB2	RGCC	TNFSF15
GO:0050714	positive regulation of protein secretion	167	4	0.019	ANKRD1	TGFB2	RGCC	TNFSF15
GO:0050818	regulation of coagulation	158	3	0.002	SERPINE1	CAV1	EDN1
GO:0050819	negative regulation of coagulation	88	2	0.018	SERPINE1	EDN1
GO:0050878	regulation of body fluid levels	1529	9	0.005	CD9	SERPINE1	CAV1	AQP1	TGFB2	MGLL	EDN1	NPR3	G 14
GO:0050896	response to stimulus	15481	48	0.029	GUCA1A	ITGBL1	PAPPA	ACTA2	CD9	ANXA1	MYL9	KRT18	KRT19	GBP1	SERPINE1	CAV1	CAV2	FABP4	PAWR	MMP19	IL7R	RAB3B	ANKRD1	KALRN	TPM1	TIMP4	MICB	AQP1	CTGF	CRYAB	ANXA3	TGFB2	MGLL	MCAM	SULF1	GPR126	ERG	RGCC	EDN1	NPR3	ASPN	KLF2	WFDC1	SULT1E1	G 14	TNFSF15	INMT		ECSCR
GO:0050900	leukocyte migration	600	4	0.041	SERPINE1	CAV1	TGFB2	EDN1
GO:0050999	regulation of nitric-oxide synthase activity	102	2	0.004	CAV1	NPR3
GO:0051000	positive regulation of nitric-oxide synthase activity	39	1	0.022	NPR3
GO:0051001	negative regulation of nitric-oxide synthase activity	13	1	0.041	CAV1
GO:0051046	regulation of secretion	1054	10	0.005	ANXA1	LRRC32	RAB3B	ANKRD1	AQP1	TGFB2	RGCC	EDN1	CORIN	TNFSF15
GO:0051047	positive regulation of secretion	490	6	0.019	ANKRD1	AQP1	TGFB2	RGCC	EDN1	TNFSF15
GO:0051050	positive regulation of transport	1235	9	0.018	ANXA1	SERPINE1	CAV1	ANKRD1	AQP1	TGFB2	RGCC	EDN1	TNFSF15
GO:0051239	regulation of multicellular organismal process	4505	22	0.03	DSP	MYL9	SERPINE1	CAV1	LRRC32	CNN1	IL7R	ANKRD1	TPM1	AQP1	CTGF	ANXA3	TGFB2	MGLL	SULF1	RGCC	EDN1	ASPN	KLF2	CORIN	TNFSF15	PRICKLE1
GO:0051240	positive regulation of multicellular organismal process	1246	9	0.019	SERPINE1	CAV1	TPM1	AQP1	CTGF	TGFB2	SULF1	RGCC	EDN1
GO:0051241	negative regulation of multicellular organismal process	822	7	0.009	SERPINE1	TGFB2	MGLL	RGCC	EDN1	ASPN	KLF2
GO:0051270	regulation of cellular component movement	1253	9	0.041	NEXN	DSP	SERPINE1	TPM1	ANXA3	TGFB2	SULF1	RGCC	EDN1
GO:0051341	regulation of oxidoreductase activity	156	3	<0.001	CAV1	EDN1	NPR3
GO:0051350	negative regulation of lyase activity	54	1	0.041	NPR3
GO:0051353	positive regulation of oxidoreductase activity	69	2	0.001	EDN1	NPR3
GO:0051384	response to glucocorticoid stimulus	255	4	0.001	PAPPA	ANXA1	AQP1
GO:0051704	multi-organism process	3394	17	0.002	PAPPA	ACTA2	KRT18	KRT19	GBP1	SERPINE1	CAV1	ANKRD1	TIMP4	MICB	AQP1	ANXA3	EDN1	SULT1E1	CORIN	CLDN1
GO:0051707	response to other organism	1273	8	0.045	ACTA2	GBP1	SERPINE1	ANKRD1	TIMP4	MICB	ANXA3	EDN1
GO:0051771	negative regulation of nitric-oxide synthase biosynthetic process	8	1	0.022	EDN1
GO:0051794	regulation of catagen	8	1	0.022	TGFB2
GO:0051795	positive regulation of catagen	8	1	0.022	TGFB2
GO:0051890	regulation of cardioblast differentiation	27	2	0.01	TGFB2	PRICKLE1
GO:0051930	regulation of sensory perception of pain	35	2	0.001	MGLL	EDN1
GO:0051931	regulation of sensory perception	35	2	0.001	MGLL	EDN1
GO:0052547	regulation of peptidase activity	604	7	0.016	SERPINE1	CAV1	ITIH3	AQP1	CTGF	CRYAB	TNFSF15
GO:0052652	cyclic purine nucleotide metabolic process	253	3	0.018	AQP1	EDN1	NPR3
GO:0060047	heart contraction	373	6	0.001	DSP	CAV1	TPM1	CTGF	TGFB2	EDN1
GO:0060055	angiogenesis involved in wound healing	38	2	0.022	SERPINE1	MCAM
GO:0060137	mater l process involved in parturition	12	1	0.038	EDN1
GO:0060297	regulation of sarcomere organization	14	1	0.045	EDN1
GO:0060298	positive regulation of sarcomere organization	13	1	0.041	EDN1
GO:0060326	cell chemotaxis	341	3	0.045	SERPINE1	TGFB2	EDN1
GO:0060584	regulation of prostaglandin-endoperoxide synthase activity	5	1	0.01	EDN1
GO:0060585	positive regulation of prostaglandin-endoperoxide synthase activity	5	1	0.01	EDN1
GO:0061041	regulation of wound healing	198	3	0.006	SERPINE1	CAV1	EDN1
GO:0061042	vascular wound healing	16	2	0.003	SERPINE1	MCAM
GO:0061043	regulation of vascular wound healing	7	1	0.019	SERPINE1
GO:0061044	negative regulation of vascular wound healing	3	1	0.004	SERPINE1
GO:0061061	muscle structure development	1231	9	0.038	TAGLN	DSP	KRT19	CAV1	CAV2	ANKRD1	TPM1	CRYAB	EDN1
GO:0061302	smooth muscle cell-matrix adhesion	11	1	0.035	SERPINE1
GO:0070099	regulation of chemokine-mediated sig ling pathway	14	1	0.045	EDN1
GO:0070101	positive regulation of chemokine-mediated sig ling pathway	4	1	0.008	EDN1
GO:0070278	extracellular matrix constituent secretion	5	2	0.01	CTGF	RGCC
GO:0070482	response to oxygen levels	640	8	0.002	CAV1	ANKRD1	AQP1	CTGF	CRYAB	TGFB2	RGCC	EDN1
GO:0070555	response to interleukin-1	157	4	0.017	ANXA1	ANKRD1	EDN1	KLF2
GO:0070661	leukocyte proliferation	460	4	0.041	LRRC32	PAWR	IL7R	NPR3
GO:0070836	caveola assembly	6	2	<0.001	CAV1	CAV2
GO:0070887	cellular response to chemical stimulus	4287	20	0.018	ANXA1	KRT18	GBP1	SERPINE1	CAV1	CAV2	FABP4	IL7R	ANKRD1	TPM1	AQP1	CTGF	TGFB2	SULF1	RGCC	EDN1	ASPN	KLF2	SULT1E1	FBN1
GO:0071310	cellular response to organic substance	3420	16	0.035	ANXA1	KRT18	GBP1	SERPINE1	CAV1	CAV2	IL7R	ANKRD1	AQP1	CTGF	TGFB2	SULF1	EDN1	ASPN	KLF2	FBN1
GO:0071345	cellular response to cytokine stimulus	964	7	0.008	KRT18	GBP1	CAV1	IL7R	ANKRD1	EDN1	KLF2
GO:0071347	cellular response to interleukin-1	100	3	0.025	ANKRD1	EDN1	KLF2
GO:0071350	cellular response to interleukin-15	14	1	0.045	IL7R
GO:0071356	cellular response to tumor necrosis factor	156	4	0.016	KRT18	ANKRD1	EDN1	KLF2
GO:0071455	cellular response to hyperoxia	13	1	0.041	CAV1
GO:0071559	response to transforming growth factor beta stimulus	533	6	0.026	SERPINE1	CAV2	ANKRD1	TGFB2	ASPN	FBN1
GO:0071560	cellular response to transforming growth factor beta stimulus	526	6	0.025	SERPINE1	CAV2	ANKRD1	TGFB2	ASPN	FBN1
GO:0071926	endocan binoid sig ling pathway	6	1	0.016	MGLL
GO:0072358	cardiovascular system development	2064	18	<0.001	DSP	ACTA2	SERPINE1	CAV1	MMP19	ANKRD1	TPM1	AQP1	CTGF	ANXA3	TGFB2	MCAM	SULF1	RGCC	EDN1	ECSCR	PRICKLE1	FBN1
GO:0072359	circulatory system development	2064	18	<0.001	DSP	ACTA2	SERPINE1	CAV1	MMP19	ANKRD1	TPM1	AQP1	CTGF	ANXA3	TGFB2	MCAM	SULF1	RGCC	EDN1	ECSCR	PRICKLE1	FBN1
GO:0072584	caveolin-mediated endocytosis	11	1	0.035	CAV1
GO:0080134	regulation of response to stress	1861	10	0.048	ANXA1	SERPINE1	CAV1	FABP4	ANKRD1	MICB	CTGF	TGFB2	MGLL	EDN1
GO:0090101	negative regulation of transmembrane receptor protein serine/threonine ki se sig ling pathway	225	4	0.044	CAV1	CAV2	ASPN	FBN1
GO:0090257	regulation of muscle system process	305	7	<0.001	DSP	MYL9	CAV1	CNN1	TPM1	CTGF	EDN1
GO:1900046	regulation of hemostasis	145	3	0.002	SERPINE1	CAV1	EDN1
GO:1900047	negative regulation of hemostasis	85	2	0.017	SERPINE1	EDN1
GO:1900372	negative regulation of purine nucleotide biosynthetic process	67	2	0.001	EDN1	NPR3
GO:1900543	negative regulation of purine nucleotide metabolic process	68	2	0.001	EDN1	NPR3
GO:1901568	fatty acid derivative metabolic process	137	3	0.01	ANXA1	MGLL	EDN1
GO:1901654	response to ketone	164	4	<0.001	CAV1	AQP1	TGFB2	EDN1
GO:1901700	response to oxygen-containing compound	1803	16	<0.001	CD9	ANXA1	SERPINE1	CAV1	MMP19	ANKRD1	TPM1	TIMP4	MICB	AQP1	CTGF	CRYAB	TGFB2	EDN1	KLF2	WFDC1
GO:2000097	regulation of smooth muscle cell-matrix adhesion	6	1	0.016	SERPINE1
GO:2000098	negative regulation of smooth muscle cell-matrix adhesion	4	1	0.008	SERPINE1
GO:2000124	regulation of endocan binoid sig ling pathway	6	1	0.016	MGLL
GO:2000286	receptor inter lization involved in canonical Wnt receptor sig ling pathway	8	1	0.022	CAV1
[truncated: 28 more columns]

## Sheet: Suppl. Table 2 - Sheet 4
Supplementary Table S2 GO enrichment PBDE-99_upregulated genes
				Classic method
GO ID	Term	Annot.	Found	adjusted p Value	Gene symbol	Gene symbol	Gene symbol	Gene symbol	Gene symbol	Gene symbol	Gene symbol	Gene symbol	Gene symbol	Gene symbol	Gene symbol	Gene symbol	Gene symbol	Gene symbol	Gene symbol	Gene symbol	Gene symbol	Gene symbol	Gene symbol	Gene symbol	Gene symbol	Gene symbol	Gene symbol	Gene symbol	Gene symbol	Gene symbol	Gene symbol	Gene symbol	Gene symbol	Gene symbol	Gene symbol	Gene symbol	Gene symbol	Gene symbol	Gene symbol	Gene symbol	Gene symbol	Gene symbol	Gene symbol	Gene symbol	Gene symbol	Gene symbol	Gene symbol	Gene symbol	Gene symbol
GO:0000098	sulfur amino acid catabolic process	22	3	0.003	CTH	CBS	SQRDL
GO:0000165	MAPK cascade	1387	17	0.024	TRIB3	THBS1	AGT	CD44	LIF	ADRB2	HTR2B	IL11	FGF18	CD24	CHI3L1	IGFBP3	VEGFA	CBS	RPS6KA2	KLF4	IRAK2
GO:0001101	response to acid	225	6	0.038		ICAM1	ASNS	CEBPB	CBS	RRAGD
GO:0001503	ossification	710	10	0.036	GPNMB	PTGS2	STC1	ADRB2	FGF18	PTHLH	CEBPB	CBS	IFITM1	GREM1
GO:0001525	angiogenesis	951	22	<0.001	PTGS2	PTPRM	WARS	THBS1	CYP1B1	IL8	ANPEP	THBS2	COL15A1	CDH13	ANG	EREG	FGF18	ANXA3	CHI3L1	HTATIP2	CEACAM1	VEGFC	VEGFA	GREM1	KLF4	ANGPTL4
GO:0001541	ovarian follicle development	110	4	0.02	ICAM1	ANG	EREG	VEGFA
GO:0001568	blood vessel development	1336	27	<0.001	PTGS2	PTPRM	WARS	THBS1	CYP1B1	AGT	IL8	ANPEP	THBS2	COL15A1	FOSL1	CDH13	TGFBR3	ANG	EREG	FGF18	PECAM1	ANXA3	CHI3L1	HTATIP2	CEACAM1	VEGFC	VEGFA	TIPARP	GREM1	KLF4	ANGPTL4
GO:0001666	response to hypoxia	610	15	<0.001	PTGS2	FMN2	THBS1	BNIP3	ICAM1	DDIT4	STC2	STC1	TGFBR3	ANG	CYP1A1	CD24	VEGFA	CBS	ANGPTL4
GO:0001775	cell activation	1915	23	0.036	CD9	THBS1	ITPR3	TPD52	ICAM1	AGT	IL8	F13A1	CEBPG	TAC1	IL11	SLC7A11	CD24	PECAM1	ANXA3	VEGFC	PLA2G4A	RORA	VEGFA	DOCK2	GAL	IL20RB	CD59
GO:0001816	cytokine production	964	14	0.027	PTGS2	THBS1	AGT	CEBPG	EREG	HTR2B	CD24	CADM1	DDIT3	CHI3L1	CEBPB	TNFSF15	KLF4	IL20RB
GO:0001817	regulation of cytokine production	849	13	0.036	PTGS2	THBS1	AGT	CEBPG	EREG	HTR2B	CD24	CADM1	DDIT3	CEBPB	TNFSF15	KLF4	IL20RB
GO:0001822	kidney development	501	8	0.013	AGT	LIF	CD24	PECAM1	VEGFA	PTPRO	TIPARP	GREM1
GO:0001890	placenta development	349	8	0.002	PTGS2	STC2	VDR	FOSL1	STC1	ANG	LIF	CEBPB
GO:0001893	mater l placenta development	66	5	<0.001	PTGS2	STC2	VDR	STC1	LIF
GO:0001906	cell killing	152	5	0.02	TAP1	ICAM1	CEBPG	TAP2	CADM1
GO:0001909	leukocyte mediated cytotoxicity	126	5	0.009	TAP1	ICAM1	CEBPG	TAP2	CADM1
GO:0001910	regulation of leukocyte mediated cytotoxicity	91	4	0.01	TAP1	ICAM1	TAP2	CADM1
GO:0001932	regulation of protein phosphorylation	2057	27	0.012	TRIB3	THBS1	SQSTM1	AGT	IL8	DDIT4	CD44	ASNS	ANG	LIF	EREG	BDKRB2	ADRB2	HTR2B	IL11	CD24	DDIT3	CHI3L1	VLDLR	VEGFC	IGFBP3	CHR 3	VEGFA	CBS	GREM1	TNFSF15	IRAK2
GO:0001934	positive regulation of protein phosphorylation	1488	22	0.009	THBS1	SQSTM1	AGT	IL8	CD44	ASNS	ANG	LIF	EREG	ADRB2	HTR2B	IL11	CD24	DDIT3	CHI3L1	VLDLR	VEGFC	CHR 3	VEGFA	GREM1	TNFSF15	IRAK2
GO:0001936	regulation of endothelial cell proliferation	212	6	0.028	PTPRM	THBS1	CDH13	ANG	HTR2B	VEGFA
GO:0001944	vasculature development	1404	28	<0.001	PTGS2	PTPRM	WARS	THBS1	CYP1B1	AGT	IL8	ANPEP	THBS2	COL15A1	FOSL1	CDH13	TGFBR3	ANG	LIF	EREG	FGF18	PECAM1	ANXA3	CHI3L1	HTATIP2	CEACAM1	VEGFC	VEGFA	TIPARP	GREM1	KLF4	ANGPTL4
GO:0002040	sprouting angiogenesis	127	6	<0.001	PTGS2	THBS1	CDH13	VEGFA	GREM1	KLF4
GO:0002042	cell migration involved in sprouting angiogenesis	62	4	<0.001	PTGS2	VEGFA	GREM1	KLF4
GO:0002090	regulation of receptor inter lization	41	2	0.02	VEGFA	GREM1
GO:0002092	positive regulation of receptor inter lization	32	2	0.01	VEGFA	GREM1
GO:0002158	osteoclast proliferation	7	1	0.045	GREM1
GO:0002237	response to molecule of bacterial origin	494	11	<0.001	PTGS2	ICAM1	IL8	GCH1	CYP1A1	TAC1	LY96	CD24	CXCL2	CEBPB	IRAK2
GO:0002291	T cell activation via T cell receptor contact with antigen bound to MHC molecule on antigen presenting cell	7	1	0.045	ICAM1
GO:0002376	immune system process	4362	58	<0.001	AP1S3	SLC3A2	THBS1	SLC7A5	TPD52	BNIP3	CD55	TAP1	ICAM1	SLC16A3	IL8	SP100	DDIT4	CEBPG	GCH1	LMO2	GEM	MMP1	CD44	SAMHD1	L1CAM	TGFBR3	TAP2	LIF	EREG	CXCL6	TAC1	LY96	IL11	SLC7A11	CD24	LGALS3	PECAM1	CADM1	ANXA3	CXCL2	VEGFC	RORA	VEGFA	PTPRO	MT2A	CEBPB	TIPARP	RPS6KA2	DOCK2
GO:0002428	antigen processing and presentation of peptide antigen via MHC class Ib	7	1	0.045	TAP2
GO:0002456	T cell mediated immunity	134	4	0.045	TAP1	ICAM1	TAP2	IL20RB
GO:0002457	T cell antigen processing and presentation	3	1	0.011	ICAM1
GO:0002476	antigen processing and presentation of endogenous peptide antigen via MHC class Ib	4	1	0.018	TAP2
GO:0002477	antigen processing and presentation of exogenous peptide antigen via MHC class Ib	7	1	0.045	TAP2
GO:0002481	antigen processing and presentation of exogenous protein antigen via MHC class Ib, TAP-dependent	7	1	0.045	TAP2
GO:0002483	antigen processing and presentation of endogenous peptide antigen	20	2	0.026	TAP1	TAP2
GO:0002484	antigen processing and presentation of endogenous peptide antigen via MHC class I via ER pathway	4	1	0.018	TAP2
GO:0002485	antigen processing and presentation of endogenous peptide antigen via MHC class I via ER pathway, TAP-dependent	4	1	0.018	TAP2
GO:0002488	antigen processing and presentation of endogenous peptide antigen via MHC class Ib via ER pathway	4	1	0.018	TAP2
GO:0002489	antigen processing and presentation of endogenous peptide antigen via MHC class Ib via ER pathway, TAP-dependent	4	1	0.018	TAP2
GO:0002526	acute inflammatory response	245	7	0.019	PTGS2	CD55	TAC1	NUPR1	CEBPB	IL20RB	CD59
GO:0002551	mast cell chemotaxis	15	2	0.014	VEGFC	VEGFA
GO:0002575	basophil chemotaxis	4	1	0.018	VEGFA
GO:0002583	regulation of antigen processing and presentation of peptide antigen	5	1	0.026	TAP2
GO:0002585	positive regulation of antigen processing and presentation of peptide antigen	5	1	0.026	TAP2
GO:0002589	regulation of antigen processing and presentation of peptide antigen via MHC class I	4	1	0.018	TAP2
GO:0002591	positive regulation of antigen processing and presentation of peptide antigen via MHC class I	4	1	0.018	TAP2
GO:0002673	regulation of acute inflammatory response	120	5	0.007	PTGS2	CD55	TAC1	IL20RB	CD59
GO:0002682	regulation of immune system process	2204	28	0.011	AP1S3	THBS1	CD55	TAP1	ICAM1	IL8	LMO2	SAMHD1	TAP2	LIF	EREG	TAC1	LY96	CD24	CADM1	VEGFC	RORA	VEGFA	RPS6KA2	DOCK2	IFITM1	GAL	GREM1	COLEC12	IL20RB	CD59	IRAK2	AQP3
GO:0002684	positive regulation of immune system process	1361	18	0.019	THBS1	CD55	TAP1	ICAM1	IL8	TAP2	EREG	TAC1	LY96	CD24	CADM1	VEGFC	VEGFA	RPS6KA2	COLEC12	CD59	IRAK2	AQP3
GO:0002685	regulation of leukocyte migration	179	6	0.003	THBS1	ICAM1	IL8	VEGFC	VEGFA	GREM1
GO:0002687	positive regulation of leukocyte migration	139	5	0.014	THBS1	ICAM1	IL8	VEGFC	VEGFA
GO:0002688	regulation of leukocyte chemotaxis	132	5	0.011	THBS1	IL8	VEGFC	VEGFA	GREM1
GO:0002693	positive regulation of cellular extravasation	7	1	0.045	ICAM1
GO:0002921	negative regulation of humoral immune response	26	2	0.045	CD55	CD59
GO:0003006	developmental process involved in reproduction	1075	15	0.02	PTGS2	ICAM1	AGT	STC2	VDR	CD44	STC1	ANG	LIF	TFAP2C	EREG	NUPR1	VEGFA	TIPARP	RPS6KA2
GO:0003008	system process	3856	43	0.01	PXK	NETO1	PTGS2	PTPRM		CD9	ITPR3	NQO1	CYP1B1	ICAM1	AGT	GCH1	FOSL1	NPTX1	PTGS1	BDKRB2	CRHBP	ADRB2	TAC1	HTR2B	PCDH8	SNTB1	SLC1A4	GRIA1	VLDLR	VEGFC	CHR 3	VEGFA	PTPRO	CBS	RPS6KA2	TENM4	CLIC5	SLC1A1	PENK	GAL	DSG2	SLC38A1	FAM134B	KLF4	CLDN11	UTS2D	AQP3
GO:0003013	circulatory system process	844	18	0.001	PTGS2	PTPRM		ICAM1	AGT	GCH1	PTGS1	BDKRB2	ADRB2	TAC1	HTR2B	VEGFC	VEGFA	PTPRO	CBS	RPS6KA2	DSG2	UTS2D
GO:0003018	vascular process in circulatory system	297	10	<0.001	PTGS2	PTPRM	ICAM1	AGT	GCH1	BDKRB2	ADRB2	HTR2B	VEGFA	CBS
GO:0003169	coro ry vein morphogenesis	6	1	0.036	VEGFA
GO:0003257	positive regulation of transcription from R polymerase II promoter involved in myocardial precursor cell differentiation	7	1	0.045	GREM1
GO:0006082	organic acid metabolic process	2165	27	0.023	PTGS2	TRIB3	WARS	SLC7A5	NQO1	AGT	SLC16A3	LPL	CPT1A	GCH1	FADS3	ASNS	PTGS1	PSPH	CYP1A1	CTH	CH25H	ASS1	PLA2G4A	CBS	SQRDL	CYTL1	PSAT1	GPT2	ALDH1L2	SARS	EIF5A2
GO:0006173	dADP biosynthetic process	2	1	0.005	AK5
GO:0006436	tryptophanyl-tR aminoacylation	5	1	0.026	WARS
GO:0006520	cellular amino acid metabolic process	983	16	0.018	WARS	SLC7A5	NQO1	GCH1	ASNS	PSPH	CTH	ASS1	PLA2G4A	CBS	SQRDL	PSAT1	GPT2	ALDH1L2	SARS	EIF5A2
GO:0006534	cysteine metabolic process	26	2	0.045	CTH	CBS
GO:0006563	L-serine metabolic process	22	3	0.003	PSPH	CBS	PSAT1
GO:0006564	L-serine biosynthetic process	9	2	0.004	PSPH	PSAT1
GO:0006633	fatty acid biosynthetic process	278	7	0.014	PTGS2	TRIB3	AGT	LPL	FADS3	PTGS1	CH25H
GO:0006730	one-carbon metabolic process	79	3	0.027	CA12	ALDH1L2
GO:0006801	superoxide metabolic process	92	3	0.045	NQO1	AGT	CBS
GO:0006805	xenobiotic metabolic process	315	5	0.027	PTGS2	NQO1	CYP1B1	PTGS1	CYP1A1
GO:0006809	nitric oxide biosynthetic process	136	5	<0.001	PTGS2	NQO1	ICAM1	GCH1	RORA
GO:0006810	transport	8166	84	<0.001	PXK	STEAP3	PTGS2	FMN2	AP1S3	TRIB3		SLC2A11	SLC3A2	CD9	SYNGR2	THBS1	ITPR3	SLC7A5	SQSTM1	TPD52	BNIP3	ARL4C	TAP1	ICAM1	AGT	SLC16A3	IL8	F13A1	STC2	CPT1A	SCG5	CA12	ABCG1	NPTX1	CDH13	RIMS3	TAP2	SRPX	ANG	LIF	DCLK1	BDKRB2	CRHBP	ADRB2	SLC6A15	TAC1	HTR2B	IL11	SLC16A7
GO:0006811	ion transport	2276	34	<0.001	PXK	STEAP3	PTGS2		SLC3A2	THBS1	ITPR3	SLC7A5	ICAM1	AGT	SLC16A3	STC2	CPT1A	CA12	BDKRB2	CRHBP	ADRB2	SLC6A15	HTR2B	SLC16A7	SLC7A11	SLC1A5	SLC1A4	PLA2G4A	CHR 3	SLC7A1	CLIC5	SLC1A1	SLC38A1	SLC12A8	SLC17A5	STEAP4	SLC22A15	SLC7A3
GO:0006820	anion transport	734	20	<0.001	SLC3A2	THBS1	SLC7A5	SLC16A3	CPT1A	CA12	BDKRB2	SLC6A15	SLC16A7	SLC7A11	SLC1A5	SLC1A4	PLA2G4A	SLC7A1	CLIC5	SLC1A1	SLC38A1	SLC17A5	SLC7A3
GO:0006848	pyruvate transport	8	1	0.003	SLC16A7
GO:0006858	extracellular transport	11	2	0.006	TAP1	TAP2
GO:0006865	amino acid transport	301	12	<0.001	SLC3A2	SLC7A5	CPT1A	SLC6A15	SLC7A11	SLC1A5	SLC1A4	SLC7A1	SLC1A1	SLC38A1	SLC17A5	SLC7A3
GO:0006868	glutamine transport	8	2	0.003	SLC1A5	SLC1A4
GO:0006873	cellular ion homeostasis	1472	19	0.004	STEAP3		CD9	ITPR3	BNIP3	CD55	AGT	STC2	STC1	RIMS3	BDKRB2	TAC1	HTR2B	CD24	CHR 3	MT2A	TENM4	DSG2	CLDN11
GO:0006874	cellular calcium ion homeostasis	594	8	0.009	ITPR3	CD55	STC2	STC1	BDKRB2	TAC1	HTR2B	CD24
GO:0006875	cellular metal ion homeostasis	778	10	0.008	STEAP3	ITPR3	CD55	AGT	STC2	STC1	BDKRB2	TAC1	HTR2B	CD24
GO:0006897	endocytosis	930	17	0.02	AP1S3	THBS1	IL8	CDH13	SRPX	ADRB2	HTR2B	PECAM1	ANXA3	GRIA1	VLDLR	VEGFA	SORL1	DOCK2	GREM1	COLEC12	DNER
GO:0006898	receptor-mediated endocytosis	334	8	0.014	IL8	ADRB2	HTR2B	GRIA1	VLDLR	VEGFA	SORL1	GREM1
GO:0006915	apoptotic process	3890	41	0.039	CARD16	STEAP3	PTGS2	FMN2	TRIB3	THBS1	NQO1	SQSTM1	BNIP3	AGT	DDIT4	GCH1	FOSL1	CD44	SRPX	ATF5	ASNS	BDKRB2	CTH	GDF5	HTR2B	CD24	CADM1	NUPR1	DDIT3	HTATIP2	IGFBP3	VEGFA	CEBPB	CBS	RPS6KA2	GAL	DSG2	GREM1	CHAC1	TNFSF15	KLF4	ANGPTL4	IFIT2	CD59	IFIT3
GO:0006928	cellular component movement	2994	41	<0.001	PTGS2	FMN2	PTPRM	SLC3A2	CD9	THBS1	SLC7A5	SPOCK1	CYP1B1	ICAM1	AGT	SLC16A3	IL8	SP100	DDIT4	S100P	MMP1	L1CAM	CDH13	TGFBR3	ANG	DCLK1	TAC1	HTR2B	SLC7A11	CD24	PECAM1	ANXA3	CEACAM1	VEGFC	IGFBP3	VEGFA	PLAUR	PTPRO	IFITM1	DSG2	GREM1	KLF4	KIF21A	DNER	FERMT1
GO:0006935	chemotaxis	1536	18	0.041	PTPRM	THBS1	IL8	FOSL1	GAP43	L1CAM	CDH13	CXCL6	CD24	CXCL2	VEGFC	VEGFA	PLAUR	PTPRO	RPS6KA2	DOCK2	GREM1	NTN4
GO:0006939	smooth muscle contraction	209	7	0.026	PTGS2	AGT	BDKRB2	ADRB2	HTR2B	CHR 3	GAL
GO:0006950	response to stress	7066	84	<0.001	PXK	PTGS2	FMN2	AP1S3	TRIB3	SLC3A2	CD9	THBS1	ITPR3	SLC7A5	NQO1	SQSTM1	BNIP3	CD55	TAP1	ICAM1	AGT	SLC16A3	IL8	SP100	DDIT4	F13A1	STC2	CEBPG	GCH1	FOSL1	GAP43	MMP1	CD44	SAMHD1	L1CAM	STC1	TGFBR3	SRPX	ASNS	PTGS1	ANG	CYP1A1	EREG	BDKRB2	CRHBP	HMGA1	CTH	ADRB2	CXCL6
GO:0006952	defense response	2492	44	<0.001	PXK	PTGS2	AP1S3	THBS1	BNIP3	CD55	TAP1	ICAM1	AGT	IL8	SP100	DDIT4	CEBPG	GCH1	FOSL1	CD44	SAMHD1	EREG	BDKRB2	CRHBP	CXCL6	TAC1	LY96	LGALS3	CADM1	NUPR1	ANXA3	CHI3L1	CXCL2	MT2A	CEBPB	RPS6KA2	DOCK2	PENK	IFITM1	GAL	COLEC12	KLF4	IFIT2	IL20RB	CD59	GPR68	IFIT3	IRAK2
GO:0006954	inflammatory response	1041	22	0.002	PXK	PTGS2	THBS1	CD55	AGT	IL8	CD44	BDKRB2	CRHBP	CXCL6	TAC1	LY96	NUPR1	CHI3L1	CXCL2	CEBPB	GAL	KLF4	IL20RB	CD59	GPR68	IRAK2
GO:0006955	immune response	2466	35	0.004	THBS1	CD55	TAP1	ICAM1	IL8	SP100	CEBPG	GCH1	GEM	CD44	SAMHD1	TGFBR3	TAP2	LIF	EREG	CXCL6	LY96	CD24	LGALS3	CADM1	ANXA3	CXCL2	MT2A	CEBPB	RPS6KA2	DOCK2	SECTM1	IFITM1	COLEC12	TNFSF15	IFIT2	IL20RB	CD59	IFIT3	IRAK2
GO:0006979	response to oxidative stress	596	8	0.045	PTGS2	NQO1	BNIP3	STC2	FOSL1	PTGS1	SLC7A11	CYGB
GO:0007154	cell communication	11452	117	<0.001	PXK	NETO1	PTGS2	FMN2	PTPRM	TRIB3		CD9	THBS1	ITPR3	NQO1	SQSTM1	BNIP3	ARL4C	SPOCK1	ICAM1	AGT	IL8	SP100	DDIT4	ADAM12	STC2	COL15A1	RCAN2	CPT1A	SCG5	VDR	FOSL1	GAP43	GEM	CD44	L1CAM	STC1	NPTX1	CDH13	TGFBR3	ASNS	ANG	LIF	TFAP2C	DCLK1	EREG	BDKRB2	CRHBP	CTH
GO:0007155	cell adhesion	2401	35	<0.001	GPNMB	PTPRM	CD9	THBS1	SPOCK1	CYP1B1	ICAM1	AGT	IL8	ADAM12	THBS2	COL15A1	CD44	L1CAM	CDH13	SRPX	CSTA	PCDH8	SLC7A11	CD24	PECAM1	CADM1	CEACAM1	VEGFA	PTPRO	GPR56	DSG2	CLDN1	GREM1	COL5A3	CLSTN2	KLF4	ITGA11	CLDN11	FERMT1
GO:0007156	homophilic cell adhesion	252	8	0.022	PTPRM	L1CAM	CDH13	PCDH8	CADM1	CEACAM1	DSG2	CLSTN2
GO:0007165	sig l transduction	10056	100	<0.001	PTGS2	FMN2	PTPRM	TRIB3		THBS1	ITPR3	SQSTM1	BNIP3	ARL4C	SPOCK1	ICAM1	AGT	IL8	SP100	DDIT4	ADAM12	STC2	COL15A1	RCAN2	SCG5	VDR	GAP43	GEM	CD44	L1CAM	STC1	CDH13	TGFBR3	ASNS	LIF	DCLK1	EREG	BDKRB2	CRHBP	CTH	ADRB2	CXCL6	TAC1	LY96	GDF5	HTR2B	IL11	FGF18	CD24
GO:0007166	cell surface receptor sig ling pathway	5710	63	0.004	TRIB3	THBS1	ITPR3	SQSTM1	ICAM1	AGT	IL8	SP100	DDIT4	ADAM12	STC2	SCG5	GAP43	GEM	CD44	L1CAM	STC1	CDH13	TGFBR3	LIF	EREG	BDKRB2	CRHBP	ADRB2	TAC1	LY96	GDF5	HTR2B	FGF18	CD24	DDIT3	CEACAM1	VLDLR	VEGFC	IGFBP3	RGS20	CHR 3	PTHLH	VEGFA	PTPRO	GPR56	MT2A	TIPARP	RPS6KA2	PENK
GO:0007181	transforming growth factor beta receptor complex assembly	4	1	0.018	TGFBR3
GO:0007204	elevation of cytosolic calcium ion concentration	405	6	0.045	ITPR3	CD55	BDKRB2	TAC1	HTR2B	CD24
GO:0007243	intracellular protein ki se cascade	2292	27	0.006	PTGS2	TRIB3		THBS1	SQSTM1	AGT	DDIT4	CD44	TGFBR3	LIF	CTH	ADRB2	LY96	HTR2B	IL11	FGF18	CD24	CHI3L1	IGFBP3	VEGFA	CBS	RPS6KA2	SECTM1	GREM1	KLF4	AKAP12	IRAK2
GO:0007250	activation of NF-kappaB-inducing ki se activity	41	3	0.02	AGT	CHI3L1	TNFSF15
GO:0007267	cell-cell sig ling	2567	33	0.003	PXK	NETO1	PTGS2	ITPR3	NQO1	AGT	STC2	CPT1A	SCG5	STC1	NPTX1	LIF	TFAP2C	EREG	CRHBP	CXCL6	TAC1	GDF5	IL11	PCDH8	FGF18	SLC1A4	GRIA1	CHR 3	PTHLH	GPR56	RPS6KA2	SLC1A1	GAL		SLC38A1	GREM1	GDF15
GO:0007271	sy ptic transmission, cholinergic	52	3	0.006	NQO1	TAC1	CHR 3
GO:0007275	multicellular organismal development	9517	93	<0.001	GPNMB	PTGS2	FMN2	PTPRM		WARS	CD9	THBS1	SLC7A5	TPD52	GAS7	SPOCK1	CYP1B1	ICAM1	AGT	IL8	DDIT4	ANPEP	ADAM12	STMN2	THBS2	STC2	COL15A1	RCAN2	CEBPG	LMO2	VDR	FOSL1	GAP43	CD44	L1CAM	STC1	NPTX1	CDH13	TGFBR3	CSTA	ATF5	ASNS	ANG	LIF	TFAP2C	DCLK1	CYP1A1	EREG	ADRB2
GO:0007292	female gamete generation	192	7	0.018	PTGS2	FMN2	AGT	FOSL1	ANG	EREG	RPS6KA2
GO:0007565	female preg ncy	430	10	0.001	PTGS2	STC2	VDR	FOSL1	STC1	LIF	CRHBP	PTHLH	CBS	CLIC5
GO:0007566	embryo implantation	110	4	0.001	PTGS2	STC2	STC1	LIF
GO:0007584	response to nutrient	338	8	<0.001	PTGS2	NQO1	STC2	VDR	STC1	CYP1A1	CBS	AQP3
GO:0007596	blood coagulation	1316	18	0.025	SLC3A2	CD9	THBS1	ITPR3	SLC7A5	SLC16A3	F13A1	MMP1	L1CAM	IL11	SLC7A11	PECAM1	TFPI2	VEGFC	PLA2G4A	VEGFA	PLAUR	CD59
GO:0007599	hemostasis	1326	18	0.026	SLC3A2	CD9	THBS1	ITPR3	SLC7A5	SLC16A3	F13A1	MMP1	L1CAM	IL11	SLC7A11	PECAM1	TFPI2	VEGFC	PLA2G4A	VEGFA	PLAUR	CD59
GO:0007610	behavior	1324	21	0.015	NETO1	PTGS2	THBS1	AGT	IL8	CPT1A	FOSL1	CDH13	CRHBP	TAC1	HTR2B	GRIA1	VLDLR	VEGFC	CHR 3	VEGFA	PTPRO	NPAS2	PENK	GAL	GREM1
GO:0007613	memory	157	5	0.024	NETO1	PTGS2	TAC1	GRIA1	VLDLR
GO:0008015	blood circulation	842	18	0.001	PTGS2	PTPRM		ICAM1	AGT	GCH1	PTGS1	BDKRB2	ADRB2	TAC1	HTR2B	VEGFC	VEGFA	PTPRO	CBS	RPS6KA2	DSG2	UTS2D
GO:0008217	regulation of blood pressure	315	10	0.01	PTGS2	AGT	GCH1	PTGS1	ADRB2	TAC1	VEGFC	PTPRO	RPS6KA2	UTS2D
GO:0008283	cell proliferation	3818	50	<0.001	GPNMB	PTGS2	PTPRM	WARS	CD9	THBS1	AGT	IL8	DDIT4	VDR	FOSL1	CDH13	TGFBR3	SRPX	PTGS1	ANG	LIF	TFAP2C	LAMP3	CYP1A1	EREG	HMGA1	TAC1	GDF5	HTR2B	IL11	FGF18	CD24	NUPR1	VEGFC	IGFBP3	PLA2G4A	PTHLH	VEGFA	CEBPB	RPS6KA2	DOCK2	TENM4	IFITM1	GAL	GREM1	WFDC1	CLMN	KLF4	IL20RB
GO:0008285	negative regulation of cell proliferation	1371	31	<0.001	GPNMB	PTGS2	PTPRM	WARS	CD9	THBS1	AGT	IL8	VDR	FOSL1	CDH13	TGFBR3	SRPX	ANG	LIF	EREG	HMGA1	GDF5	NUPR1	IGFBP3	PTHLH	RPS6KA2	IFITM1	GAL	GREM1	WFDC1	CLMN	KLF4	IL20RB	IFIT3	ADAMTS8
GO:0008585	female go d development	217	7	0.01	ICAM1	AGT	ANG	EREG	NUPR1	VEGFA	TIPARP
GO:0008614	pyridoxine metabolic process	4	1	0.018	PSAT1
GO:0008615	pyridoxine biosynthetic process	4	1	0.018	PSAT1
GO:0008652	cellular amino acid biosynthetic process	251	9	0.002	GCH1	ASNS	PSPH	CTH	ASS1	CBS	PSAT1	GPT2	EIF5A2
GO:0009069	serine family amino acid metabolic process	78	4	0.005	PSPH	CTH	CBS	PSAT1
GO:0009070	serine family amino acid biosynthetic process	37	4	<0.001	PSPH	CTH	CBS	PSAT1
GO:0009092	homoserine metabolic process	5	2	0.001	CTH	CBS
GO:0009153	purine deoxyribonucleotide biosynthetic process	4	1	0.018	AK5
GO:0009182	purine deoxyribonucleoside diphosphate metabolic process	3	1	0.011	AK5
GO:0009183	purine deoxyribonucleoside diphosphate biosynthetic process	2	1	0.005	AK5
GO:0009404	toxin metabolic process	24	2	0.004	CYP1B1	CYP1A1
GO:0009410	response to xenobiotic stimulus	318	5	0.028	PTGS2	NQO1	CYP1B1	PTGS1	CYP1A1
GO:0009605	response to exter l stimulus	3052	38	<0.001	PTGS2	PTPRM	THBS1	NQO1	SQSTM1	BNIP3	CD55	ICAM1	AGT	IL8	STC2	VDR	FOSL1	GAP43	L1CAM	STC1	CDH13	ASNS	PSPH	CYP1A1	CXCL6	TAC1	CD24	CHI3L1	CXCL2	VEGFC	VEGFA	PLAUR	PTPRO	CBS	RPS6KA2	DOCK2	GREM1	KLF4	NTN4	IL20RB	CD59	AQP3
GO:0009607	response to biotic stimulus	1337	23	<0.001	PTGS2	AP1S3	BNIP3	ICAM1	IL8	DDIT4	GCH1	FOSL1	SAMHD1	DCLK1	CYP1A1	HMGA1	TAC1	LY96	CD24	ANXA3	CXCL2	CEBPB	DOCK2	IFITM1	IFIT2	IFIT3	IRAK2
GO:0009611	response to wounding	2666	41	<0.001	PXK	PTGS2	SLC3A2	CD9	THBS1	ITPR3	SLC7A5	CD55	AGT	SLC16A3	IL8	F13A1	GAP43	MMP1	CD44	L1CAM	CYP1A1	EREG	BDKRB2	CRHBP	CXCL6	TAC1	LY96	IL11	SLC7A11	PECAM1	NUPR1	TFPI2	CHI3L1	CXCL2	VEGFC	PLA2G4A	VEGFA	PLAUR	CEBPB	GAL	KLF4	IL20RB	CD59	GPR68	IRAK2
GO:0009617	response to bacterium	714	12	0.008	PTGS2	ICAM1	IL8	GCH1	CYP1A1	TAC1	LY96	CD24	ANXA3	CXCL2	CEBPB	IRAK2
GO:0009628	response to abiotic stimulus	1902	27	<0.001	NETO1	PTGS2	FMN2		CD9	THBS1	BNIP3	ICAM1	AGT	DDIT4	STC2	FOSL1	STC1	TGFBR3	ASNS	ANG	PSPH	CYP1A1	BDKRB2	ADRB2	TAC1	HTR2B	CD24	CHI3L1	VEGFA	CBS	ANGPTL4
GO:0009636	response to toxin	280	7	<0.001	NQO1	CYP1B1	ASNS	CYP1A1	SLC7A11	NUPR1	PLA2G4A
GO:0009653	a tomical structure morphogenesis	5313	55	0.003	PTGS2	PTPRM	WARS	CD9	THBS1	TPD52	BNIP3	GAS7	CYP1B1	ICAM1	AGT	IL8	ANPEP	ADAM12	THBS2	COL15A1	VDR	GAP43	CD44	L1CAM	NPTX1	CDH13	TGFBR3	ANG	LIF	TFAP2C	DCLK1	EREG	GDF5	HTR2B	PCDH8	FGF18	CD24	CADM1	ANXA3	CHI3L1	HTATIP2	CEACAM1	VEGFC	CHR 3	PTHLH	RORA	VEGFA	PTPRO	TIPARP
GO:0009719	response to endogenous stimulus	2754	34	<0.001	PTGS2	TRIB3	THBS1	ITPR3	NQO1	CD55	ICAM1	IL8	STC2	LMO2	FOSL1	CD44	ABCG1	STC1	CDH13	TGFBR3	ASNS	ANG	PSPH	EREG	CRHBP	TAC1	GDF5	FGF18	SLC7A11	CD24	CHR 3	CEBPB	CBS	GAL	WFDC1	RRAGD	GDF15	SSH1
GO:0009725	response to hormone stimulus	1670	22	<0.001	PTGS2	TRIB3	THBS1	NQO1	CD55	ICAM1	STC2	LMO2	FOSL1	ABCG1	STC1	TGFBR3	ASNS	ANG	PSPH	EREG	CRHBP	TAC1	FGF18	CD24	GAL	WFDC1
GO:0009750	response to fructose stimulus	4	1	0.018	PTGS2
GO:0009888	tissue development	3136	42	<0.001	GPNMB	PTGS2		THBS1	AGT	ADAM12	STC2	VDR	GAP43	CD44	STC1	TGFBR3	CSTA	LIF	TFAP2C	EREG	ADRB2	GDF5	HTR2B	PCDH8	FGF18	CD24	PECAM1	NUPR1	CHI3L1	VEGFC	IGFBP3	PTHLH	VEGFA	PTPRO	CEBPB	TIPARP	CBS	TENM4	SECTM1	GREM1	COL5A3	CYTL1	KLF4	NTN4	DNER	AQP3
GO:0009991	response to extracellular stimulus	702	13	<0.001	PTGS2	NQO1	SQSTM1	ICAM1	STC2	VDR	FOSL1	STC1	ASNS	PSPH	CYP1A1	CBS	AQP3
GO:0010033	response to organic substance	4631	59	<0.001	PTGS2	TRIB3		THBS1	ITPR3	NQO1	CD55	ICAM1	IL8	SP100	STC2	CPT1A	GCH1	LMO2	VDR	S100P	FOSL1	CD44	ABCG1	STC1	CDH13	TGFBR3	ASNS	ANG	PSPH	CYP1A1	EREG	CRHBP	CTH	TAC1	LY96	GDF5	FGF18	SLC7A11	MT1X	CD24	DDIT3	CHI3L1	CXCL2	VEGFC	CHR 3	VEGFA	MT2A	CEBPB	CBS
GO:0010035	response to inorganic substance	749	16	0.013	PTGS2	CD9	THBS1	ITPR3	BNIP3	ICAM1	FOSL1	CYP1A1	CRHBP	MT1H	HTR2B	MT1X	MT2A	MT1E	MT1F	AQP3
GO:0010038	response to metal ion	520	14	0.003	PTGS2	THBS1	ITPR3	BNIP3	ICAM1	CYP1A1	CRHBP	MT1H	HTR2B	MT1X	MT2A	MT1E	MT1F	AQP3
GO:0010043	response to zinc ion	54	5	0.008	MT1H	MT1X	MT2A	MT1E	MT1F
GO:0010243	response to organic nitrogen	1507	19	0.006	PTGS2	TRIB3	CD55	ICAM1	STC2	FOSL1	STC1	ASNS	EREG	CRHBP	TAC1	FGF18	SLC7A11	CHR 3	CEBPB	CBS	GAL	RRAGD	SSH1
GO:0010477	response to sulfur dioxide	3	1	0.011	ICAM1
GO:0010562	positive regulation of phosphorus metabolic process	1714	24	0.016	THBS1	SQSTM1	AGT	IL8	CD44	ASNS	ANG	LIF	EREG	ADRB2	HTR2B	IL11	CD24	DDIT3	CHI3L1	VLDLR	VEGFC	CHR 3	PTHLH	VEGFA	GREM1	TNFSF15	AKAP12	IRAK2
GO:0010594	regulation of endothelial cell migration	216	8	0.001	PTGS2	PTPRM	THBS1	AGT	ANXA3	VEGFC	VEGFA	KLF4
GO:0010595	positive regulation of endothelial cell migration	127	6	0.002	PTGS2	THBS1	AGT	ANXA3	VEGFC	VEGFA
GO:0010627	regulation of intracellular protein ki se cascade	1839	24	0.002	PTGS2	TRIB3		THBS1	SQSTM1	AGT	DDIT4	CD44	LIF	CTH	ADRB2	HTR2B	IL11	FGF18	CD24	CHI3L1	IGFBP3	VEGFA	CBS	SECTM1	GREM1	KLF4	AKAP12	IRAK2
GO:0010647	positive regulation of cell communication	2231	24	0.034	PTGS2		THBS1	AGT	CD44	L1CAM	CDH13	TGFBR3	LIF	EREG	CTH	ADRB2	TAC1	HTR2B	IL11	FGF18	CD24	CHI3L1	IGFBP3	VEGFA	SECTM1	RRAGD	AKAP12	IRAK2
GO:0010740	positive regulation of intracellular protein ki se cascade	1291	17	0.011		THBS1	AGT	CD44	LIF	CTH	ADRB2	HTR2B	IL11	FGF18	CD24	CHI3L1	IGFBP3	VEGFA	SECTM1	AKAP12	IRAK2
GO:0010941	regulation of cell death	3084	36	0.01	CARD16	STEAP3	PTGS2	TRIB3	THBS1	NQO1	BNIP3	AGT	DDIT4	GCH1	FOSL1	CD44	SRPX	ATF5	ASNS	BDKRB2	CTH	GDF5	HTR2B	CD24	NUPR1	DDIT3	HTATIP2	IGFBP3	VEGFA	CEBPB	CBS	RPS6KA2	GAL	CHAC1	TNFSF15	KLF4	ANGPTL4	IFIT2	CD59	IFIT3
GO:0010955	negative regulation of protein processing	55	4	0.008	THBS1	CD55	CHAC1	CD59
GO:0010979	regulation of vitamin D 24-hydroxylase activity	6	1	0.036	VDR
GO:0010980	positive regulation of vitamin D 24-hydroxylase activity	6	1	0.036	VDR
GO:0012501	programmed cell death	3920	41	0.044	CARD16	STEAP3	PTGS2	FMN2	TRIB3	THBS1	NQO1	SQSTM1	BNIP3	AGT	DDIT4	GCH1	FOSL1	CD44	SRPX	ATF5	ASNS	BDKRB2	CTH	GDF5	HTR2B	CD24	CADM1	NUPR1	DDIT3	HTATIP2	IGFBP3	VEGFA	CEBPB	CBS	RPS6KA2	GAL	DSG2	GREM1	CHAC1	TNFSF15	KLF4	ANGPTL4	IFIT2	CD59	IFIT3
GO:0014070	response to organic cyclic compound	1288	23	<0.001	PTGS2		THBS1	NQO1	ICAM1	STC2	CPT1A	VDR	FOSL1	STC1	ASNS	PSPH	CYP1A1	CRHBP	TAC1	SLC7A11	CD24	CHR 3	CBS	GAL	WFDC1	SSH1	AQP3
GO:0014074	response to purine-containing compound	221	5	0.036	PTGS2	FOSL1	STC1	CRHBP	SSH1
GO:0015711	organic anion transport	635	19	<0.001	SLC3A2	THBS1	SLC7A5	SLC16A3	CPT1A	CA12	BDKRB2	SLC6A15	SLC16A7	SLC7A11	SLC1A5	SLC1A4	PLA2G4A	SLC7A1	SLC1A1	SLC38A1	SLC17A5	SLC7A3
GO:0015718	monocarboxylic acid transport	227	7	0.001	THBS1	SLC16A3	CPT1A	BDKRB2	SLC16A7	SLC1A4	PLA2G4A
GO:0015739	sialic acid transport	2	1	0.005	SLC17A5
GO:0015803	branched-chain amino acid transport	7	2	<0.001	SLC3A2	SLC6A15
GO:0015804	neutral amino acid transport	35	6	<0.001	SLC3A2	SLC7A5	SLC6A15	SLC1A5	SLC1A4	SLC38A1
GO:0015820	leucine transport	7	2	<0.001	SLC3A2	SLC6A15
GO:0015824	proline transport	16	2	<0.001	SLC6A15	SLC1A4
GO:0015825	L-serine transport	7	1	0.045	SLC1A4
GO:0015826	threonine transport	5	1	0.026	SLC1A4
GO:0015849	organic acid transport	513	17	<0.001	SLC3A2	THBS1	SLC7A5	SLC16A3	CPT1A	BDKRB2	SLC6A15	SLC16A7	SLC7A11	SLC1A5	SLC1A4	PLA2G4A	SLC7A1	SLC1A1	SLC38A1	SLC17A5	SLC7A3
GO:0016049	cell growth	897	13	0.028		SLC3A2	SPOCK1	AGT	NOV	TGFBR3	DCLK1	CADM1	NUPR1	IGFBP3	PAPPA2	GREM1	WFDC1
GO:0016053	organic acid biosynthetic process	639	18	<0.001	PTGS2	TRIB3	AGT	LPL	GCH1	FADS3	ASNS	PTGS1	PSPH	CYP1A1	CTH	CH25H	ASS1	PLA2G4A	CBS	PSAT1	GPT2	EIF5A2
GO:0016255	attachment of GPI anchor to protein	18	1	0.02	PLAUR
GO:0016337	cell-cell adhesion	931	17	<0.001	PTPRM	CYP1B1	ICAM1	CD44	L1CAM	CDH13	CSTA	PCDH8	SLC7A11	CD24	CADM1	CEACAM1	DSG2	CLDN1	CLSTN2	KLF4	CLDN11
GO:0016338	calcium-independent cell-cell adhesion	47	3	0.029	CADM1	CLDN1	CLDN11
GO:0016477	cell migration	2130	35	<0.001	PTGS2	PTPRM	SLC3A2	THBS1	SLC7A5	SPOCK1	CYP1B1	ICAM1	AGT	SLC16A3	IL8	DDIT4	S100P	MMP1	L1CAM	CDH13	TGFBR3	ANG	DCLK1	TAC1	HTR2B	SLC7A11	CD24	PECAM1	ANXA3	CEACAM1	VEGFC	IGFBP3	VEGFA	PTPRO	IFITM1	GREM1	KLF4	DNER	FERMT1
GO:0018108	peptidyl-tyrosine phosphorylation	537	8	0.021	AGT	CD44	LIF	EREG	IL11	CD24	VEGFA	GREM1
GO:0018212	peptidyl-tyrosine modification	539	8	0.022	AGT	CD44	LIF	EREG	IL11	CD24	VEGFA	GREM1
GO:0018272	protein-pyridoxal-5-phosphate linkage via peptidyl-N6-pyridoxal phosphate-L-lysine	2	1	0.005	CTH
GO:0018352	protein-pyridoxal-5-phosphate linkage	5	1	0.026	CTH
GO:0019060	intracellular transport of viral proteins in host cell	11	2	0.006	TAP1	TAP2
GO:0019229	regulation of vasoconstriction	92	4	0.01	PTGS2	ICAM1	AGT	BDKRB2
GO:0019344	cysteine biosynthetic process	13	2	0.01	CTH	CBS
GO:0019346	transsulfuration	5	2	0.001	CTH	CBS
GO:0019371	cyclooxyge se pathway	6	2	0.001	PTGS2	PTGS1
GO:0019725	cellular homeostasis	1788	21	0.009	STEAP3		CD9	ITPR3	BNIP3	CD55	ICAM1	AGT	STC2	STC1	RIMS3	BDKRB2	TAC1	HTR2B	CD24	DDIT3	CHR 3	MT2A	TENM4	DSG2	CLDN11
GO:0019752	carboxylic acid metabolic process	1877	26	0.005	PTGS2	TRIB3	WARS	SLC7A5	NQO1	AGT	SLC16A3	LPL	CPT1A	GCH1	FADS3	ASNS	PTGS1	PSPH	CYP1A1	CTH	CH25H	ASS1	PLA2G4A	CBS	SQRDL	PSAT1	GPT2	ALDH1L2	SARS	EIF5A2
GO:0019883	antigen processing and presentation of endogenous antigen	24	2	0.039	TAP1	TAP2
GO:0019885	antigen processing and presentation of endogenous peptide antigen via MHC class I	20	2	0.026	TAP1	TAP2
GO:0022603	regulation of a tomical structure morphogenesis	1698	25	0.002	PTGS2	PTPRM	WARS	THBS1	BNIP3	GAS7	ICAM1	AGT	THBS2	CD44	TGFBR3	LIF	ANXA3	CHI3L1	HTATIP2	VEGFC	CHR 3	VEGFA	PTPRO	TENM4	GREM1	SSH1	KLF4	NTN4	ANGPTL4
GO:0022610	biological adhesion	2404	35	<0.001	GPNMB	PTPRM	CD9	THBS1	SPOCK1	CYP1B1	ICAM1	AGT	IL8	ADAM12	THBS2	COL15A1	CD44	L1CAM	CDH13	SRPX	CSTA	PCDH8	SLC7A11	CD24	PECAM1	CADM1	CEACAM1	VEGFA	PTPRO	GPR56	DSG2	CLDN1	GREM1	COL5A3	CLSTN2	KLF4	ITGA11	CLDN11	FERMT1
GO:0023052	sig ling	11205	114	<0.001	PXK	NETO1	PTGS2	FMN2	PTPRM	TRIB3		CD9	THBS1	ITPR3	NQO1	SQSTM1	BNIP3	ARL4C	SPOCK1	ICAM1	AGT	IL8	SP100	DDIT4	ADAM12	STC2	COL15A1	RCAN2	CPT1A	SCG5	VDR	GAP43	GEM	CD44	L1CAM	STC1	NPTX1	CDH13	TGFBR3	ASNS	LIF	TFAP2C	DCLK1	EREG	BDKRB2	CRHBP	CTH	ADRB2	CXCL6
GO:0023056	positive regulation of sig ling	2219	24	0.031	PTGS2		THBS1	AGT	CD44	L1CAM	CDH13	TGFBR3	LIF	EREG	CTH	ADRB2	TAC1	HTR2B	IL11	FGF18	CD24	CHI3L1	IGFBP3	VEGFA	SECTM1	RRAGD	AKAP12	IRAK2
GO:0030003	cellular cation homeostasis	891	12	0.006	STEAP3		ITPR3	CD55	AGT	STC2	STC1	BDKRB2	TAC1	HTR2B	CD24	MT2A
GO:0030154	cell differentiation	6670	75	<0.001	GPNMB	PTGS2	PTPRM	TRIB3	SLFN5		CD9	SLC7A5	SQSTM1	TPD52	BNIP3	GAS7	SPOCK1	AGT	DDIT4	ANPEP	ADAM12	STMN2	COL15A1	LPL	CEBPG	LMO2	VDR	GAP43	ABCG1	L1CAM	NPTX1	TGFBR3	CSTA	ATF5	ANG	LIF	TFAP2C	DCLK1	CYP1A1	EREG	ADRB2	GDF5	HTR2B	IL11	FGF18	SLC7A11	CD24	LGALS3	CADM1
GO:0030334	regulation of cell migration	1070	16	0.01	PTGS2	PTPRM	THBS1	ICAM1	AGT	IL8	CDH13	TGFBR3	TAC1	ANXA3	VEGFC	IGFBP3	VEGFA	IFITM1	GREM1	KLF4
GO:0030336	negative regulation of cell migration	345	7	0.018	PTPRM	THBS1	TGFBR3	IGFBP3	IFITM1	GREM1	KLF4
GO:0030581	symbiont intracellular protein transport in host	11	2	0.006	TAP1	TAP2
GO:0030728	ovulation	46	3	0.027	PTGS2	AGT	EREG
GO:0030855	epithelial cell differentiation	697	13	0.001	AGT	VDR	CSTA	LIF	TFAP2C	EREG	CD24	PTHLH	VEGFA	PTPRO	CEBPB	GREM1	AQP3
GO:0030856	regulation of epithelial cell differentiation	166	4	0.002	VDR	LIF	CD24	AQP3
GO:0030858	positive regulation of epithelial cell differentiation	74	2	0.001	VDR	CD24
GO:0030947	regulation of vascular endothelial growth factor receptor sig ling pathway	68	3	0.017	FGF18	VEGFC	VEGFA
GO:0030949	positive regulation of vascular endothelial growth factor receptor sig ling pathway	52	2	0.04	FGF18	VEGFA
GO:0031077	post-embryonic camera-type eye development	16	2	0.016	VEGFA	KLF4
GO:0031117	positive regulation of microtubule depolymerization	6	1	0.036	STMN2
GO:0031341	regulation of cell killing	99	4	0.014	TAP1	ICAM1	TAP2	CADM1
GO:0031401	positive regulation of protein modification process	1894	25	0.018	TRIB3	THBS1	SQSTM1	AGT	IL8	CD44	ASNS	ANG	LIF	EREG	ADRB2	HTR2B	IL11	CD24	NUPR1	DDIT3	CHI3L1	VLDLR	VEGFC	CHR 3	VEGFA	GREM1	TNFSF15	AHRR	IRAK2
GO:0031623	receptor inter lization	126	5	0.002	IL8	HTR2B	GRIA1	VEGFA	GREM1
GO:0031667	response to nutrient levels	655	12	<0.001	PTGS2	NQO1	SQSTM1	ICAM1	STC2	VDR	STC1	ASNS	PSPH	CYP1A1	CBS	AQP3
GO:0031952	regulation of protein autophosphorylation	60	3	0.011	VEGFC	VEGFA	GREM1
GO:0031954	positive regulation of protein autophosphorylation	34	3	0.001	VEGFC	VEGFA	GREM1
GO:0032101	regulation of response to exter l stimulus	863	15	0.005	PTGS2	THBS1	CD55	AGT	IL8	CDH13	TAC1	VEGFC	VEGFA	PLAUR	PTPRO	GREM1	KLF4	IL20RB	CD59
GO:0032103	positive regulation of response to exter l stimulus	346	8	0.045	PTGS2	THBS1	AGT	IL8	CDH13	TAC1	VEGFC	VEGFA
GO:0032227	negative regulation of sy ptic transmission, dopaminergic	5	1	0.026	PTGS2
GO:0032270	positive regulation of cellular protein metabolic process	2125	26	0.046	TRIB3	THBS1	SQSTM1	AGT	IL8	CD44	ASNS	ANG	LIF	EREG	ADRB2	HTR2B	IL11	CD24	NUPR1	DDIT3	CHI3L1	VLDLR	VEGFC	CHR 3	VEGFA	GREM1	TNFSF15	AHRR	IRAK2	EIF5A2
GO:0032355	response to estradiol stimulus	176	4	0.04	PTGS2	NQO1	CRHBP	WFDC1
GO:0032501	multicellular organismal process	13058	127	<0.001	PXK	NETO1	GPNMB	PTGS2	FMN2	PTPRM		WARS	SLC3A2	CD9	THBS1	ITPR3	SLC7A5	NQO1	TPD52	CD55	GAS7	SPOCK1	CYP1B1	ICAM1	AGT	SLC16A3	IL8	DDIT4	ANPEP	ADAM12	STMN2	THBS2	F13A1	STC2	COL15A1	RCAN2	LPL	CEBPG	GCH1	LMO2	VDR	FOSL1	GAP43	MMP1	CD44	ABCG1	L1CAM	STC1	NPTX1
GO:0032502	developmental process	10767	106	<0.001	GPNMB	PTGS2	FMN2	PTPRM	TRIB3	SLFN5		WARS	CD9	THBS1	SLC7A5	NQO1	SQSTM1	TPD52	BNIP3	GAS7	SPOCK1	CYP1B1	ICAM1	AGT	IL8	DDIT4	ANPEP	ADAM12	STMN2	THBS2	STC2	COL15A1	RCAN2	LPL	CEBPG	LMO2	VDR	FOSL1	GAP43	CD44	ABCG1	L1CAM	STC1	NPTX1	CDH13	TGFBR3	CSTA	ATF5	ASNS
GO:0032504	multicellular organism reproduction	1518	21	0.012	PTGS2	FMN2	CD9	CD55	ICAM1	AGT	STC2	VDR	FOSL1	STC1	ANG	LIF	CYP1A1	EREG	TAC1	CADM1	VEGFA	CBS	RPS6KA2	CLDN11	EIF5A2
GO:0032594	protein transport within lipid bilayer	14	1	<0.001	CD24
GO:0032595	B cell receptor transport within lipid bilayer	6	1	<0.001	CD24
GO:0032596	protein transport into membrane raft	7	1	<0.001	CD24
GO:0032597	B cell receptor transport into membrane raft	6	1	<0.001	CD24
GO:0032599	protein transport out of membrane raft	6	1	<0.001	CD24
GO:0032600	chemokine receptor transport out of membrane raft	6	1	<0.001	CD24
GO:0032835	glomerulus development	130	3	0.01	CD24	PECAM1	PTPRO
GO:0032907	transforming growth factor beta3 production	10	1	<0.001	CD24
GO:0032910	regulation of transforming growth factor beta3 production	10	1	<0.001	CD24
GO:0032913	negative regulation of transforming growth factor beta3 production	6	1	<0.001	CD24
GO:0033002	muscle cell proliferation	278	9	0.001	PTGS2	AGT	CDH13	TGFBR3	ANG	EREG	IGFBP3	TENM4	KLF4
GO:0033135	regulation of peptidyl-serine phosphorylation	168	6	0.032	DDIT4	CD44	LIF	BDKRB2	IL11	VEGFA
GO:0033273	response to vitamin	162	7	<0.001	PTGS2	STC2	VDR	STC1	CYP1A1	CBS	AQP3
GO:0033280	response to vitamin D	51	5	<0.001	PTGS2	STC2	VDR	STC1	AQP3
GO:0033606	chemokine receptor transport within lipid bilayer	6	1	<0.001	CD24
GO:0033674	positive regulation of ki se activity	1141	16	0.037	THBS1	AGT	IL8	ASNS	ANG	EREG	ADRB2	HTR2B	CD24	DDIT3	CHI3L1	VLDLR	CHR 3	VEGFA	TNFSF15	IRAK2
GO:0033993	response to lipid	1298	25	<0.001	PTGS2	THBS1	NQO1	ICAM1	IL8	SP100	STC2	GCH1	VDR	FOSL1	ABCG1	STC1	TGFBR3	PSPH	CYP1A1	CRHBP	TAC1	LY96	CD24	CEBPB	GAL	WFDC1	KLF4	IRAK2	AQP3
GO:0034097	response to cytokine stimulus	1190	18	0.008	PTGS2	ICAM1	IL8	SP100	GCH1	FOSL1	CD44	EREG	CRHBP	MT1X	CD24	CHI3L1	MT2A	IFITM1	KLF4	IFIT2	IFIT3	IRAK2
GO:0034104	negative regulation of tissue remodeling	25	2	0.043	AGT	GREM1
GO:0034436	glycoprotein transport	4	2	0.018	ABCG1	VLDLR
GO:0034589	hydroxyproline transport	5	1	0.026	SLC1A4
GO:0034612	response to tumor necrosis factor	194	6	0.005	PTGS2	ICAM1	IL8	GCH1	CRHBP	CHI3L1
GO:0034698	response to go dotropin stimulus	63	3	0.013	ICAM1	TGFBR3	ASNS
GO:0034699	response to luteinizing hormone stimulus	3	1	0.011	TGFBR3
GO:0034976	response to endoplasmic reticulum stress	304	8	0.008	TRIB3	IL8	STC2	ASNS	CTH	DDIT3	CEBPB	CHAC1
GO:0035150	regulation of tube size	249	9	<0.001	PTGS2	PTPRM	ICAM1	AGT	GCH1	BDKRB2	ADRB2	HTR2B	CBS
GO:0035524	proline transmembrane transport	5	1	0.026	SLC1A4
GO:0035556	intracellular sig l transduction	4940	47	0.047	PTGS2	FMN2	TRIB3		THBS1	SQSTM1	BNIP3	ARL4C	AGT	IL8	SP100	DDIT4	RCAN2	GEM	CD44	L1CAM	CDH13	TGFBR3	LIF	DCLK1	CTH	ADRB2	LY96	HTR2B	IL11	FGF18	CD24	NUPR1	DDIT3	CHI3L1	RGL1	IGFBP3	VEGFA	CBS	RPS6KA2	DOCK2	SECTM1	GREM1	RAB7L1	CHAC1	DIRAS2	TNFSF15	RRAGD	KLF4	AGPAT9
GO:0035633	mainte nce of blood-brain barrier	2	1	0.005	PTGS2
GO:0035850	epithelial cell differentiation involved in kidney development	65	3	<0.001	LIF	CD24	PTPRO
GO:0036293	response to decreased oxygen levels	612	15	<0.001	PTGS2	FMN2	THBS1	BNIP3	ICAM1	DDIT4	STC2	STC1	TGFBR3	ANG	CYP1A1	CD24	VEGFA	CBS	ANGPTL4
GO:0036294	cellular response to decreased oxygen levels	238	8	<0.001	PTGS2	FMN2	BNIP3	ICAM1	STC2	STC1	VEGFA	CBS
GO:0038061	NIK/NF-kappaB cascade	50	3	0.036	AGT	CHI3L1	TNFSF15
GO:0038066	p38MAPK cascade	7	1	0.045	VEGFA
GO:0038083	peptidyl-tyrosine autophosphorylation	12	2	<0.001	VEGFA	GREM1
GO:0040007	growth	1972	31	<0.001	PTGS2		SLC3A2	THBS1	SPOCK1	AGT	STC2	GAP43	NOV	TGFBR3	TFAP2C	DCLK1	EREG	ADRB2	MT1H	GDF5	MT1X	CADM1	NUPR1	IGFBP3	PTHLH	VEGFA	INHBE	MT2A	TENM4	CLIC5	PAPPA2	MT1E	MT1F	GREM1	WFDC1
GO:0040011	locomotion	3225	43	<0.001	PTGS2	PTPRM	SLC3A2	THBS1	SLC7A5	SPOCK1	CYP1B1	ICAM1	AGT	SLC16A3	IL8	DDIT4	S100P	FOSL1	GAP43	MMP1	L1CAM	CDH13	TGFBR3	ANG	DCLK1	CXCL6	TAC1	HTR2B	SLC7A11	CD24	PECAM1	ANXA3	CEACAM1	CXCL2	VEGFC	IGFBP3	VEGFA	PLAUR	PTPRO	RPS6KA2	DOCK2	IFITM1	GREM1	KLF4	NTN4	DNER	FERMT1
GO:0040012	regulation of locomotion	1201	17	0.018	PTGS2	PTPRM	THBS1	ICAM1	AGT	IL8	CDH13	TGFBR3	TAC1	ANXA3	VEGFC	IGFBP3	VEGFA	PTPRO	IFITM1	GREM1	KLF4
GO:0040013	negative regulation of locomotion	396	8	0.016	PTPRM	THBS1	TGFBR3	IGFBP3	PTPRO	IFITM1	GREM1	KLF4
GO:0040015	negative regulation of multicellular organism growth	25	2	0.043	STC2	ADRB2
GO:0042104	positive regulation of activated T cell proliferation	49	1	0.005	CD24
GO:0042127	regulation of cell proliferation	2935	42	<0.001	GPNMB	PTGS2	PTPRM	WARS	CD9	THBS1	AGT	IL8	VDR	FOSL1	CDH13	TGFBR3	SRPX	PTGS1	ANG	LIF	EREG	HMGA1	TAC1	GDF5	HTR2B	IL11	FGF18	CD24	NUPR1	VEGFC	IGFBP3	PLA2G4A	PTHLH	VEGFA	RPS6KA2	IFITM1	GAL	GREM1	WFDC1	CLMN	KLF4	IL20RB	CD59	IFIT3	EIF5A2	ADAMTS8
GO:0042221	response to chemical stimulus	6648	80	<0.001	PTGS2	FMN2	PTPRM	TRIB3		CD9	THBS1	ITPR3	NQO1	BNIP3	CD55	CYP1B1	ICAM1	IL8	SP100	STC2	LPL	CPT1A	GCH1	LMO2	VDR	S100P	FOSL1	GAP43	CD44	ABCG1	L1CAM	STC1	CDH13	TGFBR3	ASNS	PTGS1	ANG	PSPH	CYP1A1	EREG	CRHBP	CTH	CXCL6	MT1H	TAC1	LY96	GDF5	HTR2B	FGF18
GO:0042304	regulation of fatty acid biosynthetic process	65	3	0.015	PTGS2	TRIB3	AGT
GO:0042310	vasoconstriction	130	5	0.01	PTGS2	ICAM1	AGT	BDKRB2	HTR2B
GO:0042325	regulation of phosphorylation	2191	27	0.026	TRIB3	THBS1	SQSTM1	AGT	IL8	DDIT4	CD44	ASNS	ANG	LIF	EREG	BDKRB2	ADRB2	HTR2B	IL11	CD24	DDIT3	CHI3L1	VLDLR	VEGFC	IGFBP3	CHR 3	VEGFA	CBS	GREM1	TNFSF15	IRAK2
GO:0042327	positive regulation of phosphorylation	1519	22	0.012	THBS1	SQSTM1	AGT	IL8	CD44	ASNS	ANG	LIF	EREG	ADRB2	HTR2B	IL11	CD24	DDIT3	CHI3L1	VLDLR	VEGFC	CHR 3	VEGFA	GREM1	TNFSF15	IRAK2
GO:0042330	taxis	1536	18	0.041	PTPRM	THBS1	IL8	FOSL1	GAP43	L1CAM	CDH13	CXCL6	CD24	CXCL2	VEGFC	VEGFA	PLAUR	PTPRO	RPS6KA2	DOCK2	GREM1	NTN4
GO:0042346	positive regulation of NF-kappaB import into nucleus	45	2	0.026	PTGS2	GREM1
GO:0042493	response to drug	818	15	0.026	PTGS2	PTPRM		THBS1	ICAM1	LPL	CPT1A	FOSL1	CYP1A1	CRHBP	HTR2B	VEGFC	MT2A	GAL	WFDC1
GO:0042592	homeostatic process	2987	38	<0.001	STEAP3	PTGS2		CD9	ITPR3	BNIP3	CD55	TAP1	ICAM1	AGT	STC2	LPL	CEBPG	LMO2	ABCG1	STC1	RIMS3	TGFBR3	TAP2	ANG	BDKRB2	ADRB2	TAC1	HTR2B	CD24	DDIT3	CHR 3	PTHLH	VEGFA	MT2A	TENM4	DSG2	ANGPTL4	STEAP4	CLDN11	IL20RB	EIF5A2	AQP3
GO:0042730	fibrinolysis	51	2	0.037	THBS1	PLAUR
GO:0042819	vitamin B6 biosynthetic process	4	1	0.018	PSAT1
GO:0042981	regulation of apoptotic process	2962	36	0.005	CARD16	STEAP3	PTGS2	TRIB3	THBS1	NQO1	BNIP3	AGT	DDIT4	GCH1	FOSL1	CD44	SRPX	ATF5	ASNS	BDKRB2	CTH	GDF5	HTR2B	CD24	NUPR1	DDIT3	HTATIP2	IGFBP3	VEGFA	CEBPB	CBS	RPS6KA2	GAL	CHAC1	TNFSF15	KLF4	ANGPTL4	IFIT2	CD59	IFIT3
GO:0043067	regulation of programmed cell death	2986	36	0.005	CARD16	STEAP3	PTGS2	TRIB3	THBS1	NQO1	BNIP3	AGT	DDIT4	GCH1	FOSL1	CD44	SRPX	ATF5	ASNS	BDKRB2	CTH	GDF5	HTR2B	CD24	NUPR1	DDIT3	HTATIP2	IGFBP3	VEGFA	CEBPB	CBS	RPS6KA2	GAL	CHAC1	TNFSF15	KLF4	ANGPTL4	IFIT2	CD59	IFIT3
GO:0043129	surfactant homeostasis	16	2	0.016	PTHLH	VEGFA
GO:0043200	response to amino acid stimulus	183	5	0.045	ICAM1	ASNS	CEBPB	CBS	RRAGD
GO:0043243	positive regulation of protein complex disassembly	36	3	0.014	BNIP3	STMN2	EIF5A2
GO:0043279	response to alkaloid	219	5	0.034	ICAM1	CRHBP	TAC1	SLC7A11	CHR 3
GO:0043408	regulation of MAPK cascade	1214	16	0.01	TRIB3	THBS1	AGT	CD44	LIF	ADRB2	HTR2B	IL11	FGF18	CD24	CHI3L1	IGFBP3	VEGFA	CBS	KLF4	IRAK2
GO:0043410	positive regulation of MAPK cascade	842	13	0.004	THBS1	AGT	CD44	LIF	ADRB2	HTR2B	IL11	FGF18	CD24	CHI3L1	IGFBP3	VEGFA	IRAK2
GO:0043436	oxoacid metabolic process	2139	27	0.019	PTGS2	TRIB3	WARS	SLC7A5	NQO1	AGT	SLC16A3	LPL	CPT1A	GCH1	FADS3	ASNS	PTGS1	PSPH	CYP1A1	CTH	CH25H	ASS1	PLA2G4A	CBS	SQRDL	CYTL1	PSAT1	GPT2	ALDH1L2	SARS	EIF5A2
GO:0043534	blood vessel endothelial cell migration	154	6	0.001	PTGS2	THBS1	VEGFC	VEGFA	GREM1	KLF4
GO:0043535	regulation of blood vessel endothelial cell migration	109	5	0.005	PTGS2	THBS1	VEGFC	VEGFA	KLF4
GO:0043536	positive regulation of blood vessel endothelial cell migration	54	4	0.001	PTGS2	THBS1	VEGFC	VEGFA
GO:0043542	endothelial cell migration	297	12	<0.001	PTGS2	PTPRM	THBS1	CYP1B1	AGT	S100P	CDH13	ANXA3	VEGFC	VEGFA	GREM1	KLF4
GO:0043616	keratinocyte proliferation	71	4	0.019	VDR	CDH13	EREG	FERMT1
GO:0043627	response to estrogen stimulus	315	6	0.001	PTGS2	NQO1	CRHBP	CD24	GAL	WFDC1
GO:0044281	small molecule metabolic process	5873	55	0.047	PXK	HS6ST2	PTGS2	TRIB3		WARS	ITPR3	SLC7A5	ENO2	NQO1	ARL4C	CYP1B1	AGT	PCK2	SLC16A3	LPL	CPT1A	CA12	GCH1	FADS3	ACPP	CD44	ABCG1	ASNS	PTGS1	PSPH	HS3ST1	CYP1A1	CTH	ADRB2	HTR2B	CH25H	ASS1	RGL1	VLDLR	RGS20	PLA2G4A	PTHLH	RORA	SORL1	CBS	NPAS2	SQRDL	RAB7L1	AK5
GO:0044283	small molecule biosynthetic process	973	19	0.001	PTGS2	TRIB3	AGT	LPL	GCH1	FADS3	ABCG1	ASNS	PTGS1	PSPH	CYP1A1	CTH	CH25H	ASS1	PLA2G4A	CBS	PSAT1	GPT2	EIF5A2
GO:0044524	protein sulfhydration	2	1	0.005	CTH
GO:0044699	single-organism process	24634	203	<0.001	PXK	CARD16	NETO1	GPNMB	STEAP3	PTGS2	FMN2	PTPRM	AP1S3	TRIB3	SLFN5		SLC2A11	WARS	SLC3A2	CD9	SYNGR2	THBS1	ITPR3	SLC7A5	NQO1	SQSTM1	TPD52	BNIP3	CD55	GAS7	ARL4C	TAP1	SPOCK1	CYP1B1	ICAM1	AGT	SLC16A3	IL8	SP100	DDIT4	ANPEP	ADAM12	STMN2	THBS2	F13A1	STC2	COL15A1	RCAN2	LPL
GO:0044700	single organism sig ling	11205	114	<0.001	PXK	NETO1	PTGS2	FMN2	PTPRM	TRIB3		CD9	THBS1	ITPR3	NQO1	SQSTM1	BNIP3	ARL4C	SPOCK1	ICAM1	AGT	IL8	SP100	DDIT4	ADAM12	STC2	COL15A1	RCAN2	CPT1A	SCG5	VDR	GAP43	GEM	CD44	L1CAM	STC1	NPTX1	CDH13	TGFBR3	ASNS	LIF	TFAP2C	DCLK1	EREG	BDKRB2	CRHBP	CTH	ADRB2	CXCL6
GO:0044702	single organism reproductive process	1692	21	0.041	NETO1	PTGS2	FMN2	CD9	CD55	ICAM1	AGT	STC2	VDR	FOSL1	STC1	ANG	LIF	CYP1A1	EREG	CADM1	VEGFA	CBS	RPS6KA2	CLDN11	EIF5A2
GO:0044703	multi-organism reproductive process	1974	25	0.018	PTGS2	BNIP3	CD55	TAP1	ICAM1	IL8	SP100	ANPEP	STC2	VDR	FOSL1	MMP1	STC1	TAP2	LIF	CYP1A1	CRHBP	HMGA1	TAC1	HTATIP2	PTHLH	CBS	CLIC5	IFITM1	CLDN1
GO:0044706	multi-multicellular organism process	529	13	<0.001	PTGS2	CD55	STC2	VDR	FOSL1	STC1	LIF	CYP1A1	CRHBP	TAC1	PTHLH	CBS	CLIC5
GO:0044707	single-multicellular organism process	12612	125	<0.001	PXK	NETO1	GPNMB	PTGS2	FMN2	PTPRM		WARS	SLC3A2	CD9	THBS1	ITPR3	SLC7A5	NQO1	TPD52	GAS7	SPOCK1	CYP1B1	ICAM1	AGT	SLC16A3	IL8	DDIT4	ANPEP	ADAM12	STMN2	THBS2	F13A1	STC2	COL15A1	RCAN2	LPL	CEBPG	GCH1	LMO2	VDR	FOSL1	GAP43	MMP1	CD44	ABCG1	L1CAM	STC1	NPTX1	CDH13
GO:0044710	single-organism metabolic process	6986	64	0.012	PXK	HS6ST2	PTGS2	TRIB3		WARS	ITPR3	SLC7A5	ENO2	NQO1	CD55	ARL4C	CYP1B1	AGT	PCK2	SLC16A3	LPL	CPT1A	CA12	GCH1	FADS3	ACPP	MMP1	CD44	ABCG1	ASNS	PTGS1	ANG	PSPH	HS3ST1	CYP1A1	CTH	ADRB2	HTR2B	CH25H	ASS1	CD24	RGL1	VLDLR	RGS20	PLA2G4A	PTHLH	RORA	PLAUR	SORL1
GO:0044711	single-organism biosynthetic process	993	19	0.002	PTGS2	TRIB3	AGT	LPL	GCH1	FADS3	ABCG1	ASNS	PTGS1	PSPH	CYP1A1	CTH	CH25H	ASS1	PLA2G4A	CBS	PSAT1	GPT2	EIF5A2
GO:0044763	single-organism cellular process	22506	189	<0.001	PXK	CARD16	NETO1	GPNMB	STEAP3	PTGS2	FMN2	PTPRM	AP1S3	TRIB3	SLFN5		SLC2A11	SLC3A2	CD9	SYNGR2	THBS1	ITPR3	SLC7A5	NQO1	SQSTM1	TPD52	BNIP3	CD55	GAS7	ARL4C	TAP1	SPOCK1	CYP1B1	ICAM1	AGT	SLC16A3	IL8	SP100	DDIT4	ANPEP	ADAM12	STMN2	THBS2	F13A1	STC2	COL15A1	RCAN2	LPL	CPT1A
GO:0044765	single-organism transport	6645	78	<0.001	PXK	STEAP3	PTGS2	AP1S3	TRIB3		SLC2A11	SLC3A2	CD9	SYNGR2	THBS1	ITPR3	SLC7A5	SQSTM1	TPD52	BNIP3	ARL4C	TAP1	ICAM1	AGT	SLC16A3	IL8	F13A1	STC2	CPT1A	SCG5	CA12	ABCG1	RIMS3	TAP2	SRPX	ANG	LIF	DCLK1	BDKRB2	CRHBP	ADRB2	SLC6A15	TAC1	HTR2B	IL11	SLC16A7	SLC7A11	CD24	SLC1A5
GO:0044767	single-organism developmental process	8593	81	0.002	PTGS2	PTPRM		WARS	CD9	THBS1	NQO1	TPD52	GAS7	SPOCK1	CYP1B1	ICAM1	AGT	IL8	DDIT4	ANPEP	ADAM12	STMN2	THBS2	STC2	COL15A1	CEBPG	LMO2	VDR	FOSL1	GAP43	CD44	L1CAM	STC1	NPTX1	CDH13	TGFBR3	ATF5	ASNS	ANG	LIF	TFAP2C	DCLK1	CYP1A1	EREG	HMGA1	GDF5	HTR2B	IL11	PCDH8
GO:0045444	fat cell differentiation	347	9	0.018	PTGS2	TRIB3	BNIP3	ADRB2	IL11	CEBPB	KLF4	STEAP4	MEDAG
GO:0045595	regulation of cell differentiation	2725	32	0.005	PTGS2	TRIB3	SPOCK1	AGT	STMN2	LPL	LMO2	VDR	ABCG1	TGFBR3	ATF5	LIF	TFAP2C	EREG	GDF5	FGF18	CD24	VLDLR	VEGFC	IGFBP3	CHR 3	PTHLH	VEGFA	PTPRO	CEBPB	TENM4	IFITM1	GREM1	SSH1	KLF4	MEDAG	AQP3
GO:0045597	positive regulation of cell differentiation	1346	16	0.018	PTGS2	AGT	LPL	VDR	LIF	GDF5	FGF18	CD24	VEGFC	IGFBP3	VEGFA	CEBPB	TENM4	IFITM1	GREM1	MEDAG
GO:0045723	positive regulation of fatty acid biosynthetic process	25	2	0.043	PTGS2	AGT
GO:0045730	respiratory burst	60	2	<0.001	CD55	CD24
GO:0045765	regulation of angiogenesis	393	12	<0.001	PTGS2	PTPRM	WARS	THBS1	THBS2	ANXA3	CHI3L1	HTATIP2	VEGFA	GREM1	KLF4	ANGPTL4
GO:0045766	positive regulation of angiogenesis	222	7	0.001	PTGS2	THBS1	ANXA3	CHI3L1	VEGFA	GREM1	ANGPTL4
GO:0045860	positive regulation of protein ki se activity	1082	16	0.022	THBS1	AGT	IL8	ASNS	ANG	EREG	ADRB2	HTR2B	CD24	DDIT3	CHI3L1	VLDLR	CHR 3	VEGFA	TNFSF15	IRAK2
GO:0045907	positive regulation of vasoconstriction	43	2	0.023	PTGS2	ICAM1
GO:0045916	negative regulation of complement activation	25	2	0.043	CD55	CD59
GO:0045926	negative regulation of growth	463	10	0.043	AGT	STC2	ADRB2	MT1H	MT1X	MT2A	MT1E	MT1F	GREM1	WFDC1
GO:0045937	positive regulation of phosphate metabolic process	1714	24	0.016	THBS1	SQSTM1	AGT	IL8	CD44	ASNS	ANG	LIF	EREG	ADRB2	HTR2B	IL11	CD24	DDIT3	CHI3L1	VLDLR	VEGFC	CHR 3	PTHLH	VEGFA	GREM1	TNFSF15	AKAP12	IRAK2
GO:0045986	negative regulation of smooth muscle contraction	26	2	0.045	PTGS2	ADRB2
GO:0046006	regulation of activated T cell proliferation	64	1	0.014	CD24
GO:0046056	dADP metabolic process	3	1	0.011	AK5
GO:0046209	nitric oxide metabolic process	170	5	<0.001	PTGS2	NQO1	ICAM1	GCH1	RORA
GO:0046394	carboxylic acid biosynthetic process	639	18	<0.001	PTGS2	TRIB3	AGT	LPL	GCH1	FADS3	ASNS	PTGS1	PSPH	CYP1A1	CTH	CH25H	ASS1	PLA2G4A	CBS	PSAT1	GPT2	EIF5A2
GO:0046545	development of primary female sexual characteristics	271	7	0.033	ICAM1	AGT	ANG	EREG	NUPR1	VEGFA	TIPARP
GO:0046660	female sex differentiation	284	7	0.043	ICAM1	AGT	ANG	EREG	NUPR1	VEGFA	TIPARP
GO:0046683	response to organophosphorus	201	5	0.022	PTGS2	FOSL1	STC1	CRHBP	SSH1
GO:0046697	decidualization	42	5	<0.001	PTGS2	STC2	VDR	STC1	LIF
GO:0046719	regulation of viral protein levels in host cell	11	2	0.006	TAP1	TAP2
GO:0046942	carboxylic acid transport	513	17	<0.001	SLC3A2	THBS1	SLC7A5	SLC16A3	CPT1A	BDKRB2	SLC6A15	SLC16A7	SLC7A11	SLC1A5	SLC1A4	PLA2G4A	SLC7A1	SLC1A1	SLC38A1	SLC17A5	SLC7A3
GO:0046967	cytosol to ER transport	5	2	0.001	TAP1	TAP2
GO:0048262	determi tion of dorsal/ventral asymmetry	16	2	0.016	DDIT3	GREM1
GO:0048263	determi tion of dorsal identity	16	2	0.016	DDIT3	GREM1
GO:0048513	organ development	5758	62	<0.001	GPNMB	PTGS2	PTPRM		CD9	THBS1	TPD52	CYP1B1	ICAM1	AGT	IL8	DDIT4	ADAM12	STC2	CEBPG	LMO2	VDR	FOSL1	CD44	STC1	TGFBR3	CSTA	ASNS	ANG	LIF	TFAP2C	DCLK1	CYP1A1	EREG	ADRB2	GDF5	HTR2B	IL11	FGF18	SLC7A11	CD24	PECAM1	CADM1	NUPR1	CHI3L1	VEGFC	IGFBP3	PTHLH	RORA	VEGFA
GO:0048514	blood vessel morphogenesis	1152	23	<0.001	PTGS2	PTPRM	WARS	THBS1	CYP1B1	IL8	ANPEP	THBS2	COL15A1	CDH13	ANG	EREG	FGF18	ANXA3	CHI3L1	HTATIP2	CEACAM1	VEGFC	VEGFA	TIPARP	GREM1	KLF4	ANGPTL4
GO:0048518	positive regulation of biological process	8792	85	0.016	STEAP3	PTGS2	PTPRM	TRIB3		THBS1	NQO1	SQSTM1	BNIP3	CD55	TAP1	ICAM1	AGT	IL8	SP100	DDIT4	STMN2	LPL	CPT1A	CEBPG	GCH1	LMO2	VDR	FOSL1	CD44	ABCG1	L1CAM	CDH13	TGFBR3	TAP2	SRPX	ASNS	ANG	LIF	TFAP2C	CYP1A1	EREG	HMGA1	CTH	ADRB2	TAC1	LY96	GDF5	HTR2B	IL11
GO:0048519	negative regulation of biological process	7906	77	0.015	PXK	GPNMB	PTGS2	FMN2	PTPRM	TRIB3	WARS	CD9	THBS1	BNIP3	CD55	GAS7	SPOCK1	ICAM1	AGT	IL8	SP100	DDIT4	STMN2	THBS2	STC2	LMO2	VDR	FOSL1	CD44	ABCG1	CDH13	TGFBR3	SRPX	ATF5	ASNS	ANG	LIF	TFAP2C	EREG	BDKRB2	CRHBP	HMGA1	CTH	ADRB2	MT1H	TAC1	GDF5	HTR2B	IL11
GO:0048545	response to steroid hormone stimulus	640	10	0.001	PTGS2	THBS1	NQO1	FOSL1	STC1	PSPH	CRHBP	CD24	GAL	WFDC1
GO:0048583	regulation of response to stimulus	5916	60	0.014	PTGS2	AP1S3	TRIB3		THBS1	SQSTM1	BNIP3	CD55	TAP1	ICAM1	AGT	IL8	DDIT4	CEBPG	CD44	SAMHD1	L1CAM	CDH13	TGFBR3	TAP2	LIF	EREG	CRHBP	HMGA1	CTH	ADRB2	TAC1	LY96	HTR2B	IL11	FGF18	CD24	CADM1	DDIT3	CHI3L1	RGL1	VEGFC	IGFBP3	RGS20	VEGFA	PLAUR	PTPRO	CBS	RPS6KA2	DOCK2
GO:0048584	positive regulation of response to stimulus	2991	36	0.003	PTGS2		THBS1	CD55	TAP1	AGT	IL8	CEBPG	CD44	L1CAM	CDH13	TGFBR3	TAP2	LIF	EREG	HMGA1	CTH	ADRB2	TAC1	LY96	HTR2B	IL11	FGF18	CD24	CADM1	CHI3L1	VEGFC	IGFBP3	VEGFA	RPS6KA2	SECTM1	COLEC12	RRAGD	AKAP12	CD59	IRAK2
GO:0048609	multicellular organismal reproductive process	1500	20	0.018	PTGS2	FMN2	CD55	ICAM1	AGT	STC2	VDR	FOSL1	STC1	ANG	LIF	CYP1A1	EREG	TAC1	CADM1	VEGFA	CBS	RPS6KA2	CLDN11	EIF5A2
GO:0048646	a tomical structure formation involved in morphogenesis	4214	48	<0.001	PTGS2	PTPRM	WARS	CD9	THBS1	GAS7	CYP1B1	AGT	IL8	ANPEP	ADAM12	THBS2	COL15A1	GAP43	CD44	L1CAM	NPTX1	CDH13	TGFBR3	ANG	LIF	TFAP2C	DCLK1	EREG	PCDH8	FGF18	CD24	CADM1	ANXA3	CHI3L1	HTATIP2	CEACAM1	VEGFC	CHR 3	PTHLH	RORA	VEGFA	PTPRO	TIPARP	CBS	RPS6KA2	TENM4	CLIC5	GREM1	SSH1
GO:0048659	smooth muscle cell proliferation	165	7	0.002	PTGS2	AGT	CDH13	ANG	EREG	IGFBP3	KLF4
GO:0048660	regulation of smooth muscle cell proliferation	159	6	0.007	PTGS2	CDH13	ANG	EREG	IGFBP3	KLF4
GO:0048662	negative regulation of smooth muscle cell proliferation	55	3	0.045	ANG	IGFBP3	KLF4
GO:0048731	system development	8221	89	<0.001	GPNMB	PTGS2	PTPRM		WARS	CD9	THBS1	SLC7A5	TPD52	GAS7	SPOCK1	CYP1B1	ICAM1	AGT	IL8	DDIT4	ANPEP	ADAM12	STMN2	THBS2	STC2	COL15A1	RCAN2	CEBPG	LMO2	VDR	FOSL1	GAP43	CD44	L1CAM	STC1	NPTX1	CDH13	TGFBR3	CSTA	ATF5	ASNS	ANG	LIF	TFAP2C	DCLK1	CYP1A1	EREG	ADRB2	GDF5
GO:0048856	a tomical structure development	9572	92	0.001	GPNMB	PTGS2	PTPRM		WARS	CD9	THBS1	SLC7A5	TPD52	BNIP3	GAS7	SPOCK1	CYP1B1	ICAM1	AGT	IL8	DDIT4	ANPEP	ADAM12	STMN2	THBS2	STC2	COL15A1	RCAN2	CEBPG	LMO2	VDR	FOSL1	GAP43	CD44	L1CAM	STC1	NPTX1	CDH13	TGFBR3	CSTA	ATF5	ASNS	ANG	LIF	TFAP2C	DCLK1	CYP1A1	EREG	ADRB2
GO:0048869	cellular developmental process	7138	76	<0.001	GPNMB	PTGS2	PTPRM	TRIB3	SLFN5		CD9	SLC7A5	SQSTM1	TPD52	BNIP3	GAS7	SPOCK1	ICAM1	AGT	DDIT4	ANPEP	ADAM12	STMN2	COL15A1	LPL	CEBPG	LMO2	VDR	GAP43	ABCG1	L1CAM	NPTX1	TGFBR3	CSTA	ATF5	ANG	LIF	TFAP2C	DCLK1	CYP1A1	EREG	ADRB2	GDF5	HTR2B	IL11	FGF18	SLC7A11	CD24	LGALS3
GO:0048870	cell motility	2314	35	<0.001	PTGS2	PTPRM	SLC3A2	THBS1	SLC7A5	SPOCK1	CYP1B1	ICAM1	AGT	SLC16A3	IL8	DDIT4	S100P	MMP1	L1CAM	CDH13	TGFBR3	ANG	DCLK1	TAC1	HTR2B	SLC7A11	CD24	PECAM1	ANXA3	CEACAM1	VEGFC	IGFBP3	VEGFA	PTPRO	IFITM1	GREM1	KLF4	DNER	FERMT1
GO:0048875	chemical homeostasis within a tissue	20	2	0.026	PTHLH	VEGFA
GO:0048878	chemical homeostasis	2099	30	<0.001	STEAP3		CD9	ITPR3	BNIP3	CD55	TAP1	ICAM1	AGT	STC2	LPL	ABCG1	STC1	RIMS3	TAP2	BDKRB2	TAC1	HTR2B	CD24	CHR 3	PTHLH	VEGFA	MT2A	TENM4	DSG2	ANGPTL4	STEAP4	CLDN11	EIF5A2	AQP3
GO:0050667	homocysteine metabolic process	25	2	0.043	CTH	CBS
GO:0050673	epithelial cell proliferation	666	13	0.021	PTPRM	THBS1	CDH13	TGFBR3	ANG	TFAP2C	EREG	GDF5	HTR2B	VEGFC	VEGFA	CEBPB	WFDC1
GO:0050678	regulation of epithelial cell proliferation	568	11	0.032	PTPRM	THBS1	CDH13	TGFBR3	ANG	EREG	GDF5	HTR2B	VEGFC	VEGFA	WFDC1
GO:0050730	regulation of peptidyl-tyrosine phosphorylation	396	8	0.002	AGT	CD44	LIF	EREG	IL11	CD24	VEGFA	GREM1
GO:0050731	positive regulation of peptidyl-tyrosine phosphorylation	296	8	<0.001	AGT	CD44	LIF	EREG	IL11	CD24	VEGFA	GREM1
GO:0050793	regulation of developmental process	3846	49	<0.001	PTGS2	PTPRM	TRIB3	WARS	THBS1	BNIP3	GAS7	SPOCK1	ICAM1	AGT	STMN2	THBS2	LPL	LMO2	VDR	CD44	ABCG1	TGFBR3	ATF5	LIF	TFAP2C	EREG	HMGA1	ADRB2	GDF5	FGF18	CD24	NUPR1	ANXA3	DDIT3	CHI3L1	HTATIP2	VLDLR	VEGFC	IGFBP3	CHR 3	PTHLH	VEGFA	PTPRO	CEBPB	TENM4	IFITM1	GREM1	SSH1	KLF4
GO:0050795	regulation of behavior	313	9	0.01	THBS1	IL8	CDH13	CRHBP	HTR2B	VEGFC	VEGFA	PTPRO	GREM1
GO:0050798	activated T cell proliferation	77	1	0.026	CD24
GO:0050801	ion homeostasis	1638	20	0.009	STEAP3		CD9	ITPR3	BNIP3	CD55	AGT	STC2	STC1	RIMS3	BDKRB2	TAC1	HTR2B	CD24	CHR 3	MT2A	TENM4	DSG2	STEAP4	CLDN11
GO:0050817	coagulation	1327	18	0.027	SLC3A2	CD9	THBS1	ITPR3	SLC7A5	SLC16A3	F13A1	MMP1	L1CAM	IL11	SLC7A11	PECAM1	TFPI2	VEGFC	PLA2G4A	VEGFA	PLAUR	CD59
GO:0050873	brown fat cell differentiation	56	4	0.009	PTGS2	BNIP3	ADRB2	CEBPB
GO:0050878	regulation of body fluid levels	1529	21	0.022	SLC3A2	CD9	THBS1	ITPR3	SLC7A5	SLC16A3	F13A1	MMP1	L1CAM	TAC1	IL11	SLC7A11	PECAM1	TFPI2	VEGFC	PLA2G4A	VEGFA	PLAUR	PTPRO	CD59	AQP3
GO:0050880	regulation of blood vessel size	248	9	<0.001	PTGS2	PTPRM	ICAM1	AGT	GCH1	BDKRB2	ADRB2	HTR2B	CBS
GO:0050896	response to stimulus	15481	150	<0.001	PXK	NETO1	PTGS2	FMN2	PTPRM	AP1S3	TRIB3		SLC3A2	CD9	THBS1	ITPR3	SLC7A5	NQO1	SQSTM1	BNIP3	CD55	ARL4C	TAP1	SPOCK1	CYP1B1	ICAM1	AGT	SLC16A3	IL8	SP100	DDIT4	ADAM12	F13A1	STC2	COL15A1	RCAN2	LPL	CPT1A	SCG5	CEBPG	GCH1	LMO2	VDR	S100P	FOSL1	GAP43	GEM	MMP1	CD44
GO:0050900	leukocyte migration	600	14	<0.001	SLC3A2	THBS1	SLC7A5	ICAM1	SLC16A3	IL8	MMP1	L1CAM	SLC7A11	PECAM1	VEGFC	VEGFA	PTPRO	GREM1
GO:0050920	regulation of chemotaxis	243	7	0.018	THBS1	IL8	CDH13	VEGFC	VEGFA	PTPRO	GREM1
GO:0050926	regulation of positive chemotaxis	54	4	0.008	IL8	CDH13	VEGFC	VEGFA
GO:0050927	positive regulation of positive chemotaxis	50	4	0.006	IL8	CDH13	VEGFC	VEGFA
GO:0050930	induction of positive chemotaxis	29	3	0.007	IL8	VEGFC	VEGFA
GO:0051090	regulation of sequence-specific D binding transcription factor activity	832	15	0.007	ICAM1	AGT	SP100	CEBPG	FOSL1	TGFBR3	CTH	ANXA3	DDIT3	PTHLH	VEGFA	GREM1	CYTL1	KLF4	IRAK2
GO:0051091	positive regulation of sequence-specific D binding transcription factor activity	459	12	<0.001	ICAM1	AGT	SP100	CEBPG	FOSL1	TGFBR3	CTH	ANXA3	VEGFA	GREM1	CYTL1	IRAK2
GO:0051092	positive regulation of NF-kappaB transcription factor activity	255	6	0.008	ICAM1	AGT	TGFBR3	CTH	GREM1	IRAK2
GO:0051094	positive regulation of developmental process	1807	24	0.003	PTGS2	THBS1	BNIP3	AGT	LPL	VDR	LIF	HMGA1	ADRB2	GDF5	FGF18	CD24	ANXA3	CHI3L1	VLDLR	VEGFC	IGFBP3	VEGFA	CEBPB	TENM4	IFITM1	GREM1	ANGPTL4	MEDAG
GO:0051179	localization	10244	102	<0.001	PXK	STEAP3	PTGS2	FMN2	PTPRM	AP1S3	TRIB3		SLC2A11	SLC3A2	CD9	SYNGR2	THBS1	ITPR3	SLC7A5	SQSTM1	TPD52	BNIP3	ARL4C	TAP1	SPOCK1	CYP1B1	ICAM1	AGT	SLC16A3	IL8	SP100	DDIT4	F13A1	STC2	LPL	CPT1A	SCG5	CA12	S100P	MMP1	ABCG1	L1CAM	NPTX1	CDH13	RIMS3	TGFBR3	TAP2	SRPX	ANG
GO:0051234	establishment of localization	8276	84	<0.001	PXK	STEAP3	PTGS2	FMN2	AP1S3	TRIB3		SLC2A11	SLC3A2	CD9	SYNGR2	THBS1	ITPR3	SLC7A5	SQSTM1	TPD52	BNIP3	ARL4C	TAP1	ICAM1	AGT	SLC16A3	IL8	F13A1	STC2	CPT1A	SCG5	CA12	ABCG1	NPTX1	CDH13	RIMS3	TAP2	SRPX	ANG	LIF	DCLK1	BDKRB2	CRHBP	ADRB2	SLC6A15	TAC1	HTR2B	IL11	SLC16A7
GO:0051239	regulation of multicellular organismal process	4505	57	<0.001	PXK	NETO1	PTGS2	PTPRM		WARS	THBS1	SPOCK1	ICAM1	AGT	STMN2	THBS2	STC2	CEBPG	LMO2	VDR	CD44	TGFBR3	ATF5	LIF	TFAP2C	EREG	BDKRB2	CRHBP	ADRB2	TAC1	GDF5	HTR2B	FGF18	CD24	CADM1	NUPR1	ANXA3	DDIT3	CHI3L1	HTATIP2	VLDLR	VEGFC	IGFBP3	CHR 3	PTHLH	VEGFA	PLAUR	PTPRO	CEBPB
GO:0051241	negative regulation of multicellular organismal process	822	13	0.001	PTGS2	THBS1	AGT	STC2	ADRB2	TAC1	CD24	DDIT3	PLAUR	PTPRO	GREM1	KLF4	IL20RB
GO:0051246	regulation of protein metabolic process	3664	40	0.045	FMN2	TRIB3	THBS1	SQSTM1	CD55	AGT	IL8	DDIT4	CEBPG	CD44	ASNS	ANG	LIF	EREG	BDKRB2	ADRB2	HTR2B	IL11	CD24	NUPR1	DDIT3	CHI3L1	VLDLR	VEGFC	IGFBP3	CHR 3	VEGFA	PLAUR	CEBPB	CBS	RPS6KA2	GREM1	CHAC1	TNFSF15	SSH1	KLF4	CD59	AHRR	IRAK2	EIF5A2
GO:0051270	regulation of cellular component movement	1253	19	0.008	PTGS2	PTPRM	THBS1	ICAM1	AGT	IL8	SP100	CDH13	TGFBR3	TAC1	ANXA3	VEGFC	IGFBP3	VEGFA	PTPRO	IFITM1	DSG2	GREM1	KLF4
GO:0051271	negative regulation of cellular component movement	370	9	0.003	PTPRM	THBS1	SP100	TGFBR3	IGFBP3	PTPRO	IFITM1	GREM1	KLF4
GO:0051347	positive regulation of transferase activity	1158	17	0.012	THBS1	AGT	IL8	ASNS	ANG	EREG	ADRB2	HTR2B	CD24	DDIT3	CHI3L1	VLDLR	CHR 3	VEGFA	GREM1	TNFSF15	IRAK2
GO:0051353	positive regulation of oxidoreductase activity	69	4	0.018	AGT	GCH1	VDR	HTR2B
GO:0051674	localization of cell	2314	35	<0.001	PTGS2	PTPRM	SLC3A2	THBS1	SLC7A5	SPOCK1	CYP1B1	ICAM1	AGT	SLC16A3	IL8	DDIT4	S100P	MMP1	L1CAM	CDH13	TGFBR3	ANG	DCLK1	TAC1	HTR2B	SLC7A11	CD24	PECAM1	ANXA3	CEACAM1	VEGFC	IGFBP3	VEGFA	PTPRO	IFITM1	GREM1	KLF4	DNER	FERMT1
GO:0051704	multi-organism process	3394	39	0.005	PTGS2	AP1S3	BNIP3	CD55	TAP1	ICAM1	IL8	SP100	DDIT4	ANPEP	STC2	GCH1	VDR	FOSL1	MMP1	SAMHD1	STC1	TAP2	LIF	DCLK1	CYP1A1	CRHBP	HMGA1	TAC1	LY96	CD24	ANXA3	HTATIP2	CXCL2	PTHLH	CEBPB	CBS	DOCK2	CLIC5	IFITM1	CLDN1	IFIT2	IFIT3	IRAK2
GO:0051707	response to other organism	1273	23	<0.001	PTGS2	AP1S3	BNIP3	ICAM1	IL8	DDIT4	GCH1	FOSL1	SAMHD1	DCLK1	CYP1A1	HMGA1	TAC1	LY96	CD24	ANXA3	CXCL2	CEBPB	DOCK2	IFITM1	IFIT2	IFIT3	IRAK2
GO:0051708	intracellular protein transport in other organism involved in symbiotic interaction	11	2	0.006	TAP1	TAP2
GO:0051716	cellular response to stimulus	12118	117	<0.001	PTGS2	FMN2	PTPRM	TRIB3		THBS1	ITPR3	NQO1	SQSTM1	BNIP3	ARL4C	SPOCK1	CYP1B1	ICAM1	AGT	IL8	SP100	DDIT4	ADAM12	STC2	COL15A1	RCAN2	SCG5	CEBPG	LMO2	VDR	FOSL1	GAP43	GEM	CD44	L1CAM	STC1	CDH13	TGFBR3	SRPX	ASNS	PTGS1	LIF	DCLK1	CYP1A1	EREG	BDKRB2	CRHBP	HMGA1	CTH
GO:0051893	regulation of focal adhesion assembly	93	3	0.047	THBS1	VEGFA	GREM1
GO:0051926	negative regulation of calcium ion transport	47	2	0.029	PTGS2	ICAM1
GO:0055065	metal ion homeostasis	834	10	0.016	STEAP3	ITPR3	CD55	AGT	STC2	STC1	BDKRB2	TAC1	HTR2B	CD24
GO:0055074	calcium ion homeostasis	619	8	0.012	ITPR3	CD55	STC2	STC1	BDKRB2	TAC1	HTR2B	CD24
GO:0055080	cation homeostasis	1030	13	0.014	STEAP3		ITPR3	CD55	AGT	STC2	STC1	BDKRB2	TAC1	HTR2B	CD24	MT2A	STEAP4
GO:0055082	cellular chemical homeostasis	1609	20	0.004	STEAP3		CD9	ITPR3	BNIP3	CD55	ICAM1	AGT	STC2	STC1	RIMS3	BDKRB2	TAC1	HTR2B	CD24	CHR 3	MT2A	TENM4	DSG2	CLDN11
GO:0055085	transmembrane transport	1600	26	<0.001	STEAP3		SLC2A11	SLC3A2	THBS1	SLC7A5	TAP1	SLC16A3	CPT1A	ABCG1	TAP2	CRHBP	SLC6A15	HTR2B	SLC16A7	SLC7A11	SLC1A5	SLC1A4	SLC7A1	SLC1A1	SLC38A1	SLC37A1	SLC17A5	SLC41A2	SLC7A3	AQP3
GO:0055088	lipid homeostasis	223	4	0.037	LPL	ABCG1	CD24	ANGPTL4
GO:0060135	mater l process involved in female preg ncy	128	6	<0.001	PTGS2	STC2	VDR	STC1	LIF	CBS
GO:0060137	mater l process involved in parturition	12	2	0.008	CD55	CYP1A1
GO:0060319	primitive erythrocyte differentiation	7	1	0.045	VEGFA
GO:0060343	trabecula formation	56	2	0.047	TGFBR3	GREM1
GO:0060753	regulation of mast cell chemotaxis	7	2	0.002	VEGFC	VEGFA
GO:0060754	positive regulation of mast cell chemotaxis	7	2	0.002	VEGFC	VEGFA
GO:0061005	cell differentiation involved in kidney development	101	3	0.003	LIF	CD24	PTPRO
GO:0061097	regulation of protein tyrosine ki se activity	121	3	0.008	AGT	EREG	CD24
GO:0061098	positive regulation of protein tyrosine ki se activity	64	3	<0.001	AGT	EREG	CD24
GO:0061318	re l filtration cell differentiation	28	2	<0.001	CD24	PTPRO
GO:0061326	re l tubule development	103	2	0.017	LIF	CD24
GO:0061419	positive regulation of transcription from R polymerase II promoter in response to hypoxia	7	1	0.045	VEGFA
GO:0065007	biological regulation	20386	168	0.01	PXK	CARD16	NETO1	GPNMB	STEAP3	PTGS2	FMN2	PTPRM	AP1S3	TRIB3	SLC7A14		SPOCD1	WARS	SLC3A2	CD9	THBS1	ITPR3	SLC7A5	NQO1	SQSTM1	BNIP3	CD55	GAS7	ARL4C	TAP1	SPOCK1	ICAM1	AGT	SLC16A3	IL8	SP100	DDIT4	ADAM12	STMN2	THBS2	F13A1	STC2	COL15A1	RCAN2	LPL	CPT1A	SCG5	CEBPG	GCH1
GO:0065008	regulation of biological quality	6263	71	<0.001	NETO1	STEAP3	PTGS2	PTPRM		SLC3A2	CD9	THBS1	ITPR3	SLC7A5	BNIP3	CD55	GAS7	TAP1	ICAM1	AGT	SLC16A3	F13A1	STC2	LPL	CPT1A	SCG5	CEBPG	GCH1	LMO2	MMP1	ABCG1	L1CAM	STC1	RIMS3	TGFBR3	TAP2	PTGS1	ANG	LIF	CYP1A1	BDKRB2	CRHBP	ADRB2	TAC1	HTR2B	IL11	SLC7A11	CD24	PECAM1
GO:0070059	intrinsic apoptotic sig ling pathway in response to endoplasmic reticulum stress	40	3	0.018	TRIB3	DDIT3	CHAC1
GO:0070482	response to oxygen levels	640	15	<0.001	PTGS2	FMN2	THBS1	BNIP3	ICAM1	DDIT4	STC2	STC1	TGFBR3	ANG	CYP1A1	CD24	VEGFA	CBS	ANGPTL4
GO:0070613	regulation of protein processing	99	5	0.014	THBS1	CD55	RPS6KA2	CHAC1	CD59
GO:0070661	leukocyte proliferation	460	7	0.041	TAC1	CD24	DOCK2	GAL	GREM1	IL20RB	CD59
GO:0070663	regulation of leukocyte proliferation	374	6	0.027	TAC1	CD24	GAL	GREM1	IL20RB	CD59
GO:0070813	hydrogen sulfide metabolic process	5	2	0.001	CTH	CBS
GO:0070814	hydrogen sulfide biosynthetic process	5	2	0.001	CTH	CBS
GO:0070887	cellular response to chemical stimulus	4287	53	<0.001	PTGS2	FMN2	TRIB3	THBS1	ITPR3	NQO1	BNIP3	CYP1B1	ICAM1	IL8	SP100	STC2	LMO2	VDR	CD44	STC1	CDH13	TGFBR3	ASNS	PTGS1	CYP1A1	EREG	CRHBP	CTH	MT1H	LY96	GDF5	HTR2B	FGF18	MT1X	CD24	DDIT3	CHI3L1	VEGFC	PLA2G4A	VEGFA	PTPRO	MT2A	CEBPB	CBS	RPS6KA2	IFITM1	MT1E	MT1F	GREM1
GO:0071241	cellular response to inorganic substance	187	8	0.016	BNIP3	CRHBP	MT1H	HTR2B	MT1X	MT2A	MT1E	MT1F
GO:0071248	cellular response to metal ion	173	8	0.011	BNIP3	CRHBP	MT1H	HTR2B	MT1X	MT2A	MT1E	MT1F
GO:0071276	cellular response to cadmium ion	25	4	0.005	MT1H	MT1X	MT1E	MT1F
GO:0071294	cellular response to zinc ion	15	5	<0.001	MT1H	MT1X	MT2A	MT1E	MT1F
GO:0071310	cellular response to organic substance	3420	39	0.002	PTGS2	TRIB3	THBS1	ITPR3	ICAM1	IL8	SP100	STC2	LMO2	VDR	CD44	STC1	CDH13	TGFBR3	ASNS	EREG	CRHBP	CTH	LY96	GDF5	FGF18	MT1X	CD24	DDIT3	CHI3L1	VEGFC	VEGFA	MT2A	CEBPB	RPS6KA2	IFITM1	COLEC12	RRAGD	GDF15	SSH1	KLF4	IFIT2	IFIT3	IRAK2
GO:0071318	cellular response to ATP	13	2	0.01	PTGS2	SSH1
GO:0071320	cellular response to cAMP	53	2	0.042	STC1	CRHBP
GO:0071345	cellular response to cytokine stimulus	964	14	0.027	ICAM1	IL8	SP100	CD44	EREG	CRHBP	MT1X	CD24	CHI3L1	MT2A	IFITM1	IFIT2	IFIT3	IRAK2
GO:0071453	cellular response to oxygen levels	254	8	<0.001	PTGS2	FMN2	BNIP3	ICAM1	STC2	STC1	VEGFA	CBS
GO:0071456	cellular response to hypoxia	238	8	<0.001	PTGS2	FMN2	BNIP3	ICAM1	STC2	STC1	VEGFA	CBS
GO:0071466	cellular response to xenobiotic stimulus	316	5	0.027	PTGS2	NQO1	CYP1B1	PTGS1	CYP1A1
GO:0071603	endothelial cell-cell adhesion	8	1	0.003	CYP1B1
GO:0071604	transforming growth factor beta production	51	3	<0.001	PTGS2	THBS1	CD24
GO:0071634	regulation of transforming growth factor beta production	51	3	<0.001	PTGS2	THBS1	CD24
GO:0071635	negative regulation of transforming growth factor beta production	10	1	<0.001	CD24
GO:0071702	organic substance transport	4888	51	0.001	STEAP3	PTGS2	AP1S3	TRIB3	SLC2A11	SLC3A2	SYNGR2	THBS1	ITPR3	SLC7A5	TAP1	AGT	SLC16A3	CPT1A	SCG5	CA12	ABCG1	TAP2	ANG	BDKRB2	CRHBP	SLC6A15	TAC1	HTR2B	SLC16A7	SLC7A11	CD24	SLC1A5	CADM1	CHI3L1	SLC1A4	VLDLR	VEGFC	PLA2G4A	CHR 3	XPOT	SLC7A1	SORL1	SLC1A1	GAL	SLC38A1	GREM1	RAB7L1	SLC37A1	SLC17A5
GO:0071705	nitrogen compound transport	1372	22	0.001	SLC3A2	ITPR3	SLC7A5	TAP1	AGT	CPT1A	TAP2	CRHBP	SLC6A15	SLC7A11	SLC1A5	SLC1A4	CHR 3	XPOT	SLC7A1	SLC1A1	GAL	SLC38A1	SLC17A5	SLC7A3	EIF5A2	AQP3
GO:0071902	positive regulation of protein serine/threonine ki se activity	593	8	0.044	THBS1	AGT	HTR2B	CD24	CHI3L1	VEGFA	TNFSF15	IRAK2
GO:0072001	re l system development	637	9	0.034	AGT	CD44	LIF	CD24	PECAM1	VEGFA	PTPRO	TIPARP	GREM1
GO:0072006	nephron development	228	5	0.004	LIF	CD24	PECAM1	PTPRO	GREM1
GO:0072009	nephron epithelium development	120	3	0.001	LIF	CD24	GREM1
GO:0072010	glomerular epithelium development	29	2	<0.001	CD24	PTPRO
GO:0072073	kidney epithelium development	155	5	<0.001	LIF	CD24	PECAM1	PTPRO	GREM1
GO:0072080	nephron tubule development	103	2	0.017	LIF	CD24
GO:0072112	glomerular visceral epithelial cell differentiation	28	2	<0.001	CD24	PTPRO
GO:0072139	glomerular parietal epithelial cell differentiation	8	1	<0.001	CD24
GO:0072160	nephron tubule epithelial cell differentiation	41	2	<0.001	LIF	CD24
GO:0072182	regulation of nephron tubule epithelial cell differentiation	33	2	<0.001	LIF	CD24
GO:0072311	glomerular epithelial cell differentiation	29	2	<0.001	CD24	PTPRO
GO:0072330	monocarboxylic acid biosynthetic process	399	8	0.042	PTGS2	TRIB3	AGT	LPL	FADS3	PTGS1	CYP1A1	CH25H
GO:0072358	cardiovascular system development	2064	32	<0.001	PTGS2	PTPRM		WARS	THBS1	CYP1B1	AGT	IL8	ANPEP	THBS2	COL15A1	FOSL1	CDH13	TGFBR3	ANG	LIF	EREG	HTR2B	FGF18	PECAM1	ANXA3	CHI3L1	HTATIP2	CEACAM1	VEGFC	VEGFA	TIPARP	RPS6KA2	TENM4	GREM1	KLF4	ANGPTL4
GO:0072359	circulatory system development	2064	32	<0.001	PTGS2	PTPRM		WARS	THBS1	CYP1B1	AGT	IL8	ANPEP	THBS2	COL15A1	FOSL1	CDH13	TGFBR3	ANG	LIF	EREG	HTR2B	FGF18	PECAM1	ANXA3	CHI3L1	HTATIP2	CEACAM1	VEGFC	VEGFA	TIPARP	RPS6KA2	TENM4	GREM1	KLF4	ANGPTL4
GO:0072503	cellular divalent inorganic cation homeostasis	634	8	0.015	ITPR3	CD55	STC2	STC1	BDKRB2	TAC1	HTR2B	CD24
GO:0072507	divalent inorganic cation homeostasis	663	8	0.02	ITPR3	CD55	STC2	STC1	BDKRB2	TAC1	HTR2B	CD24
GO:0072593	reactive oxygen species metabolic process	262	7	0.027	THBS1	NQO1	BNIP3	AGT	DDIT4	CYP1A1	CBS
GO:0090027	negative regulation of monocyte chemotaxis	7	1	0.045	GREM1
GO:0090049	regulation of cell migration involved in sprouting angiogenesis	29	3	0.001	PTGS2	VEGFA	KLF4
GO:0090050	positive regulation of cell migration involved in sprouting angiogenesis	15	2	0.001	PTGS2	VEGFA
GO:0090109	regulation of cell-substrate junction assembly	93	3	0.047	THBS1	VEGFA	GREM1
GO:0090136	epithelial cell-cell adhesion	26	1	0.045	CYP1B1
GO:0090183	regulation of kidney development	117	5	<0.001	AGT	LIF	CD24	VEGFA	GREM1
GO:0090189	regulation of branching involved in ureteric bud morphogenesis	51	3	0.006	AGT	VEGFA	GREM1
GO:0090190	positive regulation of branching involved in ureteric bud morphogenesis	44	3	0.003	AGT	VEGFA	GREM1
GO:0090269	fibroblast growth factor production	6	1	0.036	PTGS2
GO:0090270	regulation of fibroblast growth factor production	6	1	0.036	PTGS2
GO:0090271	positive regulation of fibroblast growth factor production	2	1	0.005	PTGS2
GO:0090289	regulation of osteoclast proliferation	4	1	0.018	GREM1
GO:0090291	negative regulation of osteoclast proliferation	4	1	0.018	GREM1
GO:0090335	regulation of brown fat cell differentiation	6	1	0.036	PTGS2
GO:0090336	positive regulation of brown fat cell differentiation	6	1	0.036	PTGS2
GO:0090360	platelet-derived growth factor production	5	1	0.026	PTGS2
GO:0090361	regulation of platelet-derived growth factor production	5	1	0.026	PTGS2
GO:0090362	positive regulation of platelet-derived growth factor production	2	1	0.005	PTGS2
GO:0097193	intrinsic apoptotic sig ling pathway	305	7	0.002	TRIB3	BNIP3	DDIT4	CD24	NUPR1	DDIT3	CHAC1
GO:0097305	response to alcohol	518	11	<0.001	PTGS2	NQO1	ICAM1	STC2	VDR	FOSL1	STC1	PSPH	CRHBP	WFDC1	AQP3
GO:1900084	regulation of peptidyl-tyrosine autophosphorylation	6	2	<0.001	VEGFA	GREM1
GO:1900086	positive regulation of peptidyl-tyrosine autophosphorylation	6	2	<0.001	VEGFA	GREM1
GO:1900154	regulation of bone trabecula formation	2	1	0.005	GREM1
GO:1900155	negative regulation of bone trabecula formation	2	1	0.005	GREM1
GO:1900157	regulation of bone mineralization involved in bone maturation	2	1	0.005	GREM1
GO:1900158	negative regulation of bone mineralization involved in bone maturation	2	1	0.005	GREM1
GO:1900744	regulation of p38MAPK cascade	7	1	0.045	VEGFA
GO:1900745	positive regulation of p38MAPK cascade	6	1	0.036	VEGFA
GO:1901222	regulation of NIK/NF-kappaB cascade	41	3	0.02	AGT	CHI3L1	TNFSF15
GO:1901342	regulation of vasculature development	428	13	<0.001	PTGS2	PTPRM	WARS	THBS1	THBS2	ANXA3	CHI3L1	HTATIP2	VEGFC	VEGFA	GREM1	KLF4	ANGPTL4
GO:1901607	alpha-amino acid biosynthetic process	141	7	0.001	ASNS	PSPH	CTH	ASS1	CBS	PSAT1	EIF5A2
GO:1901698	response to nitrogen compound	1596	19	0.012	PTGS2	TRIB3	CD55	ICAM1	STC2	FOSL1	STC1	ASNS	EREG	CRHBP	TAC1	FGF18	SLC7A11	CHR 3	CEBPB	CBS	GAL	RRAGD	SSH1
GO:1901700	response to oxygen-containing compound	1803	30	<0.001	PTGS2	CD9	THBS1	NQO1	BNIP3	ICAM1	IL8	SP100	STC2	GCH1	VDR	FOSL1	STC1	TGFBR3	ASNS	PSPH	CYP1A1	CRHBP	TAC1	LY96	CEBPB	CBS	RPS6KA2	WFDC1	COLEC12	RRAGD	SSH1	KLF4	IRAK2	AQP3
GO:1901701	cellular response to oxygen-containing compound	982	14	0.033	PTGS2	BNIP3	ICAM1	IL8	VDR	STC1	CRHBP	LY96	CEBPB	RPS6KA2	COLEC12	RRAGD	SSH1	IRAK2
GO:2000026	regulation of multicellular organismal development	2928	38	<0.001	PTGS2	PTPRM	WARS	THBS1	SPOCK1	AGT	STMN2	THBS2	LMO2	VDR	CD44	TGFBR3	ATF5	LIF	TFAP2C	ADRB2	GDF5	FGF18	CD24	NUPR1	ANXA3	DDIT3	CHI3L1	HTATIP2	VLDLR	VEGFC	IGFBP3	CHR 3	PTHLH	VEGFA	PTPRO	TENM4	GREM1	SSH1	KLF4	NTN4	ANGPTL4	AQP3
GO:2000145	regulation of cell motility	1129	16	0.018	PTGS2	PTPRM	THBS1	ICAM1	AGT	IL8	CDH13	TGFBR3	TAC1	ANXA3	VEGFC	IGFBP3	VEGFA	IFITM1	GREM1	KLF4
GO:2000146	negative regulation of cell motility	352	7	0.019	PTPRM	THBS1	TGFBR3	IGFBP3	IFITM1	GREM1	KLF4
GO:2000258	negative regulation of protein activation cascade	25	2	0.043	CD55	CD59
GO:2000696	regulation of epithelial cell differentiation involved in kidney development	36	2	<0.001	LIF	CD24
GO:2000698	positive regulation of epithelial cell differentiation involved in kidney development	8	1	<0.001	CD24
GO:2000768	positive regulation of nephron tubule epithelial cell differentiation	8	1	<0.001	CD24
GO:2001256	regulation of store-operated calcium entry	7	1	0.045	STC2
[truncated: 158 more columns]

## Sheet: Suppl. Table 2 - Sheet 5
Supplementary Table S2 GO enrichment PBDE-99_downregulated genes
				Classic method
GO ID	Term	Annot.	Found	adjusted p Value	Gene symbol	Gene symbol	Gene symbol	Gene symbol	Gene symbol	Gene symbol	Gene symbol	Gene symbol	Gene symbol	Gene symbol	Gene symbol	Gene symbol	Gene symbol	Gene symbol	Gene symbol	Gene symbol	Gene symbol	Gene symbol	Gene symbol	Gene symbol	Gene symbol	Gene symbol	Gene symbol	Gene symbol	Gene symbol	Gene symbol	Gene symbol	Gene symbol	Gene symbol	Gene symbol	Gene symbol	Gene symbol	Gene symbol	Gene symbol	Gene symbol	Gene symbol	Gene symbol	Gene symbol	Gene symbol	Gene symbol	Gene symbol	Gene symbol	Gene symbol	Gene symbol	Gene symbol
GO:0001503	ossification	710	11	<0.001	MGP	CTSK	IGFBP5	BMP6	DMP1	ID1	GPM6B	PTN	IGF1	SPP1	OSR2
GO:0002028	regulation of sodium ion transport	121	5	<0.001	CNTN1	FGF14		SCN2B	SCN4B
GO:0003008	system process	3856	28	0.003	TFAP2B	ACTA2	CALD1	GUCY1B3	PRR4		CRYM	EGR3	MEOX2	TEK	RPE65	GPM6B	CRYAB	PTN	AMOT	IGF1	PLP1	ADAM22	LAMA2	TRPA1	FGF14	PDE3A	GUCY1A3	PDE7B	AKAP5	GRIN3A	SCN2B	SCN4B
GO:0006814	sodium ion transport	255	5	0.001	CNTN1	FGF14		SCN2B	SCN4B
GO:0007154	cell communication	11452	55	<0.001	TFAP2B	CNTN1	PTGFR	RGS5	ARHGDIB	PDE1A	THEMIS	SPARCL1	TXNIP	GBP1	IGFBP5	GUCY1B3	PLCB4	NRGN	RGS4	DCX	TRIL		MAP2K6	GPR64	EGR3	BMP6	TEK	DGKI	SEMA3E	RPE65	ID1	JAG1	GPM6B	CRYAB	PTN	AMOT	IGF1	PLP1	ADAM22	SOSTDC1	ERG	TNN	LAMA2	ARHGAP28	FGF14	ARHGEF26	EPHA4	PCSK9	PDE3A
GO:0007155	cell adhesion	2401	21	<0.001	CNTN1	ARHGDIB	MGP		TEK	SEMA3E	ENTPD1	DMP1	GPM6B	SPP1	LAMA4	COL14A1	ADAM22	TNN	LAMA2	RGCC	EPHA4	JAM2	PCDH20	COL3A1	TNC
GO:0007165	sig l transduction	10056	49	<0.001	TFAP2B	CNTN1	PTGFR	RGS5	ARHGDIB	PDE1A	THEMIS	SPARCL1	TXNIP	GBP1	IGFBP5	GUCY1B3	PLCB4	NRGN	RGS4	DCX	TRIL		MAP2K6	GPR64	BMP6	TEK	DGKI	SEMA3E	RPE65	ID1	JAG1	CRYAB	PTN	AMOT	IGF1	PLP1	SOSTDC1	ERG	TNN	ARHGAP28	FGF14	ARHGEF26	EPHA4	PCSK9	PDE3A	RAB27B	GUCY1A3	PDE7B	AKAP5
GO:0007166	cell surface receptor sig ling pathway	5710	26	0.003	TFAP2B	CNTN1	PTGFR	RGS5	PDE1A	THEMIS	TXNIP	GBP1	IGFBP5	RGS4		MAP2K6	GPR64	BMP6	TEK	DGKI	SEMA3E	RPE65	ID1	JAG1	PTN	IGF1	PLP1	SOSTDC1	ASPM	COL3A1
GO:0007185	transmembrane receptor protein tyrosine phosphatase sig ling pathway	28	1	0.039	PTN
GO:0007202	activation of phospholipase C activity	159	1	0.013	PDE1A
GO:0007275	multicellular organismal development	9517	51	<0.001	TFAP2B	CNTN1	ARHGDIB	THEMIS	ACTA2	TXNIP	ENC1	MGP	IGFBP5	NRGN	DCX		EGR3	BMP6	UNC5C	MEOX2	TEK	SEMA3E	RPE65	TLL2	DMP1	ID1	JAG1	GPM6B	CRYAB	PTN	AMOT	IGF1	SPP1	LAMA4	PLP1	ADAM22	SOSTDC1	ERG	OSR2	TNN	LAMA2	RGCC	BCL11A	FGF14	EPHA4	PCSK9	ECSCR	ST6GAL2	ASPM
GO:0007399	nervous system development	4429	30	0.001	TFAP2B	CNTN1	ENC1	NRGN	DCX		EGR3	BMP6	UNC5C	SEMA3E	RPE65	JAG1	GPM6B	PTN	IGF1	SPP1	PLP1	ADAM22	TNN	LAMA2	BCL11A	FGF14	EPHA4	PCSK9	ASPM	COL3A1	GRIN3A	SCN2B	TNC	CCDC88A
GO:0007596	blood coagulation	1316	11	0.003	PDE1A	GUCY1B3	KIF11	TEK	DGKI	ENTPD1	IGF1	PDE3A	JAM2	GUCY1A3	COL3A1
GO:0007599	hemostasis	1326	11	0.003	PDE1A	GUCY1B3	KIF11	TEK	DGKI	ENTPD1	IGF1	PDE3A	JAM2	GUCY1A3	COL3A1
GO:0009611	response to wounding	2666	16	0.034	PDE1A	GUCY1B3	KIF11	TRIL	BMP6	TEK	DGKI	ENTPD1	IGF1	SPP1	EPHA4	PDE3A	JAM2	GUCY1A3	COL3A1	TNC
GO:0010518	positive regulation of phospholipase activity	215	1	0.048	PDE1A
GO:0010765	positive regulation of sodium ion transport	45	4	<0.001	CNTN1	FGF14		SCN4B
GO:0010863	positive regulation of phospholipase C activity	180	1	0.024	PDE1A
GO:0010959	regulation of metal ion transport	465	5	0.028	CNTN1	FGF14		SCN2B	SCN4B
GO:0022610	biological adhesion	2404	21	<0.001	CNTN1	ARHGDIB	MGP		TEK	SEMA3E	ENTPD1	DMP1	GPM6B	SPP1	LAMA4	COL14A1	ADAM22	TNN	LAMA2	RGCC	EPHA4	JAM2	PCDH20	COL3A1	TNC
GO:0023021	termi tion of sig l transduction	125	2	0.036	RGS5	RGS4
GO:0023052	sig ling	11205	55	<0.001	TFAP2B	CNTN1	PTGFR	RGS5	ARHGDIB	PDE1A	THEMIS	SPARCL1	TXNIP	GBP1	IGFBP5	GUCY1B3	PLCB4	NRGN	RGS4	DCX	TRIL		MAP2K6	GPR64	EGR3	BMP6	TEK	DGKI	SEMA3E	RPE65	ID1	JAG1	GPM6B	CRYAB	PTN	AMOT	IGF1	PLP1	ADAM22	SOSTDC1	ERG	TNN	LAMA2	ARHGAP28	FGF14	ARHGEF26	EPHA4	PCSK9	PDE3A
GO:0030154	cell differentiation	6670	40	0.001	TFAP2B	CNTN1	THEMIS	ACTA2	TXNIP	MGP	IGFBP5	DCX		MAP2K6	BMP6	UNC5C	TEK	SEMA3E	RPE65	TLL2	ID1	JAG1	GPM6B	CRYAB	AMOT	IGF1	SPP1	LAMA4	PLP1	ADAM22	OSR2	TNN	LAMA2	RGCC	BCL11A	EPHA4	PCSK9	ECSCR	PDE3A	ASPM	COL3A1	GRIN3A	TNC	CCDC88A
GO:0030155	regulation of cell adhesion	756	11	0.015	ARHGDIB	TEK	SEMA3E	DMP1	GPM6B	SPP1	LAMA4	ADAM22	LAMA2	RGCC	JAM2
GO:0030278	regulation of ossification	411	7	0.013	MGP	IGFBP5	BMP6	ID1	GPM6B	IGF1	OSR2
GO:0030282	bone mineralization	202	6	<0.001	MGP	BMP6	GPM6B	PTN	IGF1	OSR2
GO:0030500	regulation of bone mineralization	135	4	0.006	MGP	BMP6	GPM6B	OSR2
GO:0030501	positive regulation of bone mineralization	68	3	0.036	BMP6	GPM6B	OSR2
GO:0031214	biomineral tissue development	270	8	<0.001	MGP	BMP6	DMP1	GPM6B	PTN	IGF1	SPP1	OSR2
GO:0032501	multicellular organismal process	13058	72	<0.001	TFAP2B	CNTN1	PTGFR	ARHGDIB	PDE1A	THEMIS	ACTA2	TXNIP	ENC1	CALD1	MGP	CTSK	IGFBP5	GUCY1B3	NRGN	KIF11	DCX	PRR4	TRIL		CRYM	GPR64	EGR3	BMP6	UNC5C	MEOX2	TEK	DGKI	SEMA3E	RPE65	ENTPD1	TLL2	DMP1	ID1	JAG1	GPM6B	CRYAB	PTN	AMOT	IGF1	SPP1	LAMA4	PLP1	ADAM22	SOSTDC1
GO:0032502	developmental process	10767	54	0.001	TFAP2B	CNTN1	ARHGDIB	THEMIS	ACTA2	TXNIP	ENC1	MGP	IGFBP5	NRGN	DCX		MAP2K6	EGR3	BMP6	UNC5C	MEOX2	TEK	SEMA3E	RPE65	TLL2	DMP1	ID1	JAG1	GPM6B	CRYAB	PTN	AMOT	IGF1	SPP1	LAMA4	PLP1	ADAM22	SOSTDC1	ERG	OSR2	TNN	LAMA2	RGCC	BCL11A	FGF14	C2orf40	EPHA4	PCSK9	ECSCR
GO:0032970	regulation of actin filament-based process	518	9	0.014		TEK	SEMA3E	GPM6B	AMOT	RGCC	SCN2B	SCN4B	CCDC88A
GO:0038032	termi tion of G-protein coupled receptor sig ling pathway	119	2	0.028	RGS5	RGS4
GO:0040011	locomotion	3225	23	0.039	CNTN1	IGFBP5	DCX		EGR3	UNC5C	TEK	SEMA3E	ID1	JAG1	AMOT	IGF1	SPP1	LAMA4	TNN	LAMA2	RGCC	EPHA4	ECSCR	JAM2	ASPM	COL3A1	CCDC88A
GO:0042060	wound healing	1657	11	0.028	PDE1A	GUCY1B3	KIF11	TEK	DGKI	ENTPD1	IGF1	PDE3A	JAM2	GUCY1A3	COL3A1
GO:0043269	regulation of ion transport	686	6	0.027	CNTN1	GPM6B	FGF14		SCN2B	SCN4B
GO:0043270	positive regulation of ion transport	276	4	0.006	CNTN1	FGF14		SCN4B
GO:0044699	single-organism process	24634	93	<0.001	TFAP2B	CNTN1	PTGFR	RGS5	ARHGDIB	PDE1A	THEMIS	SPARCL1	ACTA2	TXNIP	ENC1	CALD1	GBP1	MGP	CTSK	CAPN6	IGFBP5	GUCY1B3	PLCB4	NRGN	RGS4	KIF11	ABCA8	DCX	PRR4	TRIL		GZMA	CRYM	MAP2K6	GPR64	EGR3	BMP6	UNC5C	MEOX2	MIA	TEK	DGKI	SEMA3E	RPE65	ENTPD1	TLL2	DMP1	ID1	JAG1
GO:0044700	single organism sig ling	11205	55	<0.001	TFAP2B	CNTN1	PTGFR	RGS5	ARHGDIB	PDE1A	THEMIS	SPARCL1	TXNIP	GBP1	IGFBP5	GUCY1B3	PLCB4	NRGN	RGS4	DCX	TRIL		MAP2K6	GPR64	EGR3	BMP6	TEK	DGKI	SEMA3E	RPE65	ID1	JAG1	GPM6B	CRYAB	PTN	AMOT	IGF1	PLP1	ADAM22	SOSTDC1	ERG	TNN	LAMA2	ARHGAP28	FGF14	ARHGEF26	EPHA4	PCSK9	PDE3A
GO:0044707	single-multicellular organism process	12612	69	<0.001	TFAP2B	CNTN1	ARHGDIB	PDE1A	THEMIS	ACTA2	TXNIP	ENC1	CALD1	MGP	CTSK	IGFBP5	GUCY1B3	NRGN	KIF11	DCX	PRR4	TRIL		CRYM	EGR3	BMP6	UNC5C	MEOX2	TEK	DGKI	SEMA3E	RPE65	ENTPD1	TLL2	DMP1	ID1	JAG1	GPM6B	CRYAB	PTN	AMOT	IGF1	SPP1	LAMA4	PLP1	ADAM22	SOSTDC1	ERG	OSR2
GO:0044763	single-organism cellular process	22506	83	0.01	TFAP2B	CNTN1	PTGFR	RGS5	ARHGDIB	PDE1A	THEMIS	SPARCL1	ACTA2	TXNIP	CALD1	GBP1	MGP	CAPN6	IGFBP5	GUCY1B3	PLCB4	NRGN	RGS4	KIF11	ABCA8	DCX	TRIL		GZMA	MAP2K6	GPR64	EGR3	BMP6	UNC5C	TEK	DGKI	SEMA3E	RPE65	ENTPD1	TLL2	DMP1	ID1	JAG1	GPM6B	CRYAB	PTN	AMOT	IGF1	SPP1
GO:0048468	cell development	3939	27	0.036	CNTN1	ACTA2	DCX		BMP6	UNC5C	TEK	SEMA3E	RPE65	ID1	JAG1	CRYAB	IGF1	SPP1	PLP1	ADAM22	TNN	LAMA2	RGCC	BCL11A	EPHA4	PDE3A	ASPM	COL3A1	GRIN3A	TNC	CCDC88A
GO:0048513	organ development	5758	32	0.007	TFAP2B	CNTN1	THEMIS	ACTA2	TXNIP	MGP	IGFBP5	DCX		EGR3	BMP6	UNC5C	MEOX2	TEK	RPE65	DMP1	ID1	JAG1	GPM6B	CRYAB	PTN	IGF1	SPP1	SOSTDC1	OSR2	LAMA2	RGCC	BCL11A	PCSK9	ASPM	COL3A1	TNC
GO:0048731	system development	8221	46	<0.001	TFAP2B	CNTN1	THEMIS	ACTA2	TXNIP	ENC1	MGP	IGFBP5	NRGN	DCX		EGR3	BMP6	UNC5C	MEOX2	TEK	SEMA3E	RPE65	DMP1	ID1	JAG1	GPM6B	CRYAB	PTN	AMOT	IGF1	SPP1	LAMA4	PLP1	ADAM22	SOSTDC1	OSR2	TNN	LAMA2	RGCC	BCL11A	FGF14	EPHA4	PCSK9	ECSCR	ASPM	COL3A1	GRIN3A	SCN2B	TNC
GO:0048856	a tomical structure development	9572	49	0.004	TFAP2B	CNTN1	THEMIS	ACTA2	TXNIP	ENC1	MGP	IGFBP5	NRGN	DCX		MAP2K6	EGR3	BMP6	UNC5C	MEOX2	TEK	SEMA3E	RPE65	DMP1	ID1	JAG1	GPM6B	CRYAB	PTN	AMOT	IGF1	SPP1	LAMA4	PLP1	ADAM22	SOSTDC1	OSR2	TNN	LAMA2	RGCC	BCL11A	FGF14	EPHA4	PCSK9	ECSCR	PDE3A	ASPM	COL3A1	GRIN3A
GO:0048869	cellular developmental process	7138	40	0.003	TFAP2B	CNTN1	THEMIS	ACTA2	TXNIP	MGP	IGFBP5	DCX		MAP2K6	BMP6	UNC5C	TEK	SEMA3E	RPE65	TLL2	ID1	JAG1	GPM6B	CRYAB	AMOT	IGF1	SPP1	LAMA4	PLP1	ADAM22	OSR2	TNN	LAMA2	RGCC	BCL11A	EPHA4	PCSK9	ECSCR	PDE3A	ASPM	COL3A1	GRIN3A	TNC	CCDC88A
GO:0050789	regulation of biological process	19324	78	0.001	TFAP2B	CNTN1	PTGFR	RGS5	ARHGDIB	PDE1A	THEMIS	SPARCL1	TXNIP	ENC1	GBP1	MGP	CAPN6	IGFBP5	DIO2	GUCY1B3	PLCB4	NRGN	RGS4	DCX	TRIL		GZMA	CRYM	MAP2K6	GPR64	EGR3	BMP6	UNC5C	TEK	DGKI	SEMA3E	RPE65	DMP1	ID1	JAG1	GPM6B	CRYAB	PTN	AMOT	IGF1	SPP1	LAMA4	PLP1	KIAA0101
GO:0050794	regulation of cellular process	18389	75	0.001	TFAP2B	CNTN1	PTGFR	RGS5	ARHGDIB	PDE1A	THEMIS	SPARCL1	TXNIP	ENC1	GBP1	CAPN6	IGFBP5	DIO2	GUCY1B3	PLCB4	NRGN	RGS4	DCX	TRIL		GZMA	CRYM	MAP2K6	GPR64	EGR3	BMP6	UNC5C	TEK	DGKI	SEMA3E	RPE65	DMP1	ID1	JAG1	GPM6B	CRYAB	PTN	AMOT	IGF1	SPP1	LAMA4	PLP1	KIAA0101	ADAM22
GO:0050817	coagulation	1327	11	0.003	PDE1A	GUCY1B3	KIF11	TEK	DGKI	ENTPD1	IGF1	PDE3A	JAM2	GUCY1A3	COL3A1
GO:0050878	regulation of body fluid levels	1529	12	0.004	TFAP2B	PDE1A	GUCY1B3	KIF11	TEK	DGKI	ENTPD1	IGF1	PDE3A	JAM2	GUCY1A3	COL3A1
GO:0050896	response to stimulus	15481	69	<0.001	TFAP2B	CNTN1	PTGFR	RGS5	ARHGDIB	PDE1A	THEMIS	SPARCL1	ACTA2	TXNIP	GBP1	CTSK	IGFBP5	GUCY1B3	PLCB4	NRGN	RGS4	KIF11	DCX	TRIL		GZMA	MAP2K6	GPR64	EGR3	BMP6	UNC5C	TEK	DGKI	SEMA3E	RPE65	ENTPD1	ID1	JAG1	CRYAB	PTN	AMOT	IGF1	SPP1	PLP1	KIAA0101	C1R	ADAM22	SOSTDC1	ERG
GO:0051239	regulation of multicellular organismal process	4505	28	0.036	CNTN1	MGP	IGFBP5	TRIL		BMP6	TEK	SEMA3E	ID1	JAG1	GPM6B	AMOT	IGF1	SPP1	LAMA4	OSR2	LAMA2	RGCC	BCL11A	EPHA4	PCSK9	PDE3A	GUCY1A3	ASPM	SCN2B	SCN4B	CCDC88A	BPI
GO:0051302	regulation of cell division	223	3	0.01	TXNIP	PTN	ASPM
GO:0051716	cellular response to stimulus	12118	54	0.001	TFAP2B	CNTN1	PTGFR	RGS5	ARHGDIB	PDE1A	THEMIS	SPARCL1	TXNIP	GBP1	IGFBP5	GUCY1B3	PLCB4	NRGN	RGS4	DCX	TRIL		MAP2K6	GPR64	EGR3	BMP6	TEK	DGKI	SEMA3E	RPE65	ID1	JAG1	CRYAB	PTN	AMOT	IGF1	SPP1	PLP1	KIAA0101	SOSTDC1	ERG	TNN	RGCC	ARHGAP28	FGF14	C2orf40	ARHGEF26	EPHA4	PCSK9
GO:0051782	negative regulation of cell division	17	2	<0.001	TXNIP	ASPM
GO:0065007	biological regulation	20386	82	<0.001	TFAP2B	CNTN1	PTGFR	RGS5	ARHGDIB	PDE1A	THEMIS	SPARCL1	ACTA2	TXNIP	ENC1	GBP1	MGP	CTSK	CAPN6	IGFBP5	DIO2	GUCY1B3	PLCB4	NRGN	RGS4	KIF11	DCX	TRIL		GZMA	CRYM	MAP2K6	GPR64	EGR3	BMP6	UNC5C	TEK	DGKI	SEMA3E	RPE65	ENTPD1	DMP1	ID1	JAG1	GPM6B	CRYAB	PTN	AMOT	IGF1
GO:0070167	regulation of biomineral tissue development	151	4	0.01	MGP	BMP6	GPM6B	OSR2
GO:0070169	positive regulation of biomineral tissue development	73	3	0.045	BMP6	GPM6B	OSR2
GO:0071228	cellular response to tumor cell	3	1	<0.001	TXNIP
GO:1900274	regulation of phospholipase C activity	186	1	0.027	PDE1A
GO:2000026	regulation of multicellular organismal development	2928	20	0.049	CNTN1	MGP		BMP6	TEK	SEMA3E	ID1	JAG1	GPM6B	AMOT	IGF1	SPP1	LAMA4	OSR2	LAMA2	RGCC	BCL11A	EPHA4	ASPM	CCDC88A
[truncated: 48 more columns]

## Sheet: Suppl. Table 2 - Sheet 6
Supplementary Table S2 GO enrichment TSA_upregulated genes
				Classic method
GO ID	Term	Annot.	Found	adjusted p Value	Gene symbol	Gene symbol	Gene symbol	Gene symbol	Gene symbol	Gene symbol	Gene symbol	Gene symbol	Gene symbol	Gene symbol	Gene symbol	Gene symbol	Gene symbol	Gene symbol	Gene symbol	Gene symbol	Gene symbol	Gene symbol	Gene symbol	Gene symbol	Gene symbol	Gene symbol	Gene symbol	Gene symbol	Gene symbol	Gene symbol	Gene symbol	Gene symbol	Gene symbol	Gene symbol	Gene symbol	Gene symbol	Gene symbol	Gene symbol	Gene symbol	Gene symbol	Gene symbol	Gene symbol	Gene symbol	Gene symbol	Gene symbol	Gene symbol	Gene symbol	Gene symbol	Gene symbol
GO:0000165	MAPK cascade	1387	11	0.008	THBS1	CYR61	OXTR	CTGF	CRYAB	FLT1	ITGA1	EDN1	TGFB2		TGFBR1
GO:0001300	chronological cell aging	6	1	0.009	SERPINE1
GO:0001501	skeletal system development	998	8	0.033	THBS1	CYR61	TLL1	CTGF	EDN1	NPR3	TGFB2	TGFBR1
GO:0001525	angiogenesis	951	9	<0.001	THBS1	CYR61	SERPINE1	JAG1	CTGF	FLT1	EDN1	TGFB2	TGFBR1
GO:0001558	regulation of cell growth	723	8	0.004	CYR61	HBEGF	INHBA	CTGF	CRYAB	TGFB2	MYOCD	TGFBR1
GO:0001560	regulation of cell growth by extracellular stimulus	6	1	0.009	MYOCD
GO:0001568	blood vessel development	1336	10	<0.001	THBS1	CYR61	SERPINE1	JAG1	CTGF	FLT1	EDN1	TGFB2	MYOCD	TGFBR1
GO:0001569	patterning of blood vessels	88	2	0.013	FLT1	EDN1
GO:0001666	response to hypoxia	610	7	0.005	THBS1	ANKRD1	CRYAB	EDN1	TGFB2	MGARP	MYOCD
GO:0001709	cell fate determi tion	89	1	0.013	JAG1
GO:0001775	cell activation	1915	15	0.001	CD9	THBS1	SRGN	SERPINE1	LRRC32	INHBA	IL7R	TRPC6	CTGF	HLA-DMA	EDN1	TGFB2	CD274	MYOCD	PELI1
GO:0001816	cytokine production	964	10	0.003	THBS1	SRGN	SERPINE1	LRRC32	FABP4	INHBA	POLR3G	TGFB2	CD274	PELI1
GO:0001817	regulation of cytokine production	849	9	0.004	THBS1	SRGN	SERPINE1	LRRC32	INHBA	POLR3G	TGFB2	CD274	PELI1
GO:0001911	negative regulation of leukocyte mediated cytotoxicity	12	1	0.028	IL7R
GO:0001915	negative regulation of T cell mediated cytotoxicity	11	1	0.024	IL7R
GO:0001932	regulation of protein phosphorylation	2057	12	0.018	THBS1	CYR61	FABP4	INHBA	CTGF	FLT1	ITGA1	EDN1	TGFB2		MYOCD	TGFBR1
GO:0001934	positive regulation of protein phosphorylation	1488	10	0.014	THBS1	CYR61	INHBA	CTGF	FLT1	ITGA1	EDN1	TGFB2		TGFBR1
GO:0001944	vasculature development	1404	10	<0.001	THBS1	CYR61	SERPINE1	JAG1	CTGF	FLT1	EDN1	TGFB2	MYOCD	TGFBR1
GO:0001953	negative regulation of cell-matrix adhesion	74	2	0.008	THBS1	SERPINE1
GO:0002009	morphogenesis of an epithelium	1011	7	0.005	TGM2	CYR61	HBEGF	JAG1	FLT1	EDN1	NTN4
GO:0002011	morphogenesis of an epithelial sheet	71	3	<0.001	CYR61	HBEGF	JAG1
GO:0002027	regulation of heart rate	155	4	0.002	DSG2	DSP	EDN1	TPM1
GO:0002040	sprouting angiogenesis	127	2	0.036	THBS1	FLT1
GO:0002041	intussusceptive angiogenesis	2	1	0.001	CYR61
GO:0002538	arachidonic acid metabolite production involved in inflammatory response	8	1	0.015	SERPINE1
GO:0002540	leukotriene production involved in inflammatory response	8	1	0.015	SERPINE1
GO:0002548	monocyte chemotaxis	61	2	0.005	SERPINE1	FLT1
GO:0002576	platelet degranulation	238	5	0.002	CD9	THBS1	SRGN	SERPINE1	TGFB2
GO:0002578	negative regulation of antigen processing and presentation	9	1	0.017	THBS1
GO:0002580	regulation of antigen processing and presentation of peptide or polysaccharide antigen via MHC class II	8	1	0.015	THBS1
GO:0002581	negative regulation of antigen processing and presentation of peptide or polysaccharide antigen via MHC class II	7	1	0.012	THBS1
GO:0002605	negative regulation of dendritic cell antigen processing and presentation	7	1	0.012	THBS1
GO:0002682	regulation of immune system process	2204	12	0.007	THBS1	SERPINE1	LRRC32	INHBA	IL7R	POLR3G	JAG1	HLA-DMA	EDN1	TGFB2	CD274	PELI1
GO:0002683	negative regulation of immune system process	436	7	0.001	THBS1	LRRC32	INHBA	IL7R	TGFB2	CD274	PELI1
GO:0002684	positive regulation of immune system process	1361	9	0.041	THBS1	SERPINE1	IL7R	POLR3G	HLA-DMA	EDN1	TGFB2	CD274	PELI1
GO:0002685	regulation of leukocyte migration	179	3	0.003	THBS1	SERPINE1	EDN1
GO:0002687	positive regulation of leukocyte migration	139	3	0.001	THBS1	SERPINE1	EDN1
GO:0002688	regulation of leukocyte chemotaxis	132	3	0.001	THBS1	SERPINE1	EDN1
GO:0002690	positive regulation of leukocyte chemotaxis	116	3	0.001	THBS1	SERPINE1	EDN1
GO:0002694	regulation of leukocyte activation	823	7	0.029	THBS1	LRRC32	INHBA	IL7R	HLA-DMA	CD274	PELI1
GO:0003007	heart morphogenesis	473	8	<0.001	DSP	THBS1	CYR61	ANKRD1	JAG1	PPP1R13L	TGFB2	TPM1
GO:0003008	system process	3856	22	0.04	DSG2	HCN1	DSP	CD9	HBEGF	INHBA	CALD1	OXTR	CTGF	AKR1C3	CRYAB	TNNT1	SLC1A1	ITGA1	PPP1R13L	EDN1	NPR3	TGFB2		MYOCD	TPM1	PIK3C2A
GO:0003012	muscle system process	711	14	<0.001	DSG2	DSP	CALD1	OXTR	CTGF	CRYAB	TNNT1	ITGA1	PPP1R13L	EDN1		MYOCD	TPM1	PIK3C2A
GO:0003013	circulatory system process	844	13	<0.001	DSG2	DSP	HBEGF	OXTR	CTGF	ITGA1	PPP1R13L	EDN1	NPR3	TGFB2		TPM1	PIK3C2A
GO:0003015	heart process	373	8	<0.001	DSG2	DSP	HBEGF	CTGF	PPP1R13L	EDN1	TGFB2	TPM1
GO:0003100	regulation of systemic arterial blood pressure by endothelin	10	1	0.021	EDN1
GO:0003151	outflow tract morphogenesis	142	2	0.001	THBS1	JAG1
GO:0003158	endothelium development	126	1	0.035	JAG1
GO:0003170	heart valve development	65	2	<0.001	CYR61	JAG1
GO:0003177	pulmo ry valve development	24	1	<0.001	JAG1
GO:0003179	heart valve morphogenesis	61	2	<0.001	CYR61	JAG1
GO:0003184	pulmo ry valve morphogenesis	24	1	<0.001	JAG1
GO:0003197	endocardial cushion development	67	2	<0.001	THBS1	JAG1
GO:0003205	cardiac chamber development	284	6	<0.001	DSP	CYR61	JAG1	PPP1R13L	MYOCD	TPM1
GO:0003206	cardiac chamber morphogenesis	249	5	<0.001	DSP	CYR61	JAG1	PPP1R13L	TPM1
GO:0003208	cardiac ventricle morphogenesis	146	4	<0.001	DSP	JAG1	PPP1R13L	TPM1
GO:0003215	cardiac right ventricle morphogenesis	37	2	<0.001	JAG1	PPP1R13L
GO:0003231	cardiac ventricle development	232	6	<0.001	DSP	CYR61	JAG1	PPP1R13L	MYOCD	TPM1
GO:0003256	regulation of transcription from R polymerase II promoter involved in myocardial precursor cell differentiation	16	1	0.042	MYOCD
GO:0003257	positive regulation of transcription from R polymerase II promoter involved in myocardial precursor cell differentiation	7	1	0.012	MYOCD
GO:0003278	apoptotic process involved in heart morphogenesis	3	1	0.003	CYR61
GO:0003279	cardiac septum development	173	2	0.003	CYR61	JAG1
GO:0003298	physiological muscle hypertrophy	17	1	0.045	MYOCD
GO:0003300	cardiac muscle hypertrophy	83	2	0.011	EDN1	MYOCD
GO:0003301	physiological cardiac muscle hypertrophy	17	1	0.045	MYOCD
GO:0006692	prostanoid metabolic process	65	2	0.046	AKR1C3	EDN1
GO:0006693	prostaglandin metabolic process	65	2	0.046	AKR1C3	EDN1
GO:0006887	exocytosis	691	8	0.001	CD9	THBS1	SRGN	SERPINE1	EXPH5	TGFB2	RAB3B	PIK3C2A
GO:0006915	apoptotic process	3890	20	0.024	DSG2	DSP	TGM2	THBS1	CYR61	SRGN	SERPINE1	INHBA	ANKRD1	CTGF	AKR1C3	CRYAB	ITGA1	PPP1R13L	EDN1	TGFB2		FGD4	MYOCD	TGFBR1
GO:0006928	cellular component movement	2994	21	<0.001	DSG2	DSP	CD9	THBS1	CYR61	SERPINE1	HBEGF	L1CAM	CELSR3	CALD1	JAG1	CTGF	FLT1	TNNT1	ITGA1	EDN1	TGFB2	MGARP		TGFBR1	TPM1
GO:0006935	chemotaxis	1536	12	0.003	THBS1	CYR61	SERPINE1	L1CAM	TRPC6	FLT1	ITGA1	EDN1	TGFB2	KIAA1598	NTN4
GO:0006936	muscle contraction	617	14	<0.001	DSG2	DSP	CALD1	OXTR	CTGF	CRYAB	TNNT1	ITGA1	PPP1R13L	EDN1		MYOCD	TPM1	PIK3C2A
GO:0006937	regulation of muscle contraction	254	8	<0.001	DSG2	DSP	OXTR	CTGF	TNNT1	EDN1	MYOCD	TPM1
GO:0006939	smooth muscle contraction	209	4	0.006	OXTR	EDN1	MYOCD	PIK3C2A
GO:0006940	regulation of smooth muscle contraction	92	3	0.002	OXTR	EDN1	MYOCD
GO:0006941	striated muscle contraction	230	6	0.002	DSG2	DSP	CTGF	TNNT1	PPP1R13L	TPM1
GO:0006942	regulation of striated muscle contraction	139	3	0.045	DSG2	DSP	CTGF
GO:0007155	cell adhesion	2401	23	<0.001	DSG2	DSP	PTPRF	CD9	TGM2	THBS1	CYR61	SERPINE1	L1CAM	CELSR3	CTGF	COL4A6	ITGA1	CLDN1	TGFB2	ABI3BP		VIT	PCDH10	NEGR1	VMP1	TPM1	COL5A3
GO:0007160	cell-matrix adhesion	467	6	0.013	THBS1	SERPINE1	CTGF	ITGA1		COL5A3
GO:0007166	cell surface receptor sig ling pathway	5710	28	0.003	PTPRF	TGM2	THBS1	CYR61	SERPINE1	HBEGF	L1CAM	INHBA	CELSR3	IL7R	OXTR	GPR19	JAG1	CTGF	AKR1C3	FLT1	ITGA1	EDN1	NPR3	TGFB2		CD274	FGD4	MYOCD	GPR133	PELI1	TGFBR1	PIK3C2A
GO:0007167	enzyme linked receptor protein sig ling pathway	2411	13	0.035	PTPRF	THBS1	CYR61	SERPINE1	HBEGF	INHBA	CTGF	FLT1	TGFB2	FGD4	MYOCD	TGFBR1	PIK3C2A
GO:0007178	transmembrane receptor protein serine/threonine ki se sig ling pathway	678	7	0.001	THBS1	CYR61	SERPINE1	INHBA	TGFB2	MYOCD	TGFBR1
GO:0007179	transforming growth factor beta receptor sig ling pathway	451	5	0.012	THBS1	SERPINE1	TGFB2	MYOCD	TGFBR1
GO:0007200	phospholipase C-activating G-protein coupled receptor sig ling pathway	124	3	0.034	TGM2	EDN1	NPR3
GO:0007220	Notch receptor processing	50	1	0.003	JAG1
GO:0007243	intracellular protein ki se cascade	2292	15	0.023	TGM2	THBS1	CYR61	HBEGF	OXTR	CTGF	AKR1C3	CRYAB	FLT1	ITGA1	EDN1	TGFB2		PELI1	TGFBR1
GO:0007275	multicellular organismal development	9517	44	0.002	HCN1	DSP	CD9	TGM2	THBS1	CYR61	KRT19	SRGN	SERPINE1	STMN2	HBEGF	L1CAM	INHBA	CELSR3	IL7R	ANKRD1	TLL1	TRPC6	OXTR	JAG1	CTGF	AKR1C3	CRYAB	FLT1	LPPR4	ITGA1	HLA-DMA	BEX1	PPP1R13L	EDN1	NPR3	TGFB2	UGCG	KIAA1598	NTN4		MYOCD	VMP1	SLITRK4	RBM24	TGFBR1	SLITRK1	TPM1	COL5A3
GO:0007423	sensory organ development	1072	10	0.001	HCN1	INHBA	JAG1	CRYAB	LPPR4	HLA-DMA	PPP1R13L	EDN1	TGFB2	TGFBR1
GO:0007507	heart development	1090	12	<0.001	DSP	THBS1	CYR61	ANKRD1	OXTR	JAG1	PPP1R13L	EDN1	TGFB2	MYOCD	TGFBR1	TPM1
GO:0007565	female preg ncy	430	4	0.009	PAPPA	OXTR		VMP1
GO:0007567	parturition	35	2	0.012	OXTR	EDN1
GO:0008015	blood circulation	842	13	<0.001	DSG2	DSP	HBEGF	OXTR	CTGF	ITGA1	PPP1R13L	EDN1	NPR3	TGFB2		TPM1	PIK3C2A
GO:0008016	regulation of heart contraction	318	7	<0.001	DSG2	DSP	HBEGF	CTGF	EDN1	TGFB2	TPM1
GO:0008219	cell death	4373	21	0.049	DSG2	DSP	TGM2	THBS1	CYR61	SRGN	SERPINE1	L1CAM	INHBA	ANKRD1	CTGF	AKR1C3	CRYAB	ITGA1	PPP1R13L	EDN1	TGFB2		FGD4	MYOCD	TGFBR1
GO:0008283	cell proliferation	3818	21	0.001	CD9	TGM2	THBS1	CYR61	SERPINE1	HBEGF	LRRC32	INHBA	IL7R	JAG1	CTGF	AKR1C3	FLT1	EDN1	NPR3	TGFB2		CD274	MYOCD	PELI1	TGFBR1
GO:0008284	positive regulation of cell proliferation	1614	12	0.012	TGM2	CYR61	HBEGF	CTGF	AKR1C3	FLT1	EDN1	TGFB2	CD274	MYOCD	PELI1	TGFBR1
GO:0008544	epidermis development	601	8	<0.001	DSP	INHBA	JAG1	CTGF	AKR1C3	TGFB2	UGCG	COL5A3
GO:0008593	regulation of Notch sig ling pathway	100	1	0.019	JAG1
GO:0009605	response to exter l stimulus	3052	17	0.022	TGM2	THBS1	CYR61	SERPINE1	FABP4	L1CAM	ANKRD1	TRPC6	AKR1C3	FLT1	ITGA1	EDN1	TGFB2	KIAA1598	NTN4		MYOCD
GO:0009653	a tomical structure morphogenesis	5313	32	<0.001	HCN1	DSP	CD9	TGM2	THBS1	CYR61	KRT19	SERPINE1	HBEGF	L1CAM	INHBA	CELSR3	IL7R	ANKRD1	TRPC6	JAG1	CTGF	CRYAB	FLT1	ITGA1	PPP1R13L	EDN1	TGFB2	KIAA1598	NTN4		FGD4	MYOCD	SLITRK4	TGFBR1	SLITRK1	TPM1
GO:0009719	response to endogenous stimulus	2754	19	<0.001	PAPPA	THBS1	KRT19	SERPINE1	INHBA	ANKRD1	OXTR	JAG1	CTGF	AKR1C3	CRYAB	COL4A6	EDN1	TGFB2	MGARP		MYOCD	TGFBR1	PIK3C2A
GO:0009725	response to hormone stimulus	1670	13	<0.001	PAPPA	THBS1	KRT19	INHBA	OXTR	CTGF	AKR1C3	CRYAB	EDN1	TGFB2	MGARP		PIK3C2A
GO:0009887	organ morphogenesis	2022	14	0.001	HCN1	DSP	THBS1	CYR61	INHBA	ANKRD1	JAG1	CTGF	PPP1R13L	EDN1	TGFB2	NTN4	TGFBR1	TPM1
GO:0009888	tissue development	3136	22	<0.001	DSP	TGM2	THBS1	CYR61	SRGN	HBEGF	INHBA	ANKRD1	JAG1	CTGF	AKR1C3	FLT1	PPP1R13L	EDN1	TGFB2	UGCG	NTN4	MYOCD	RBM24	TGFBR1	TPM1	COL5A3
GO:0009913	epidermal cell differentiation	215	3	0.007	DSP	JAG1	AKR1C3
GO:0009966	regulation of sig l transduction	4623	20	0.032	TGM2	THBS1	CYR61	SERPINE1	HBEGF	L1CAM	INHBA	ANKRD1	JAG1	CTGF	AKR1C3	FLT1	ITGA1	EDN1	TGFB2		FGD4	MYOCD	PELI1	TGFBR1
GO:0009967	positive regulation of sig l transduction	2114	18	<0.001	TGM2	THBS1	CYR61	HBEGF	L1CAM	INHBA	ANKRD1	JAG1	CTGF	AKR1C3	FLT1	ITGA1	EDN1	TGFB2		MYOCD	PELI1	TGFBR1
GO:0010002	cardioblast differentiation	57	2	0.035	TGFB2	MYOCD
GO:0010033	response to organic substance	4631	22	0.001	PAPPA	THBS1	KRT19	SERPINE1	INHBA	IL7R	ANKRD1	OXTR	JAG1	CTGF	AKR1C3	CRYAB	FLT1	COL4A6	EDN1	TGFB2	MGARP		MYOCD	PELI1	TGFBR1	PIK3C2A
GO:0010460	positive regulation of heart rate	41	2	0.017	EDN1	TPM1
GO:0010557	positive regulation of macromolecule biosynthetic process	3140	14	0.03	THBS1	CYR61	SERPINE1	INHBA	ANKRD1	JAG1	CTGF	BEX1	EDN1	TGFB2	HAS3	MYOCD	IKZF2	TGFBR1
GO:0010562	positive regulation of phosphorus metabolic process	1714	10	0.042	THBS1	CYR61	INHBA	CTGF	FLT1	ITGA1	EDN1	TGFB2		TGFBR1
GO:0010595	positive regulation of endothelial cell migration	127	2	0.036	THBS1	EDN1
GO:0010604	positive regulation of macromolecule metabolic process	4912	20	0.038	THBS1	CYR61	SERPINE1	LRRC32	INHBA	IL7R	ANKRD1	JAG1	CTGF	FLT1	ITGA1	BEX1	EDN1	TGFB2	HAS3		MYOCD	IKZF2	PELI1	TGFBR1
GO:0010623	developmental programmed cell death	63	2	0.044	CYR61	CRYAB
GO:0010627	regulation of intracellular protein ki se cascade	1839	13	0.015	TGM2	THBS1	CYR61	HBEGF	CTGF	AKR1C3	FLT1	ITGA1	EDN1	TGFB2		PELI1	TGFBR1
GO:0010628	positive regulation of gene expression	2926	14	0.028	CYR61	SERPINE1	LRRC32	INHBA	IL7R	ANKRD1	JAG1	CTGF	BEX1	TGFB2	HAS3	MYOCD	IKZF2	TGFBR1
GO:0010646	regulation of cell communication	5225	22	0.046	TGM2	THBS1	CYR61	SERPINE1	HBEGF	L1CAM	INHBA	PCSK1	ANKRD1	OXTR	JAG1	CTGF	AKR1C3	FLT1	ITGA1	EDN1	TGFB2		FGD4	MYOCD	PELI1	TGFBR1
GO:0010647	positive regulation of cell communication	2231	19	<0.001	TGM2	THBS1	CYR61	HBEGF	L1CAM	INHBA	ANKRD1	OXTR	JAG1	CTGF	AKR1C3	FLT1	ITGA1	EDN1	TGFB2		MYOCD	PELI1	TGFBR1
GO:0010656	negative regulation of muscle cell apoptotic process	45	2	0.002	EDN1	MYOCD
GO:0010657	muscle cell apoptotic process	68	2	0.006	EDN1	MYOCD
GO:0010660	regulation of muscle cell apoptotic process	58	2	0.004	EDN1	MYOCD
GO:0010740	positive regulation of intracellular protein ki se cascade	1291	12	0.005	TGM2	THBS1	HBEGF	CTGF	AKR1C3	FLT1	ITGA1	EDN1	TGFB2		PELI1	TGFBR1
GO:0010748	negative regulation of plasma membrane long-chain fatty acid transport	17	1	0.045	THBS1
GO:0010749	regulation of nitric oxide mediated sig l transduction	7	1	0.012	THBS1
GO:0010751	negative regulation of nitric oxide mediated sig l transduction	7	1	0.012	THBS1
GO:0010752	regulation of cGMP-mediated sig ling	9	1	0.017	THBS1
GO:0010754	negative regulation of cGMP-mediated sig ling	7	1	0.012	THBS1
GO:0010755	regulation of plasminogen activation	18	2	<0.001	THBS1	SERPINE1
GO:0010757	negative regulation of plasminogen activation	13	2	<0.001	THBS1	SERPINE1
GO:0010810	regulation of cell-substrate adhesion	331	5	0.002	THBS1	CYR61	SERPINE1	ABI3BP	VIT
GO:0010811	positive regulation of cell-substrate adhesion	159	4	0.002	THBS1	CYR61	ABI3BP	VIT
GO:0010812	negative regulation of cell-substrate adhesion	117	2	0.029	THBS1	SERPINE1
GO:0010830	regulation of myotube differentiation	55	2	0.033	MYOCD	RBM24
GO:0010832	negative regulation of myotube differentiation	15	1	0.039	MYOCD
GO:0010942	positive regulation of cell death	1186	11	0.006	TGM2	THBS1	CYR61	INHBA	ANKRD1	CTGF	AKR1C3	ITGA1	TGFB2		TGFBR1
GO:0010955	negative regulation of protein processing	55	2	0.003	THBS1	SERPINE1
GO:0012501	programmed cell death	3920	20	0.027	DSG2	DSP	TGM2	THBS1	CYR61	SRGN	SERPINE1	INHBA	ANKRD1	CTGF	AKR1C3	CRYAB	ITGA1	PPP1R13L	EDN1	TGFB2		FGD4	MYOCD	TGFBR1
GO:0014031	mesenchymal cell development	333	4	0.002	JAG1	EDN1	TGFB2	TGFBR1
GO:0014032	neural crest cell development	130	2	0.001	JAG1	EDN1
GO:0014033	neural crest cell differentiation	153	2	0.002	JAG1	EDN1
GO:0014065	phosphatidylinositol 3-ki se cascade	214	3	0.034	FLT1	EDN1	TGFB2
GO:0014070	response to organic cyclic compound	1288	15	<0.001	PAPPA	THBS1	KRT19	INHBA	ANKRD1	OXTR	CTGF	AKR1C3	CRYAB	EDN1	TGFB2	MGARP		PELI1	TGFBR1
GO:0014820	tonic smooth muscle contraction	13	1	0.031	EDN1
GO:0014824	artery smooth muscle contraction	8	1	0.015	EDN1
GO:0014826	vein smooth muscle contraction	9	1	0.017	EDN1
GO:0014829	vascular smooth muscle contraction	44	2	0.02	EDN1	PIK3C2A
GO:0014896	muscle hypertrophy	86	2	0.012	EDN1	MYOCD
GO:0014897	striated muscle hypertrophy	83	2	0.011	EDN1	MYOCD
GO:0016043	cellular component organization	10338	48	0.005	DSG2	SCAF11	DSP	CD9	TGM2	THBS1	CYR61	KRT19	SRGN	SERPINE1	STMN2	HBEGF	L1CAM	D JC6	INHBA	CELSR3	IL7R	ANKRD1	TLL1	TRPC6	OXTR	CTGF	CRYAB	SLC1A1	COL4A6	ITGA1	HLA-DMA	CLDN1	EDN1	TGFB2	KIAA1598	NTN4	ABI3BP	HAS3	TRIM6	MGARP	ATP8B1		VIT	FGD4	MYOCD	VMP1	SLITRK4	TGFBR1	SLITRK1
GO:0016049	cell growth	897	10	<0.001	CYR61	HBEGF	INHBA	IL7R	CTGF	CRYAB	EDN1	TGFB2	MYOCD	TGFBR1
GO:0016265	death	4376	21	0.049	DSG2	DSP	TGM2	THBS1	CYR61	SRGN	SERPINE1	L1CAM	INHBA	ANKRD1	CTGF	AKR1C3	CRYAB	ITGA1	PPP1R13L	EDN1	TGFB2		FGD4	MYOCD	TGFBR1
GO:0016337	cell-cell adhesion	931	10	0.003	DSG2	DSP	CYR61	L1CAM	CELSR3	CTGF	CLDN1	TGFB2	PCDH10	VMP1
GO:0016477	cell migration	2130	15	<0.001	THBS1	CYR61	SERPINE1	HBEGF	L1CAM	CELSR3	JAG1	CTGF	FLT1	ITGA1	EDN1	TGFB2		TGFBR1	TPM1
GO:0016485	protein processing	289	4	0.024	THBS1	SRGN	SERPINE1	PCSK1
GO:0018125	peptidyl-cysteine methylation	12	1	0.001	RAB3B
GO:0018149	peptide cross-linking	65	3	0.005	DSP	TGM2	THBS1
GO:0018198	peptidyl-cysteine modification	42	1	0.018	RAB3B
GO:0019220	regulation of phosphate metabolic process	3127	17	0.028	SPOCD1	THBS1	CYR61	FABP4	INHBA	CTGF	FLT1	ITGA1	EDN1	NPR3	TGFB2		PPP1R14A	FGD4	MYOCD	TGFBR1	TPM1
GO:0022610	biological adhesion	2404	23	<0.001	DSG2	DSP	PTPRF	CD9	TGM2	THBS1	CYR61	SERPINE1	L1CAM	CELSR3	CTGF	COL4A6	ITGA1	CLDN1	TGFB2	ABI3BP		VIT	PCDH10	NEGR1	VMP1	TPM1	COL5A3
GO:0023051	regulation of sig ling	5202	22	0.045	TGM2	THBS1	CYR61	SERPINE1	HBEGF	L1CAM	INHBA	PCSK1	ANKRD1	OXTR	JAG1	CTGF	AKR1C3	FLT1	ITGA1	EDN1	TGFB2		FGD4	MYOCD	PELI1	TGFBR1
GO:0023056	positive regulation of sig ling	2219	19	<0.001	TGM2	THBS1	CYR61	HBEGF	L1CAM	INHBA	ANKRD1	OXTR	JAG1	CTGF	AKR1C3	FLT1	ITGA1	EDN1	TGFB2		MYOCD	PELI1	TGFBR1
GO:0030048	actin filament-based movement	195	4	0.025	DSG2	DSP	TNNT1	TPM1
GO:0030154	cell differentiation	6670	34	<0.001	HCN1	PAPPA	DSP	CD9	CYR61	KRT19	STMN2	FABP4	L1CAM	INHBA	CELSR3	IL7R	ANKRD1	TLL1	TRPC6	JAG1	CTGF	AKR1C3	CRYAB	FLT1	ITGA1	HLA-DMA	BEX1	EDN1	TGFB2	KIAA1598	NTN4		MYOCD	SLITRK4	RBM24	TGFBR1	SLITRK1	TPM1
GO:0030155	regulation of cell adhesion	756	9	0.002	TGM2	THBS1	CYR61	SERPINE1	L1CAM	TGFB2	ABI3BP	VIT	TPM1
GO:0030168	platelet activation	597	6	0.044	CD9	THBS1	SRGN	SERPINE1	TRPC6	TGFB2
GO:0030185	nitric oxide transport	9	1	0.017	EDN1
GO:0030193	regulation of blood coagulation	145	3	0.001	THBS1	SERPINE1	EDN1
GO:0030194	positive regulation of blood coagulation	45	2	0.002	THBS1	SERPINE1
GO:0030195	negative regulation of blood coagulation	85	3	<0.001	THBS1	SERPINE1	EDN1
GO:0030198	extracellular matrix organization	514	9	0.002	CYR61	TLL1	CTGF	COL4A6	TGFB2	ABI3BP	VIT	TGFBR1	COL5A3
GO:0030216	keratinocyte differentiation	187	3	0.004	DSP	JAG1	AKR1C3
GO:0030239	myofibril assembly	128	4	0.006	KRT19	ANKRD1	EDN1	TPM1
GO:0030334	regulation of cell migration	1070	9	<0.001	THBS1	CYR61	SERPINE1	HBEGF	JAG1	FLT1	EDN1	TGFB2	TPM1
GO:0030335	positive regulation of cell migration	608	7	<0.001	THBS1	CYR61	SERPINE1	HBEGF	FLT1	EDN1	TGFB2
GO:0030511	positive regulation of transforming growth factor beta receptor sig ling pathway	71	2	0.007	THBS1	MYOCD
GO:0030593	neutrophil chemotaxis	120	4	0.005	ITGA1	EDN1	TGFB2
GO:0030595	leukocyte chemotaxis	272	7	<0.001	THBS1	SERPINE1	FLT1	ITGA1	EDN1	TGFB2
GO:0030800	negative regulation of cyclic nucleotide metabolic process	61	2	0.041	EDN1	NPR3
GO:0030803	negative regulation of cyclic nucleotide biosynthetic process	60	2	0.04	EDN1	NPR3
GO:0030809	negative regulation of nucleotide biosynthetic process	67	2	0.049	EDN1	NPR3
GO:0030815	negative regulation of cAMP metabolic process	59	2	0.039	EDN1	NPR3
GO:0030818	negative regulation of cAMP biosynthetic process	58	2	0.037	EDN1	NPR3
GO:0031032	actomyosin structure organization	162	4	0.013	KRT19	ANKRD1	EDN1	TPM1
GO:0031117	positive regulation of microtubule depolymerization	6	1	0.009	STMN2
GO:0031342	negative regulation of cell killing	12	1	0.028	IL7R
GO:0031401	positive regulation of protein modification process	1894	11	0.042	THBS1	CYR61	INHBA	CTGF	FLT1	ITGA1	EDN1	TGFB2		PELI1	TGFBR1
GO:0031583	phospholipase D-activating G-protein coupled receptor sig ling pathway	3	1	0.003	EDN1
GO:0031589	cell-substrate adhesion	661	9	0.001	THBS1	CYR61	SERPINE1	CTGF	ITGA1	ABI3BP		VIT	COL5A3
GO:0031638	zymogen activation	38	2	0.001	THBS1	SERPINE1
GO:0031639	plasminogen activation	28	2	<0.001	THBS1	SERPINE1
GO:0031960	response to corticosteroid stimulus	267	4	0.001	PAPPA	CTGF	AKR1C3
GO:0032103	positive regulation of response to exter l stimulus	346	5	0.003	TGM2	THBS1	SERPINE1	FABP4	EDN1
GO:0032276	regulation of go dotropin secretion	15	1	0.039	INHBA
GO:0032277	negative regulation of go dotropin secretion	13	1	0.031	INHBA
GO:0032278	positive regulation of go dotropin secretion	7	1	0.012	INHBA
GO:0032354	response to follicle-stimulating hormone stimulus	33	3	<0.001	PAPPA	INHBA
GO:0032495	response to muramyl dipeptide	29	1	<0.001	JAG1
GO:0032501	multicellular organismal process	13058	55	<0.001	DSG2	HCN1	PAPPA	DSP	CD9	TGM2	THBS1	CYR61	KRT19	SRGN	SERPINE1	STMN2	HBEGF	LRRC32	FABP4	L1CAM	INHBA	CELSR3	CALD1	IL7R	ANKRD1	TLL1	TRPC6	POLR3G	OXTR	JAG1	CTGF	AKR1C3	CRYAB	FLT1	TNNT1	LPPR4	SLC1A1	ITGA1	HLA-DMA	BEX1	PPP1R13L	EDN1	NPR3	TGFB2	UGCG	KIAA1598	NTN4		CD274
GO:0032502	developmental process	10767	47	<0.001	HCN1	PAPPA	DSP	CD9	TGM2	THBS1	CYR61	KRT19	SRGN	SERPINE1	STMN2	HBEGF	FABP4	L1CAM	INHBA	CELSR3	IL7R	ANKRD1	TLL1	TRPC6	OXTR	JAG1	CTGF	AKR1C3	CRYAB	FLT1	LPPR4	ITGA1	HLA-DMA	BEX1	PPP1R13L	EDN1	NPR3	TGFB2	UGCG	KIAA1598	NTN4		FGD4	MYOCD	VMP1	SLITRK4	RBM24	TGFBR1	SLITRK1
GO:0032570	response to progesterone stimulus	58	3	0.004	THBS1	OXTR	TGFB2
GO:0032879	regulation of localization	3536	23	<0.001	DSG2	DSP	THBS1	CYR61	SRGN	SERPINE1	HBEGF	LRRC32	INHBA	PCSK1	ANKRD1	TRPC6	OXTR	JAG1	CRYAB	FLT1	EXPH5	EDN1	TGFB2	RAB3B	CD274	TGFBR1	TPM1
GO:0032905	transforming growth factor beta1 production	18	1	0.049	THBS1
GO:0032908	regulation of transforming growth factor beta1 production	18	1	0.049	THBS1
GO:0032914	positive regulation of transforming growth factor beta1 production	15	1	0.039	THBS1
GO:0032940	secretion by cell	1695	16	<0.001	CD9	THBS1	SRGN	SERPINE1	LRRC32	INHBA	PCSK1	ANKRD1	OXTR	CTGF	EXPH5	EDN1	TGFB2	RAB3B	CD274	PIK3C2A
GO:0033089	positive regulation of T cell differentiation in thymus	17	1	0.045	IL7R
GO:0033627	cell adhesion mediated by integrin	112	3	0.026	SERPINE1	L1CAM	TGFB2
GO:0033629	negative regulation of cell adhesion mediated by integrin	18	1	0.049	SERPINE1
GO:0033674	positive regulation of ki se activity	1141	8	0.031	THBS1	CYR61	FLT1	ITGA1	EDN1	TGFB2		TGFBR1
GO:0033687	osteoblast proliferation	55	2	0.033	CYR61	NPR3
GO:0033688	regulation of osteoblast proliferation	51	2	0.028	CYR61	NPR3
GO:0033690	positive regulation of osteoblast proliferation	11	1	0.024	CYR61
GO:0033993	response to lipid	1298	16	<0.001	PAPPA	THBS1	KRT19	SERPINE1	INHBA	ANKRD1	OXTR	CTGF	AKR1C3	CRYAB	EDN1	TGFB2	MGARP		PELI1	TGFBR1
GO:0034059	response to anoxia	2	2	0.001	OXTR	CTGF
GO:0034330	cell junction organization	598	6	0.044	DSP	CD9	THBS1	CLDN1	TGFB2	VMP1
GO:0034392	negative regulation of smooth muscle cell apoptotic process	14	1	0.034	EDN1
GO:0034698	response to go dotropin stimulus	63	3	<0.001	PAPPA	INHBA
GO:0035051	cardiocyte differentiation	270	3	0.004	JAG1	TGFB2	MYOCD
GO:0035295	tube development	1204	6	0.042	TGM2	JAG1	CTGF	FLT1	EDN1	MYOCD
GO:0035490	regulation of leukotriene production involved in inflammatory response	3	1	0.003	SERPINE1
GO:0035491	positive regulation of leukotriene production involved in inflammatory response	3	1	0.003	SERPINE1
GO:0035733	hepatic stellate cell activation	4	1	0.005	MYOCD
GO:0035809	regulation of urine volume	37	2	0.014	EDN1	NPR3
GO:0035810	positive regulation of urine volume	28	2	0.008	EDN1	NPR3
GO:0035904	aorta development	62	1	0.005	JAG1
GO:0035909	aorta morphogenesis	58	1	0.004	JAG1
GO:0036293	response to decreased oxygen levels	612	9	<0.001	THBS1	ANKRD1	OXTR	CTGF	CRYAB	EDN1	TGFB2	MGARP	MYOCD
GO:0036314	response to sterol	47	2	0.024	INHBA	TGFBR1
GO:0036323	vascular endothelial growth factor receptor-1 sig ling pathway	6	1	0.009	FLT1
GO:0038111	interleukin-7-mediated sig ling pathway	3	1	0.003	IL7R
GO:0040007	growth	1972	12	0.012	THBS1	CYR61	HBEGF	INHBA	IL7R	CTGF	CRYAB	PPP1R13L	EDN1	TGFB2	MYOCD	TGFBR1
GO:0040011	locomotion	3225	18	0.005	THBS1	CYR61	SERPINE1	HBEGF	L1CAM	CELSR3	TRPC6	JAG1	CTGF	FLT1	ITGA1	EDN1	TGFB2	KIAA1598	NTN4		TGFBR1	TPM1
GO:0040012	regulation of locomotion	1201	9	<0.001	THBS1	CYR61	SERPINE1	HBEGF	JAG1	FLT1	EDN1	TGFB2	TPM1
GO:0040017	positive regulation of locomotion	643	7	0.001	THBS1	CYR61	SERPINE1	HBEGF	FLT1	EDN1	TGFB2
GO:0042045	epithelial fluid transport	10	1	0.021	EDN1
GO:0042060	wound healing	1657	12	0.014	CD9	THBS1	CYR61	SRGN	SERPINE1	HBEGF	L1CAM	TRPC6	EDN1	TGFB2	TGFBR1	TPM1
GO:0042127	regulation of cell proliferation	2935	19	<0.001	CD9	TGM2	THBS1	CYR61	SERPINE1	HBEGF	LRRC32	INHBA	JAG1	CTGF	AKR1C3	FLT1	EDN1	NPR3	TGFB2	CD274	MYOCD	PELI1	TGFBR1
GO:0042221	response to chemical stimulus	6648	31	<0.001	PAPPA	CD9	THBS1	CYR61	KRT19	SERPINE1	FABP4	L1CAM	INHBA	IL7R	ANKRD1	TRPC6	OXTR	JAG1	CTGF	AKR1C3	CRYAB	FLT1	COL4A6	ITGA1	EDN1	TGFB2	KIAA1598	NTN4	MGARP		MYOCD	PELI1	TGFBR1	TPM1	PIK3C2A
GO:0042313	protein ki se C deactivation	3	1	0.003	EDN1
GO:0042325	regulation of phosphorylation	2191	13	0.015	THBS1	CYR61	FABP4	INHBA	CTGF	FLT1	ITGA1	EDN1	TGFB2		PPP1R14A	MYOCD	TGFBR1
GO:0042327	positive regulation of phosphorylation	1519	10	0.017	THBS1	CYR61	INHBA	CTGF	FLT1	ITGA1	EDN1	TGFB2		TGFBR1
GO:0042330	taxis	1536	12	0.003	THBS1	CYR61	SERPINE1	L1CAM	TRPC6	FLT1	ITGA1	EDN1	TGFB2	KIAA1598	NTN4
GO:0042482	positive regulation of odontogenesis	16	1	0.042	EDN1
GO:0042490	mechanoreceptor differentiation	141	1	0.047	JAG1
GO:0042491	auditory receptor cell differentiation	80	1	0.01	JAG1
GO:0042541	hemoglobin biosynthetic process	18	1	0.049	INHBA
GO:0042692	muscle cell differentiation	847	7	0.004	KRT19	ANKRD1	JAG1	EDN1	MYOCD	RBM24	TPM1
GO:0042730	fibrinolysis	51	2	0.003	THBS1	SERPINE1
GO:0043062	extracellular structure organization	515	9	0.002	CYR61	TLL1	CTGF	COL4A6	TGFB2	ABI3BP	VIT	TGFBR1	COL5A3
GO:0043065	positive regulation of apoptotic process	1134	10	0.012	TGM2	THBS1	CYR61	INHBA	ANKRD1	AKR1C3	ITGA1	TGFB2		TGFBR1
GO:0043068	positive regulation of programmed cell death	1140	10	0.012	TGM2	THBS1	CYR61	INHBA	ANKRD1	AKR1C3	ITGA1	TGFB2		TGFBR1
GO:0043179	rhythmic excitation	4	1	0.005	EDN1
GO:0043277	apoptotic cell clearance	60	2	0.04	TGM2	THBS1
GO:0043406	positive regulation of MAP ki se activity	483	5	0.016	THBS1	FLT1	ITGA1	EDN1
GO:0043408	regulation of MAPK cascade	1214	9	0.019	THBS1	CYR61	CTGF	FLT1	ITGA1	EDN1	TGFB2		TGFBR1
GO:0043410	positive regulation of MAPK cascade	842	7	0.033	THBS1	CTGF	FLT1	ITGA1	EDN1	TGFB2
GO:0043549	regulation of ki se activity	1629	10	0.029	THBS1	CYR61	FABP4	FLT1	ITGA1	EDN1	TGFB2		MYOCD	TGFBR1
GO:0043583	ear development	459	4	0.012	JAG1	LPPR4	HLA-DMA	EDN1
GO:0043652	engulfment of apoptotic cell	11	1	0.024	THBS1
GO:0044057	regulation of system process	1061	11	0.001	DSG2	DSP	HBEGF	INHBA	OXTR	CTGF	TNNT1	EDN1	TGFB2	MYOCD	TPM1
GO:0044087	regulation of cellular component biogenesis	950	9	0.003	THBS1	CYR61	STMN2	OXTR	CTGF	EDN1	HAS3	TGFBR1	TPM1
GO:0044319	wound healing, spreading of cells	33	2	0.011	CYR61	HBEGF
GO:0044706	multi-multicellular organism process	529	5	0.002	PAPPA	OXTR	EDN1		VMP1
GO:0044707	single-multicellular organism process	12612	54	0.005	DSG2	HCN1	DSP	CD9	TGM2	THBS1	CYR61	KRT19	SRGN	SERPINE1	STMN2	HBEGF	LRRC32	FABP4	L1CAM	INHBA	CELSR3	CALD1	IL7R	ANKRD1	TLL1	TRPC6	POLR3G	OXTR	JAG1	CTGF	AKR1C3	CRYAB	FLT1	TNNT1	LPPR4	SLC1A1	ITGA1	HLA-DMA	BEX1	PPP1R13L	EDN1	NPR3	TGFB2	UGCG	KIAA1598	NTN4		CD274	MYOCD
GO:0044767	single-organism developmental process	8593	38	0.008	HCN1	DSP	CD9	TGM2	THBS1	CYR61	KRT19	SERPINE1	STMN2	HBEGF	L1CAM	INHBA	CELSR3	IL7R	ANKRD1	TRPC6	OXTR	JAG1	CTGF	AKR1C3	CRYAB	FLT1	LPPR4	ITGA1	HLA-DMA	PPP1R13L	EDN1	TGFB2	KIAA1598	NTN4		FGD4	MYOCD	SLITRK4	RBM24	TGFBR1	SLITRK1	TPM1
GO:0045077	negative regulation of interferon-gamma biosynthetic process	12	1	0.028	INHBA
GO:0045214	sarcomere organization	71	4	0.001	KRT19	ANKRD1	EDN1	TPM1
GO:0045445	myoblast differentiation	119	2	0.001	JAG1	MYOCD
GO:0045446	endothelial cell differentiation	116	1	0.028	JAG1
GO:0045578	negative regulation of B cell differentiation	12	1	0.028	INHBA
GO:0045595	regulation of cell differentiation	2725	13	0.014	CYR61	STMN2	INHBA	IL7R	ANKRD1	JAG1	CTGF	HLA-DMA	EDN1	TGFB2	MYOCD	RBM24	TGFBR1
GO:0045597	positive regulation of cell differentiation	1346	8	0.006	CYR61	INHBA	IL7R	JAG1	CTGF	HLA-DMA	TGFB2	MYOCD
GO:0045599	negative regulation of fat cell differentiation	80	1	0.01	JAG1
GO:0045619	regulation of lymphocyte differentiation	237	3	0.047	INHBA	IL7R	HLA-DMA
GO:0045639	positive regulation of myeloid cell differentiation	188	2	0.004	INHBA	JAG1
GO:0045650	negative regulation of macrophage differentiation	11	1	0.024	INHBA
GO:0045665	negative regulation of neuron differentiation	136	1	0.043	JAG1
GO:0045747	positive regulation of Notch sig ling pathway	52	1	0.003	JAG1
GO:0045766	positive regulation of angiogenesis	222	3	0.008	THBS1	SERPINE1	FLT1
GO:0045785	positive regulation of cell adhesion	341	8	<0.001	TGM2	THBS1	CYR61	L1CAM	TGFB2	ABI3BP	VIT	TPM1
GO:0045793	positive regulation of cell size	14	1	0.034	EDN1
GO:0045823	positive regulation of heart contraction	49	3	0.002	EDN1	TGFB2	TPM1
GO:0045859	regulation of protein ki se activity	1547	10	0.019	THBS1	CYR61	FABP4	FLT1	ITGA1	EDN1	TGFB2		MYOCD	TGFBR1
GO:0045860	positive regulation of protein ki se activity	1082	8	0.022	THBS1	CYR61	FLT1	ITGA1	EDN1	TGFB2		TGFBR1
GO:0045933	positive regulation of muscle contraction	51	4	<0.001	OXTR	CTGF	EDN1	MYOCD
GO:0045937	positive regulation of phosphate metabolic process	1714	10	0.042	THBS1	CYR61	INHBA	CTGF	FLT1	ITGA1	EDN1	TGFB2		TGFBR1
GO:0045987	positive regulation of smooth muscle contraction	42	3	<0.001	OXTR	EDN1	MYOCD
GO:0046880	regulation of follicle-stimulating hormone secretion	10	1	0.021	INHBA
GO:0046881	positive regulation of follicle-stimulating hormone secretion	6	1	0.009	INHBA
GO:0046882	negative regulation of follicle-stimulating hormone secretion	9	1	0.017	INHBA
GO:0046888	negative regulation of hormone secretion	97	2	0.017	INHBA	EDN1
GO:0046903	secretion	1930	16	<0.001	CD9	THBS1	SRGN	SERPINE1	LRRC32	INHBA	PCSK1	ANKRD1	OXTR	CTGF	EXPH5	EDN1	TGFB2	RAB3B	CD274	PIK3C2A
GO:0048468	cell development	3939	23	0.004	HCN1	CD9	CYR61	KRT19	STMN2	L1CAM	CELSR3	ANKRD1	TRPC6	JAG1	CRYAB	ITGA1	EDN1	TGFB2	KIAA1598	NTN4		MYOCD	SLITRK4	RBM24	TGFBR1	SLITRK1	TPM1
GO:0048513	organ development	5758	29	0.006	HCN1	DSP	CD9	TGM2	THBS1	CYR61	KRT19	SRGN	HBEGF	INHBA	IL7R	ANKRD1	OXTR	JAG1	CTGF	AKR1C3	CRYAB	LPPR4	HLA-DMA	PPP1R13L	EDN1	TGFB2	UGCG	NTN4	MYOCD	RBM24	TGFBR1	TPM1	COL5A3
GO:0048514	blood vessel morphogenesis	1152	10	<0.001	THBS1	CYR61	SERPINE1	JAG1	CTGF	FLT1	EDN1	TGFB2	MYOCD	TGFBR1
GO:0048518	positive regulation of biological process	8792	36	0.033	TGM2	THBS1	CYR61	SERPINE1	STMN2	HBEGF	LRRC32	FABP4	L1CAM	INHBA	IL7R	ANKRD1	TRPC6	POLR3G	OXTR	JAG1	CTGF	AKR1C3	FLT1	EXPH5	ITGA1	HLA-DMA	BEX1	EDN1	TGFB2	ABI3BP	HAS3	MGARP		CD274	VIT	MYOCD	IKZF2	PELI1	TGFBR1	TPM1
GO:0048520	positive regulation of behavior	200	3	0.005	THBS1	SERPINE1	EDN1
GO:0048522	positive regulation of cellular process	7986	32	0.045	TGM2	THBS1	CYR61	SERPINE1	STMN2	HBEGF	L1CAM	INHBA	IL7R	ANKRD1	OXTR	JAG1	CTGF	AKR1C3	FLT1	EXPH5	ITGA1	HLA-DMA	BEX1	EDN1	TGFB2	ABI3BP	HAS3	MGARP		CD274	VIT	MYOCD	IKZF2	PELI1	TGFBR1	TPM1
GO:0048545	response to steroid hormone stimulus	640	11	<0.001	PAPPA	THBS1	KRT19	OXTR	CTGF	AKR1C3	CRYAB	EDN1	TGFB2	MGARP
GO:0048583	regulation of response to stimulus	5916	24	0.048	TGM2	THBS1	CYR61	SERPINE1	HBEGF	FABP4	L1CAM	INHBA	IL7R	ANKRD1	POLR3G	JAG1	CTGF	AKR1C3	FLT1	ITGA1	HLA-DMA	EDN1	TGFB2		FGD4	MYOCD	PELI1	TGFBR1
GO:0048584	positive regulation of response to stimulus	2991	22	<0.001	TGM2	THBS1	CYR61	SERPINE1	HBEGF	FABP4	L1CAM	INHBA	ANKRD1	POLR3G	JAG1	CTGF	AKR1C3	FLT1	ITGA1	HLA-DMA	EDN1	TGFB2		MYOCD	PELI1	TGFBR1
GO:0048646	a tomical structure formation involved in morphogenesis	4214	29	<0.001	HCN1	DSP	CD9	TGM2	THBS1	CYR61	KRT19	SERPINE1	L1CAM	INHBA	CELSR3	ANKRD1	TRPC6	JAG1	CTGF	CRYAB	FLT1	ITGA1	PPP1R13L	EDN1	TGFB2	KIAA1598	NTN4		MYOCD	SLITRK4	TGFBR1	SLITRK1	TPM1
GO:0048661	positive regulation of smooth muscle cell proliferation	94	3	0.015	TGM2	HBEGF	EDN1
GO:0048729	tissue morphogenesis	1263	12	<0.001	DSP	TGM2	CYR61	HBEGF	INHBA	ANKRD1	JAG1	FLT1	EDN1	TGFB2	NTN4	TPM1
GO:0048731	system development	8221	43	<0.001	HCN1	DSP	CD9	TGM2	THBS1	CYR61	KRT19	SRGN	SERPINE1	STMN2	HBEGF	L1CAM	INHBA	CELSR3	IL7R	ANKRD1	TLL1	TRPC6	OXTR	JAG1	CTGF	AKR1C3	CRYAB	FLT1	LPPR4	ITGA1	HLA-DMA	BEX1	PPP1R13L	EDN1	NPR3	TGFB2	UGCG	KIAA1598	NTN4		MYOCD	SLITRK4	RBM24	TGFBR1	SLITRK1	TPM1	COL5A3
GO:0048738	cardiac muscle tissue development	381	6	0.019	DSP	ANKRD1	PPP1R13L	TGFB2	MYOCD	TPM1
GO:0048762	mesenchymal cell differentiation	374	4	0.004	JAG1	EDN1	TGFB2	TGFBR1
GO:0048844	artery morphogenesis	128	3	<0.001	JAG1	MYOCD	TGFBR1
GO:0048856	a tomical structure development	9572	44	0.003	HCN1	DSP	CD9	TGM2	THBS1	CYR61	KRT19	SRGN	SERPINE1	STMN2	HBEGF	L1CAM	INHBA	CELSR3	IL7R	ANKRD1	TLL1	TRPC6	OXTR	JAG1	CTGF	AKR1C3	CRYAB	FLT1	LPPR4	ITGA1	HLA-DMA	BEX1	PPP1R13L	EDN1	NPR3	TGFB2	UGCG	KIAA1598	NTN4		FGD4	MYOCD	SLITRK4	RBM24	TGFBR1	SLITRK1	TPM1	COL5A3
GO:0048869	cellular developmental process	7138	35	<0.001	HCN1	PAPPA	DSP	CD9	CYR61	KRT19	STMN2	FABP4	L1CAM	INHBA	CELSR3	IL7R	ANKRD1	TLL1	TRPC6	JAG1	CTGF	AKR1C3	CRYAB	FLT1	ITGA1	HLA-DMA	BEX1	EDN1	TGFB2	KIAA1598	NTN4		FGD4	MYOCD	SLITRK4	RBM24	TGFBR1	SLITRK1	TPM1
GO:0048870	cell motility	2314	15	0.001	THBS1	CYR61	SERPINE1	HBEGF	L1CAM	CELSR3	JAG1	CTGF	FLT1	ITGA1	EDN1	TGFB2		TGFBR1	TPM1
GO:0050708	regulation of protein secretion	261	6	0.016	SRGN	LRRC32	ANKRD1	EXPH5	TGFB2	CD274
GO:0050793	regulation of developmental process	3846	20	0.001	THBS1	CYR61	SRGN	SERPINE1	STMN2	INHBA	IL7R	ANKRD1	OXTR	JAG1	CTGF	FLT1	HLA-DMA	EDN1	TGFB2	NTN4	FGD4	MYOCD	RBM24	TGFBR1
GO:0050795	regulation of behavior	313	3	0.032	THBS1	SERPINE1	EDN1
GO:0050818	regulation of coagulation	158	3	0.002	THBS1	SERPINE1	EDN1
GO:0050819	negative regulation of coagulation	88	3	<0.001	THBS1	SERPINE1	EDN1
GO:0050820	positive regulation of coagulation	55	2	0.003	THBS1	SERPINE1
GO:0050865	regulation of cell activation	886	8	0.016	THBS1	LRRC32	INHBA	IL7R	CTGF	HLA-DMA	CD274	PELI1
GO:0050867	positive regulation of cell activation	594	6	0.043	THBS1	IL7R	CTGF	HLA-DMA	CD274	PELI1
GO:0050886	endocrine process	141	2	0.047	INHBA	EDN1
GO:0050900	leukocyte migration	600	8	<0.001	THBS1	SERPINE1	L1CAM	FLT1	ITGA1	EDN1	TGFB2
GO:0050920	regulation of chemotaxis	243	3	0.012	THBS1	SERPINE1	EDN1
GO:0050921	positive regulation of chemotaxis	177	3	0.003	THBS1	SERPINE1	EDN1
GO:0051046	regulation of secretion	1054	11	0.001	SRGN	LRRC32	INHBA	PCSK1	ANKRD1	OXTR	EXPH5	EDN1	TGFB2	RAB3B	CD274
GO:0051047	positive regulation of secretion	490	7	0.005	INHBA	ANKRD1	OXTR	EXPH5	EDN1	TGFB2	CD274
GO:0051048	negative regulation of secretion	281	5	0.005	SRGN	LRRC32	INHBA	OXTR	EDN1
GO:0051049	regulation of transport	2557	16	0.007	THBS1	SRGN	SERPINE1	LRRC32	INHBA	PCSK1	ANKRD1	TRPC6	OXTR	CRYAB	EXPH5	EDN1	TGFB2	RAB3B	CD274	TGFBR1
GO:0051050	positive regulation of transport	1235	10	0.021	SERPINE1	INHBA	ANKRD1	TRPC6	OXTR	EXPH5	EDN1	TGFB2	CD274	TGFBR1
GO:0051051	negative regulation of transport	710	7	0.012	THBS1	SRGN	LRRC32	INHBA	OXTR	CRYAB	EDN1
GO:0051093	negative regulation of developmental process	1423	7	0.024	THBS1	SRGN	SERPINE1	INHBA	JAG1	MYOCD	TGFBR1
GO:0051094	positive regulation of developmental process	1807	13	<0.001	THBS1	CYR61	SERPINE1	INHBA	IL7R	OXTR	JAG1	CTGF	FLT1	HLA-DMA	EDN1	TGFB2	MYOCD
GO:0051128	regulation of cellular component organization	3341	18	0.015	THBS1	CYR61	SERPINE1	STMN2	HBEGF	INHBA	ANKRD1	OXTR	CTGF	CRYAB	EDN1	TGFB2	HAS3	MGARP	FGD4	MYOCD	TGFBR1	TPM1
GO:0051130	positive regulation of cellular component organization	1302	11	0.012	SERPINE1	STMN2	ANKRD1	OXTR	CTGF	EDN1	TGFB2	HAS3	MGARP	TGFBR1	TPM1
GO:0051146	striated muscle cell differentiation	602	6	0.045	KRT19	ANKRD1	EDN1	MYOCD	RBM24	TPM1
GO:0051152	positive regulation of smooth muscle cell differentiation	11	1	0.024	MYOCD
GO:0051153	regulation of striated muscle cell differentiation	194	3	0.025	EDN1	MYOCD	RBM24
GO:0051174	regulation of phosphorus metabolic process	3161	17	0.032	SPOCD1	THBS1	CYR61	FABP4	INHBA	CTGF	FLT1	ITGA1	EDN1	NPR3	TGFB2		PPP1R14A	FGD4	MYOCD	TGFBR1	TPM1
GO:0051179	localization	10244	43	0.019	DSG2	HCN1	DSP	CD9	TGM2	THBS1	CYR61	SRGN	SERPINE1	HBEGF	LRRC32	SLC4A4	TOM1L1	L1CAM	D JC6	INHBA	CELSR3	PCSK1	ANKRD1	TRPC6	OXTR	SLC16A7	JAG1	CTGF	AKR1C3	CRYAB	FLT1	SCN3A	SLC1A1	EXPH5	ITGA1	HLA-DMA	EDN1	TGFB2	MGARP	ATP8B1		RAB3B	CD274	MFI2	TGFBR1	TPM1	PIK3C2A
GO:0051216	cartilage development	430	6	0.002	THBS1	CYR61	CTGF	EDN1	TGFB2	TGFBR1
GO:0051239	regulation of multicellular organismal process	4505	28	<0.001	DSG2	DSP	THBS1	CYR61	SRGN	SERPINE1	STMN2	HBEGF	LRRC32	INHBA	IL7R	ANKRD1	POLR3G	OXTR	JAG1	CTGF	FLT1	TNNT1	HLA-DMA	EDN1	TGFB2	NTN4	CD274	MYOCD	PELI1	RBM24	TGFBR1	TPM1
GO:0051240	positive regulation of multicellular organismal process	1246	11	0.001	THBS1	SERPINE1	INHBA	POLR3G	OXTR	CTGF	EDN1	TGFB2	MYOCD	PELI1	TPM1
GO:0051241	negative regulation of multicellular organismal process	822	8	0.003	THBS1	SRGN	SERPINE1	OXTR	TNNT1	EDN1	TGFB2	MYOCD
GO:0051248	negative regulation of protein metabolic process	1217	7	0.045	THBS1	SERPINE1	HBEGF	FABP4	INHBA	EDN1	MYOCD
GO:0051250	negative regulation of lymphocyte activation	233	4	0.045	LRRC32	INHBA	CD274	PELI1
GO:0051270	regulation of cellular component movement	1253	12	<0.001	DSG2	DSP	THBS1	CYR61	SERPINE1	HBEGF	JAG1	FLT1	EDN1	TGFB2	TGFBR1	TPM1
GO:0051272	positive regulation of cellular component movement	643	8	<0.001	THBS1	CYR61	SERPINE1	HBEGF	FLT1	EDN1	TGFB2	TGFBR1
GO:0051338	regulation of transferase activity	1675	10	0.035	THBS1	CYR61	FABP4	FLT1	ITGA1	EDN1	TGFB2		MYOCD	TGFBR1
GO:0051347	positive regulation of transferase activity	1158	8	0.034	THBS1	CYR61	FLT1	ITGA1	EDN1	TGFB2		TGFBR1
GO:0051384	response to glucocorticoid stimulus	255	2	0.014	PAPPA
GO:0051482	elevation of cytosolic calcium ion concentration involved in phospholipase C-activating G-protein coupled sig ling pathway	31	2	0.009	TGM2	EDN1
GO:0051495	positive regulation of cytoskeleton organization	259	4	0.015	STMN2	CTGF	EDN1	TPM1
GO:0051604	protein maturation	329	4	0.039	THBS1	SRGN	SERPINE1	PCSK1
GO:0051674	localization of cell	2314	15	0.001	THBS1	CYR61	SERPINE1	HBEGF	L1CAM	CELSR3	JAG1	CTGF	FLT1	ITGA1	EDN1	TGFB2		TGFBR1	TPM1
GO:0051771	negative regulation of nitric-oxide synthase biosynthetic process	8	1	0.015	EDN1
GO:0051896	regulation of protein ki se B sig ling cascade	241	4	0.049	THBS1	HBEGF	AKR1C3	TGFBR1
GO:0051897	positive regulation of protein ki se B sig ling cascade	177	4	0.018	THBS1	HBEGF	AKR1C3	TGFBR1
GO:0051917	regulation of fibrinolysis	33	2	0.001	THBS1	SERPINE1
GO:0051918	negative regulation of fibrinolysis	25	2	<0.001	THBS1	SERPINE1
GO:0052547	regulation of peptidase activity	604	5	0.045	THBS1	CYR61	SERPINE1	CTGF	CRYAB
GO:0052548	regulation of endopeptidase activity	593	5	0.042	THBS1	CYR61	SERPINE1	CTGF	CRYAB
GO:0055001	muscle cell development	447	6	0.011	KRT19	ANKRD1	EDN1	MYOCD	RBM24	TPM1
GO:0055002	striated muscle cell development	380	6	0.005	KRT19	ANKRD1	EDN1	MYOCD	RBM24	TPM1
GO:0055006	cardiac cell development	126	2	0.001	JAG1	MYOCD
GO:0055117	regulation of cardiac muscle contraction	123	3	0.033	DSG2	DSP	CTGF
GO:0060024	rhythmic sy ptic transmission	16	1	0.042	EDN1
GO:0060047	heart contraction	373	8	<0.001	DSG2	DSP	HBEGF	CTGF	PPP1R13L	EDN1	TGFB2	TPM1
GO:0060048	cardiac muscle contraction	179	5	0.003	DSG2	DSP	CTGF	PPP1R13L	TPM1
GO:0060113	inner ear receptor cell differentiation	121	1	0.032	JAG1
GO:0060137	mater l process involved in parturition	12	2	0.001	OXTR	EDN1
GO:0060157	uri ry bladder development	15	1	0.039	MYOCD
GO:0060278	regulation of ovulation	5	1	0.007	INHBA
GO:0060279	positive regulation of ovulation	5	1	0.007	INHBA
GO:0060284	regulation of cell development	1352	7	0.039	STMN2	ANKRD1	JAG1	EDN1	TGFB2	MYOCD	RBM24
GO:0060297	regulation of sarcomere organization	14	1	0.034	EDN1
GO:0060298	positive regulation of sarcomere organization	13	1	0.031	EDN1
GO:0060326	cell chemotaxis	341	7	<0.001	THBS1	SERPINE1	FLT1	ITGA1	EDN1	TGFB2
GO:0060341	regulation of cellular localization	1713	13	0.008	SRGN	LRRC32	INHBA	PCSK1	ANKRD1	OXTR	CRYAB	EXPH5	EDN1	TGFB2	RAB3B	CD274	TGFBR1
GO:0060389	pathway-restricted SMAD protein phosphorylation	94	3	0.015	INHBA	TGFB2	TGFBR1
GO:0060411	cardiac septum morphogenesis	135	2	0.001	CYR61	JAG1
GO:0060429	epithelium development	1499	9	0.015	DSP	TGM2	CYR61	HBEGF	JAG1	AKR1C3	FLT1	EDN1	NTN4
GO:0060485	mesenchyme development	425	5	<0.001	THBS1	JAG1	EDN1	TGFB2	TGFBR1
GO:0060561	apoptotic process involved in morphogenesis	36	2	0.013	CYR61	CRYAB
GO:0060584	regulation of prostaglandin-endoperoxide synthase activity	5	1	0.007	EDN1
GO:0060585	positive regulation of prostaglandin-endoperoxide synthase activity	5	1	0.007	EDN1
GO:0060591	chondroblast differentiation	11	1	0.024	CYR61
GO:0060710	chorio-allantoic fusion	13	1	0.031	CYR61
GO:0060840	artery development	152	3	<0.001	JAG1	MYOCD	TGFBR1
GO:0060947	cardiac vascular smooth muscle cell differentiation	17	1	0.045	MYOCD
GO:0061035	regulation of cartilage development	138	3	0.045	CYR61	CTGF	TGFBR1
GO:0061041	regulation of wound healing	198	4	0.001	THBS1	SERPINE1	HBEGF	EDN1
GO:0061042	vascular wound healing	16	1	0.042	SERPINE1
GO:0061043	regulation of vascular wound healing	7	1	0.012	SERPINE1
GO:0061044	negative regulation of vascular wound healing	3	1	0.003	SERPINE1
GO:0061045	negative regulation of wound healing	16	1	0.042	SERPINE1
GO:0061049	cell growth involved in cardiac muscle cell development	17	1	0.045	MYOCD
GO:0061061	muscle structure development	1231	10	0.003	DSP	KRT19	HBEGF	ANKRD1	JAG1	CRYAB	EDN1	MYOCD	RBM24	TPM1
GO:0061156	pulmo ry artery morphogenesis	15	1	<0.001	JAG1
GO:0061302	smooth muscle cell-matrix adhesion	11	1	0.024	SERPINE1
GO:0061307	cardiac neural crest cell differentiation involved in heart development	18	1	<0.001	JAG1
GO:0061308	cardiac neural crest cell development involved in heart development	15	1	<0.001	JAG1
GO:0061309	cardiac neural crest cell development involved in outflow tract morphogenesis	12	1	<0.001	JAG1
GO:0061311	cell surface receptor sig ling pathway involved in heart development	50	1	0.003	JAG1
GO:0061314	Notch sig ling involved in heart development	24	1	<0.001	JAG1
GO:0061326	re l tubule development	103	1	0.02	JAG1
GO:0061443	endocardial cushion cell differentiation	7	1	<0.001	JAG1
GO:0061444	endocardial cushion cell development	6	1	<0.001	JAG1
GO:0061448	connective tissue development	509	6	0.006	THBS1	CYR61	CTGF	EDN1	TGFB2	TGFBR1
GO:0070099	regulation of chemokine-mediated sig ling pathway	14	1	0.034	EDN1
GO:0070101	positive regulation of chemokine-mediated sig ling pathway	4	1	0.005	EDN1
GO:0070252	actin-mediated cell contraction	153	4	0.012	DSG2	DSP	TNNT1	TPM1
GO:0070482	response to oxygen levels	640	9	0.001	THBS1	ANKRD1	OXTR	CTGF	CRYAB	EDN1	TGFB2	MGARP	MYOCD
GO:0070613	regulation of protein processing	99	2	0.018	THBS1	SERPINE1
GO:0070723	response to cholesterol	47	2	0.024	INHBA	TGFBR1
GO:0070848	response to growth factor stimulus	1235	8	0.049	THBS1	SERPINE1	ANKRD1	CTGF	FLT1	TGFB2	MYOCD	TGFBR1
GO:0071350	cellular response to interleukin-15	14	1	0.034	IL7R
GO:0071363	cellular response to growth factor stimulus	1194	8	0.041	THBS1	SERPINE1	ANKRD1	CTGF	FLT1	TGFB2	MYOCD	TGFBR1
GO:0071372	cellular response to follicle-stimulating hormone stimulus	18	1	0.049	INHBA
GO:0071495	cellular response to endogenous stimulus	1939	12	0.048	THBS1	SERPINE1	INHBA	ANKRD1	CTGF	AKR1C3	COL4A6	TGFB2	MGARP	MYOCD	TGFBR1	PIK3C2A
GO:0071559	response to transforming growth factor beta stimulus	533	6	0.008	THBS1	SERPINE1	ANKRD1	TGFB2	MYOCD	TGFBR1
GO:0071560	cellular response to transforming growth factor beta stimulus	526	6	0.007	THBS1	SERPINE1	ANKRD1	TGFB2	MYOCD	TGFBR1
GO:0071604	transforming growth factor beta production	51	2	0.028	THBS1	TGFB2
GO:0071634	regulation of transforming growth factor beta production	51	2	0.028	THBS1	TGFB2
GO:0071840	cellular component organization or biogenesis	10577	48	0.008	DSG2	SCAF11	DSP	CD9	TGM2	THBS1	CYR61	KRT19	SRGN	SERPINE1	STMN2	HBEGF	L1CAM	D JC6	INHBA	CELSR3	IL7R	ANKRD1	TLL1	TRPC6	OXTR	CTGF	CRYAB	SLC1A1	COL4A6	ITGA1	HLA-DMA	CLDN1	EDN1	TGFB2	KIAA1598	NTN4	ABI3BP	HAS3	TRIM6	MGARP	ATP8B1		VIT	FGD4	MYOCD	VMP1	SLITRK4	TGFBR1	SLITRK1
GO:0071900	regulation of protein serine/threonine ki se activity	906	6	0.047	THBS1	FLT1	ITGA1	EDN1		MYOCD
GO:0071902	positive regulation of protein serine/threonine ki se activity	593	5	0.042	THBS1	FLT1	ITGA1	EDN1
GO:0072009	nephron epithelium development	120	1	0.031	JAG1
GO:0072017	distal tubule development	34	1	0.001	JAG1
GO:0072070	loop of Henle development	24	1	<0.001	JAG1
GO:0072080	nephron tubule development	103	1	0.02	JAG1
GO:0072358	cardiovascular system development	2064	15	<0.001	DSP	THBS1	CYR61	SERPINE1	ANKRD1	OXTR	JAG1	CTGF	FLT1	PPP1R13L	EDN1	TGFB2	MYOCD	TGFBR1	TPM1
GO:0072359	circulatory system development	2064	15	<0.001	DSP	THBS1	CYR61	SERPINE1	ANKRD1	OXTR	JAG1	CTGF	FLT1	PPP1R13L	EDN1	TGFB2	MYOCD	TGFBR1	TPM1
GO:0072537	fibroblast activation	13	1	0.031	MYOCD
GO:0072593	reactive oxygen species metabolic process	262	6	<0.001	THBS1	CYR61	CTGF	AKR1C3	CRYAB	EDN1
GO:0086001	regulation of cardiac muscle cell action potential	61	2	0.041	DSG2	DSP
GO:0086002	regulation of cardiac muscle cell action potential involved in contraction	36	2	0.013	DSG2	DSP
GO:0086003	cardiac muscle cell contraction	49	2	0.026	DSG2	DSP
GO:0086004	regulation of cardiac muscle cell contraction	46	2	0.023	DSG2	DSP
GO:0086005	regulation of ventricular cardiac muscle cell action potential	24	2	0.005	DSG2	DSP
GO:0086069	bundle of His cell to Purkinje myocyte communication	15	2	0.002	DSG2	DSP
GO:0086091	regulation of heart rate by cardiac conduction	34	2	0.012	DSG2	DSP
GO:0090092	regulation of transmembrane receptor protein serine/threonine ki se sig ling pathway	408	5	0.002	THBS1	CYR61	INHBA	MYOCD	TGFBR1
GO:0090100	positive regulation of transmembrane receptor protein serine/threonine ki se sig ling pathway	176	5	<0.001	THBS1	CYR61	INHBA	MYOCD	TGFBR1
GO:0090153	regulation of sphingolipid biosynthetic process	13	1	0.031	CYR61
GO:0090154	positive regulation of sphingolipid biosynthetic process	6	1	0.009	CYR61
GO:0090257	regulation of muscle system process	305	8	<0.001	DSG2	DSP	OXTR	CTGF	TNNT1	EDN1	MYOCD	TPM1
GO:0090287	regulation of cellular response to growth factor stimulus	403	4	0.024	THBS1	FLT1	MYOCD	TGFBR1
GO:0090504	epiboly	33	2	0.011	CYR61	HBEGF
GO:0090505	epiboly involved in wound healing	33	2	0.011	CYR61	HBEGF
GO:0097070	ductus arteriosus closure	9	1	0.017	MYOCD
GO:0097150	neuro l stem cell mainte nce	38	1	0.001	JAG1
GO:0097242	beta-amyloid clearance	11	1	0.024	MYOCD
GO:0097305	response to alcohol	518	6	0.023	INHBA	OXTR	CTGF	CRYAB	EDN1	TGFBR1
GO:1900046	regulation of hemostasis	145	3	0.001	THBS1	SERPINE1	EDN1
GO:1900047	negative regulation of hemostasis	85	3	<0.001	THBS1	SERPINE1	EDN1
GO:1900048	positive regulation of hemostasis	45	2	0.002	THBS1	SERPINE1
GO:1900221	regulation of beta-amyloid clearance	7	1	0.012	MYOCD
GO:1900222	negative regulation of beta-amyloid clearance	7	1	0.012	MYOCD
GO:1900372	negative regulation of purine nucleotide biosynthetic process	67	2	0.049	EDN1	NPR3
GO:1900543	negative regulation of purine nucleotide metabolic process	68	2	0.05	EDN1	NPR3
GO:1901228	positive regulation of transcription from R polymerase II promoter involved in heart development	10	1	0.021	MYOCD
GO:1901342	regulation of vasculature development	428	4	0.009	THBS1	SERPINE1	FLT1	MYOCD
GO:1901654	response to ketone	164	4	0.002	THBS1	OXTR	EDN1	TGFB2
GO:1901700	response to oxygen-containing compound	1803	15	0.002	CD9	THBS1	SERPINE1	INHBA	ANKRD1	OXTR	CTGF	AKR1C3	CRYAB	COL4A6	EDN1	TGFB2	PELI1	TGFBR1	TPM1
GO:2000026	regulation of multicellular organismal development	2928	19	<0.001	THBS1	CYR61	SRGN	SERPINE1	STMN2	INHBA	IL7R	ANKRD1	OXTR	JAG1	CTGF	FLT1	HLA-DMA	EDN1	TGFB2	NTN4	MYOCD	RBM24	TGFBR1
GO:2000097	regulation of smooth muscle cell-matrix adhesion	6	1	0.009	SERPINE1
GO:2000098	negative regulation of smooth muscle cell-matrix adhesion	4	1	0.005	SERPINE1
GO:2000145	regulation of cell motility	1129	9	<0.001	THBS1	CYR61	SERPINE1	HBEGF	JAG1	FLT1	EDN1	TGFB2	TPM1
GO:2000147	positive regulation of cell motility	624	7	<0.001	THBS1	CYR61	SERPINE1	HBEGF	FLT1	EDN1	TGFB2
GO:2000303	regulation of ceramide biosynthetic process	13	1	0.031	CYR61
GO:2000304	positive regulation of ceramide biosynthetic process	6	1	0.009	CYR61
GO:2000377	regulation of reactive oxygen species metabolic process	123	3	0.033	THBS1	AKR1C3	CRYAB
GO:2000379	positive regulation of reactive oxygen species metabolic process	67	2	0.049	THBS1	AKR1C3
GO:2000460	regulation of eukaryotic cell surface binding	8	1	0.015	THBS1
GO:2000462	positive regulation of eukaryotic cell surface binding	7	1	0.012	THBS1
GO:2000721	positive regulation of transcription from R polymerase II promoter involved in smooth muscle cell differentiation	6	1	0.009	MYOCD
GO:2000722	regulation of cardiac vascular smooth muscle cell differentiation	4	1	0.005	MYOCD
GO:2000724	positive regulation of cardiac vascular smooth muscle cell differentiation	2	1	0.001	MYOCD
GO:2000727	positive regulation of cardiac muscle cell differentiation	17	1	0.045	MYOCD
GO:2000736	regulation of stem cell differentiation	77	1	0.009	JAG1
GO:2000737	negative regulation of stem cell differentiation	15	1	<0.001	JAG1
GO:2001015	negative regulation of skeletal muscle cell differentiation	17	1	0.045	MYOCD
[truncated: 28 more columns]

## Sheet: Suppl. Table 2 - Sheet 7
Supplementary Table S2 GO enrichment VPA_upregulated genes
				Classic method
GO ID	Term	Annot.	Found	adjusted p Value	Gene symbol	Gene symbol	Gene symbol	Gene symbol	Gene symbol	Gene symbol	Gene symbol	Gene symbol	Gene symbol	Gene symbol	Gene symbol	Gene symbol	Gene symbol	Gene symbol	Gene symbol	Gene symbol	Gene symbol	Gene symbol	Gene symbol	Gene symbol	Gene symbol	Gene symbol	Gene symbol	Gene symbol	Gene symbol	Gene symbol	Gene symbol	Gene symbol	Gene symbol	Gene symbol	Gene symbol	Gene symbol	Gene symbol	Gene symbol	Gene symbol	Gene symbol	Gene symbol	Gene symbol	Gene symbol	Gene symbol	Gene symbol	Gene symbol	Gene symbol	Gene symbol	Gene symbol
GO:0001560	regulation of cell growth by extracellular stimulus	6	1	0.011	MYOCD
GO:0002683	negative regulation of immune system process	436	5	0.036	LRRC32	INHBA	CD274	PELI1	THBS1
GO:0002695	negative regulation of leukocyte activation	260	4	0.048	LRRC32	INHBA	CD274	PELI1
GO:0003012	muscle system process	711	7	<0.001	DSP	CALD1	DSG2	EDN1	MYOCD	PIK3C2A	ACTA2
GO:0003256	regulation of transcription from R polymerase II promoter involved in myocardial precursor cell differentiation	16	1	0.036	MYOCD
GO:0003257	positive regulation of transcription from R polymerase II promoter involved in myocardial precursor cell differentiation	7	1	0.013	MYOCD
GO:0003298	physiological muscle hypertrophy	17	1	0.036	MYOCD
GO:0003300	cardiac muscle hypertrophy	83	2	0.035	EDN1	MYOCD
GO:0003301	physiological cardiac muscle hypertrophy	17	1	0.036	MYOCD
GO:0006936	muscle contraction	617	7	<0.001	DSP	CALD1	DSG2	EDN1	MYOCD	PIK3C2A	ACTA2
GO:0006937	regulation of muscle contraction	254	4	0.01	DSP	DSG2	EDN1	MYOCD
GO:0006939	smooth muscle contraction	209	4	0.005	EDN1	MYOCD	PIK3C2A	ACTA2
GO:0006940	regulation of smooth muscle contraction	92	2	0.038	EDN1	MYOCD
GO:0007178	transmembrane receptor protein serine/threonine ki se sig ling pathway	678	5	0.036	SERPINE1	INHBA	MYOCD	THBS1	TGFBR1
GO:0007179	transforming growth factor beta receptor sig ling pathway	451	4	0.04	SERPINE1	MYOCD	THBS1	TGFBR1
GO:0007565	female preg ncy	430	2	0.01	PAPPA
GO:0008285	negative regulation of cell proliferation	1371	7	0.042	LRRC32	INHBA	CD274	MYOCD	PELI1	THBS1	TGFBR1
GO:0009719	response to endogenous stimulus	2754	11	<0.001	PAPPA	SERPINE1	INHBA	ANKRD1	AKR1C3	EDN1		MYOCD	THBS1	TGFBR1	PIK3C2A
GO:0009725	response to hormone stimulus	1670	7	0.004	PAPPA	INHBA	AKR1C3	EDN1		THBS1	PIK3C2A
GO:0009888	tissue development	3136	11	0.05	DSP	INHBA	ANKRD1	AKR1C3	EDN1	MYOCD	NR3C1	RBM24	THBS1	TGFBR1	ACTA2
GO:0009967	positive regulation of sig l transduction	2114	9	0.038	L1CAM	INHBA	ANKRD1	AKR1C3	EDN1	MYOCD	PELI1	THBS1	TGFBR1
GO:0010033	response to organic substance	4631	12	0.011	PAPPA	SERPINE1	INHBA	ANKRD1	AKR1C3	EDN1		MYOCD	PELI1	THBS1	TGFBR1	PIK3C2A
GO:0010647	positive regulation of cell communication	2231	9	0.05	L1CAM	INHBA	ANKRD1	AKR1C3	EDN1	MYOCD	PELI1	THBS1	TGFBR1
GO:0010656	negative regulation of muscle cell apoptotic process	45	2	0.011	EDN1	MYOCD
GO:0010657	muscle cell apoptotic process	68	2	0.026	EDN1	MYOCD
GO:0010660	regulation of muscle cell apoptotic process	58	2	0.018	EDN1	MYOCD
GO:0010667	negative regulation of cardiac muscle cell apoptotic process	22	1	0.05	MYOCD
GO:0010755	regulation of plasminogen activation	18	2	0.038	SERPINE1	THBS1
GO:0010757	negative regulation of plasminogen activation	13	2	0.03	SERPINE1	THBS1
GO:0010830	regulation of myotube differentiation	55	2	0.017	MYOCD	RBM24
GO:0010832	negative regulation of myotube differentiation	15	1	0.035	MYOCD
GO:0014070	response to organic cyclic compound	1288	9	<0.001	PAPPA	INHBA	ANKRD1	AKR1C3	EDN1		PELI1	THBS1	TGFBR1
GO:0014829	vascular smooth muscle contraction	44	3	0.011	EDN1	PIK3C2A	ACTA2
GO:0014896	muscle hypertrophy	86	2	0.036	EDN1	MYOCD
GO:0014897	striated muscle hypertrophy	83	2	0.035	EDN1	MYOCD
GO:0017015	regulation of transforming growth factor beta receptor sig ling pathway	246	3	0.041	MYOCD	THBS1	TGFBR1
GO:0023056	positive regulation of sig ling	2219	9	0.05	L1CAM	INHBA	ANKRD1	AKR1C3	EDN1	MYOCD	PELI1	THBS1	TGFBR1
GO:0030154	cell differentiation	6670	14	0.036	PAPPA	DSP	STMN2	L1CAM	INHBA	ANKRD1	AKR1C3	EDN1		MYOCD	SLITRK4	RBM24	TGFBR1	ACTA2
GO:0030195	negative regulation of blood coagulation	85	3	0.036	SERPINE1	EDN1	THBS1
GO:0030511	positive regulation of transforming growth factor beta receptor sig ling pathway	71	2	0.027	MYOCD	THBS1
GO:0031960	response to corticosteroid stimulus	267	3	<0.001	PAPPA	AKR1C3
GO:0032354	response to follicle-stimulating hormone stimulus	33	3	<0.001	PAPPA	INHBA
GO:0032501	multicellular organismal process	13058	26	0.001	PAPPA	DSP	S P25	SERPINE1	STMN2	LRRC32	L1CAM	INHBA	CALD1	ANKRD1	AKR1C3	LPPR4	DSG2	EDN1		CD274	SCN2A	MYOCD	PELI1	NR3C1	SLITRK4	RBM24	THBS1	TGFBR1	PIK3C2A	ACTA2
GO:0032940	secretion by cell	1695	10	0.014	S P25	SERPINE1	LRRC32	INHBA	ANKRD1	EDN1	CD274	THBS1	PIK3C2A	RAB3B
GO:0033993	response to lipid	1298	10	<0.001	PAPPA	SERPINE1	INHBA	ANKRD1	AKR1C3	EDN1		PELI1	THBS1	TGFBR1
GO:0034698	response to go dotropin stimulus	63	3	<0.001	PAPPA	INHBA
GO:0035733	hepatic stellate cell activation	4	1	0.006	MYOCD
GO:0042130	negative regulation of T cell proliferation	108	3	0.05	LRRC32	CD274	PELI1
GO:0044706	multi-multicellular organism process	529	3	0.003	PAPPA	EDN1
GO:0045933	positive regulation of muscle contraction	51	2	0.014	EDN1	MYOCD
GO:0045987	positive regulation of smooth muscle contraction	42	2	0.011	EDN1	MYOCD
GO:0046903	secretion	1930	10	0.029	S P25	SERPINE1	LRRC32	INHBA	ANKRD1	EDN1	CD274	THBS1	PIK3C2A	RAB3B
GO:0048545	response to steroid hormone stimulus	640	5	<0.001	PAPPA	AKR1C3	EDN1		THBS1
GO:0050819	negative regulation of coagulation	88	3	0.036	SERPINE1	EDN1	THBS1
GO:0051046	regulation of secretion	1054	7	0.048	S P25	LRRC32	INHBA	ANKRD1	EDN1	CD274	RAB3B
GO:0051152	positive regulation of smooth muscle cell differentiation	11	1	0.025	MYOCD
GO:0051153	regulation of striated muscle cell differentiation	194	3	0.027	EDN1	MYOCD	RBM24
GO:0051239	regulation of multicellular organismal process	4505	14	0.038	DSP	SERPINE1	STMN2	LRRC32	INHBA	ANKRD1	DSG2	EDN1	CD274	MYOCD	PELI1	RBM24	THBS1	TGFBR1
GO:0051250	negative regulation of lymphocyte activation	233	4	0.036	LRRC32	INHBA	CD274	PELI1
GO:0051384	response to glucocorticoid stimulus	255	2	0.001	PAPPA
GO:0055001	muscle cell development	447	4	0.039	ANKRD1	EDN1	MYOCD	RBM24
GO:0055002	striated muscle cell development	380	4	0.029	ANKRD1	EDN1	MYOCD	RBM24
GO:0060157	uri ry bladder development	15	1	0.035	MYOCD
GO:0060947	cardiac vascular smooth muscle cell differentiation	17	1	0.036	MYOCD
GO:0061049	cell growth involved in cardiac muscle cell development	17	1	0.036	MYOCD
GO:0071559	response to transforming growth factor beta stimulus	533	5	0.018	SERPINE1	ANKRD1	MYOCD	THBS1	TGFBR1
GO:0071560	cellular response to transforming growth factor beta stimulus	526	5	0.017	SERPINE1	ANKRD1	MYOCD	THBS1	TGFBR1
GO:0072537	fibroblast activation	13	1	0.03	MYOCD
GO:0086069	bundle of His cell to Purkinje myocyte communication	15	2	0.035	DSP	DSG2
GO:0090092	regulation of transmembrane receptor protein serine/threonine ki se sig ling pathway	408	4	0.035	INHBA	MYOCD	THBS1	TGFBR1
GO:0090100	positive regulation of transmembrane receptor protein serine/threonine ki se sig ling pathway	176	4	0.003	INHBA	MYOCD	THBS1	TGFBR1
GO:0090257	regulation of muscle system process	305	4	0.015	DSP	DSG2	EDN1	MYOCD
GO:0097070	ductus arteriosus closure	9	1	0.018	MYOCD
GO:0097242	beta-amyloid clearance	11	1	0.025	MYOCD
GO:1900047	negative regulation of hemostasis	85	3	0.036	SERPINE1	EDN1	THBS1
GO:1900221	regulation of beta-amyloid clearance	7	1	0.013	MYOCD
GO:1900222	negative regulation of beta-amyloid clearance	7	1	0.013	MYOCD
GO:1901228	positive regulation of transcription from R polymerase II promoter involved in heart development	10	1	0.022	MYOCD
GO:2000721	positive regulation of transcription from R polymerase II promoter involved in smooth muscle cell differentiation	6	1	0.011	MYOCD
GO:2000722	regulation of cardiac vascular smooth muscle cell differentiation	4	1	0.006	MYOCD
GO:2000724	positive regulation of cardiac vascular smooth muscle cell differentiation	2	1	0.001	MYOCD
GO:2000727	positive regulation of cardiac muscle cell differentiation	17	1	0.036	MYOCD
GO:2001014	regulation of skeletal muscle cell differentiation	69	2	0.026	MYOCD	RBM24
GO:2001015	negative regulation of skeletal muscle cell differentiation	17	1	0.036	MYOCD
[truncated: 28 more columns]

## Sheet: Suppl. Table 2 - Sheet 8
Supplementary Table S2 GO enrichment Arsenic Trioxide_upregulated genes
				Classic method
GO ID	Term	Annot.	Found	adjusted p Value	Gene symbol	Gene symbol	Gene symbol	Gene symbol	Gene symbol	Gene symbol	Gene symbol	Gene symbol	Gene symbol	Gene symbol	Gene symbol	Gene symbol	Gene symbol	Gene symbol	Gene symbol	Gene symbol	Gene symbol	Gene symbol	Gene symbol	Gene symbol	Gene symbol	Gene symbol	Gene symbol	Gene symbol	Gene symbol	Gene symbol	Gene symbol	Gene symbol	Gene symbol	Gene symbol	Gene symbol	Gene symbol	Gene symbol	Gene symbol	Gene symbol	Gene symbol	Gene symbol	Gene symbol	Gene symbol	Gene symbol	Gene symbol	Gene symbol	Gene symbol	Gene symbol	Gene symbol
GO:0000041	transition metal ion transport	226	3	0.042	FTH1	SLC30A1	FTL
GO:0000077	D damage checkpoint	354	3	0.05	CDKN1A	MDM2	PSME4
GO:0000080	G1 phase of mitotic cell cycle	131	2	0.007	CDKN1A	MDM2
GO:0000096	sulfur amino acid metabolic process	102	2	0.022	GCLM	CTH
GO:0000302	response to reactive oxygen species	308	3	0.029	HMOX1	MDM2	AKR1C3
GO:0001101	response to acid	225	2	0.042	MDM2	EDN1
GO:0001300	chronological cell aging	6	1	0.012	SERPINE1
GO:0001666	response to hypoxia	610	5	0.013	STC2	HMOX1	MDM2	EDN1	MYOCD
GO:0001775	cell activation	1915	15	0.005	SRGN	CDKN1A	SERPINE1	HMOX1	MT1G	MICB	SLC7A11	VEGFC	RORA	DHRS2	EDN1	IL20RB	MYOCD	ULBP2	FNIP1
GO:0002115	store-operated calcium entry	11	1	0.031	STC2
GO:0002376	immune system process	4362	22	0.031	FTH1	CDKN1A	SERPINE1	HCLS1	HMOX1	MT1G	LIF	MICB	LY96	KITLG	SLC7A11	VEGFC	RORA	MT2A	PSME4	DHRS2	EDN1	IFIT2	IL20RB	DYNC1H1	ULBP2	FNIP1
GO:0002538	arachidonic acid metabolite production involved in inflammatory response	8	1	0.02	SERPINE1
GO:0002540	leukotriene production involved in inflammatory response	8	1	0.02	SERPINE1
GO:0002573	myeloid leukocyte differentiation	344	5	0.044	HCLS1	MT1G	LIF	KITLG	DHRS2
GO:0002685	regulation of leukocyte migration	179	4	0.02	SERPINE1	HMOX1	VEGFC	EDN1
GO:0002688	regulation of leukocyte chemotaxis	132	3	0.044	SERPINE1	VEGFC	EDN1
GO:0002690	positive regulation of leukocyte chemotaxis	116	3	0.031	SERPINE1	VEGFC	EDN1
GO:0002763	positive regulation of myeloid leukocyte differentiation	114	3	0.03	HCLS1	LIF	KITLG
GO:0003254	regulation of membrane depolarization	49	1	0.031	GCLM
GO:0006534	cysteine metabolic process	26	2	<0.001	GCLM	CTH
GO:0006750	glutathione biosynthetic process	38	1	0.018	GCLM
GO:0006805	xenobiotic metabolic process	315	4	0.031	SULT1C4	GCLM	CYP7B1	SULT1C2
GO:0006811	ion transport	2276	11	0.01	FTH1	STC2	SCN2A	SLC7A11	SLC30A1	FTL	CLIC2	EDN1	GABRB3	SLC22A15	KCNU1
GO:0006873	cellular ion homeostasis	1472	10	0.003	FTH1	STC2	HMOX1	GCLM	SCN2A	MT2A	SLC30A1	FTL	CLIC2	EDN1
GO:0006875	cellular metal ion homeostasis	778	7	0.016	FTH1	STC2	HMOX1	SLC30A1	FTL	CLIC2	EDN1
GO:0006880	intracellular sequestering of iron ion	5	1	0.009	FTH1
GO:0006915	apoptotic process	3890	23	<0.001	CARD16	SRGN	CDKN1A	SERPINE1	HCLS1	HMOX1	GADD45A	GCLM	MDM2	CTH	SCN2A	KITLG	AKR1C3	TNFRSF10B	HTATIP2	PSME4	DHRS2	TRIB3	EDN1	IFIT2	KALRN	MYOCD	FNIP1
GO:0006950	response to stress	7066	30	0.003	SRGN	CDKN1A	SERPINE1	STC2	HMOX1	GADD45A	HBEGF	GCLM	MAFF	MDM2	HSPA4L	CTH	MICB	LY96	SLC7A11	AKR1C3	TNFRSF10B	VEGFC	MT2A	PSME4	DCBLD2	DHRS2	TRIB3	IL26	HSPB8	EDN1	IFIT2	IL20RB	MYOCD	FNIP1
GO:0006977	D damage response, sig l transduction by p53 class mediator resulting in cell cycle arrest	155	3	0.002	CDKN1A	MDM2	PSME4
GO:0006979	response to oxidative stress	596	8	<0.001	STC2	HMOX1	GCLM	MDM2	MICB	SLC7A11	AKR1C3	DHRS2
GO:0007089	traversing start control point of mitotic cell cycle	21	1	<0.001	MDM2
GO:0007093	mitotic cell cycle checkpoint	338	3	0.041	CDKN1A	MDM2	PSME4
GO:0007567	parturition	35	2	0.015	MAFF	EDN1
GO:0007584	response to nutrient	338	4	0.003	STC2	HMOX1	MDM2	AKR1C3
GO:0008207	C21-steroid hormone metabolic process	61	3	0.05	AKR1C3	AKR1C2	DHRS2
GO:0008219	cell death	4373	28	<0.001	CARD16	SRGN	CDKN1A	SERPINE1	HCLS1	HMOX1	GADD45A	GCLM	MDM2	CTH	MICB	SCN2A	KITLG	CYP7B1	AKR1C3	TNFRSF10B	HTATIP2	PSME4	FTL	DHRS2	TRIB3	HSPB8	EDN1	IFIT2	DYNC1H1	KALRN	MYOCD	FNIP1
GO:0008283	cell proliferation	3818	20	0.003	GPNMB	FTH1	CDKN1A	SERPINE1	HCLS1	HMOX1	HBEGF	LIF	MDM2	KITLG	CYP7B1	AKR1C3	VEGFC	AKR1C2	DHRS2	IL26	EDN1	IL20RB	MXD1	MYOCD
GO:0008284	positive regulation of cell proliferation	1614	13	0.001	CDKN1A	HCLS1	HMOX1	HBEGF	LIF	MDM2	KITLG	CYP7B1	AKR1C3	VEGFC	AKR1C2	EDN1	MYOCD
GO:0009069	serine family amino acid metabolic process	78	2	0.01	GCLM	CTH
GO:0009410	response to xenobiotic stimulus	318	4	0.032	SULT1C4	GCLM	CYP7B1	SULT1C2
GO:0009636	response to toxin	280	5	<0.001	CDKN1A	MDM2	SLC7A11	SLC30A1	DHRS2
GO:0009719	response to endogenous stimulus	2754	14	0.013	CDKN1A	SERPINE1	HCLS1	STC2	HMOX1	ME1	MDM2	SLC7A11	AKR1C3	AKR1C2	TRIB3	GDF15	EDN1	MYOCD
GO:0009725	response to hormone stimulus	1670	10	0.047	CDKN1A	HCLS1	STC2	HMOX1	ME1	MDM2	AKR1C3	AKR1C2	TRIB3	EDN1
GO:0009753	response to jasmonic acid stimulus	11	2	0.031	AKR1C3	AKR1C2
GO:0009991	response to extracellular stimulus	702	7	0.003	CDKN1A	STC2	HMOX1	MDM2	AKR1C3	MYOCD	FNIP1
GO:0010033	response to organic substance	4631	23	0.005	CDKN1A	SERPINE1	HCLS1	STC2	HMOX1	ME1	MT1X	MT1G	MDM2	HSPA4L	CTH	MICB	LY96	SLC7A11	AKR1C3	VEGFC	AKR1C2	MT2A	TRIB3	GDF15	EDN1	IFIT2	MYOCD
GO:0010035	response to inorganic substance	749	10	<0.001	HMOX1	MT1X	MT1G	MDM2	MT1H	AKR1C3	MT2A	MT1E	SLC30A1	MT1F
GO:0010038	response to metal ion	520	10	<0.001	HMOX1	MT1X	MT1G	MDM2	MT1H	AKR1C3	MT2A	MT1E	SLC30A1	MT1F
GO:0010039	response to iron ion	52	1	0.004	MDM2
GO:0010043	response to zinc ion	54	6	<0.001	MT1X	MT1G	MT1H	MT2A	MT1E	MT1F
GO:0010225	response to UV-C	31	1	0.001	MDM2
GO:0010266	response to vitamin B1	10	1	<0.001	MDM2
GO:0010466	negative regulation of peptidase activity	316	4	0.002	SERPINE1	CSTA	MDM2	FNIP1
GO:0010627	regulation of intracellular protein ki se cascade	1839	12	0.042	HCLS1	HMOX1	HBEGF	LIF	CTH	KITLG	AKR1C3	TNFRSF10B	AKR1C2	TRIB3	IL26	EDN1
GO:0010740	positive regulation of intracellular protein ki se cascade	1291	11	0.007	HCLS1	HMOX1	HBEGF	LIF	CTH	KITLG	AKR1C3	TNFRSF10B	AKR1C2	IL26	EDN1
GO:0010757	negative regulation of plasminogen activation	13	1	0.04	SERPINE1
GO:0010941	regulation of cell death	3084	19	<0.001	CARD16	CDKN1A	SERPINE1	HCLS1	HMOX1	GCLM	MDM2	CTH	KITLG	AKR1C3	TNFRSF10B	HTATIP2	PSME4	DHRS2	TRIB3	EDN1	IFIT2	MYOCD	FNIP1
GO:0010948	negative regulation of cell cycle process	289	3	0.005	LIF	MDM2	APBB2
GO:0010951	negative regulation of endopeptidase activity	312	3	0.007	SERPINE1	MDM2	FNIP1
GO:0010955	negative regulation of protein processing	55	2	<0.001	SERPINE1	MDM2
GO:0012501	programmed cell death	3920	23	<0.001	CARD16	SRGN	CDKN1A	SERPINE1	HCLS1	HMOX1	GADD45A	GCLM	MDM2	CTH	SCN2A	KITLG	AKR1C3	TNFRSF10B	HTATIP2	PSME4	DHRS2	TRIB3	EDN1	IFIT2	KALRN	MYOCD	FNIP1
GO:0014070	response to organic cyclic compound	1288	7	0.019	CDKN1A	STC2	HMOX1	MDM2	SLC7A11	AKR1C3	EDN1
GO:0014072	response to isoquinoline alkaloid	64	1	0.006	MDM2
GO:0016053	organic acid biosynthetic process	639	7	0.017	GCLM	CTH	CYP7B1	AKR1C3	TRIB3	EDN1	PTPLAD2
GO:0016265	death	4376	28	<0.001	CARD16	SRGN	CDKN1A	SERPINE1	HCLS1	HMOX1	GADD45A	GCLM	MDM2	CTH	MICB	SCN2A	KITLG	CYP7B1	AKR1C3	TNFRSF10B	HTATIP2	PSME4	FTL	DHRS2	TRIB3	HSPB8	EDN1	IFIT2	DYNC1H1	KALRN	MYOCD	FNIP1
GO:0016485	protein processing	289	3	0.005	SRGN	SERPINE1	MDM2
GO:0018205	peptidyl-lysine modification	439	4	0.031	LIF	MDM2	CTH	MYOCD
GO:0019184	nonribosomal peptide biosynthetic process	40	1	0.02	GCLM
GO:0019725	cellular homeostasis	1788	10	0.015	FTH1	STC2	HMOX1	GCLM	SCN2A	MT2A	SLC30A1	FTL	CLIC2	EDN1
GO:0030003	cellular cation homeostasis	891	8	0.012	FTH1	STC2	HMOX1	MT2A	SLC30A1	FTL	CLIC2	EDN1
GO:0030330	D damage response, sig l transduction by p53 class mediator	279	3	0.02	CDKN1A	MDM2	PSME4
GO:0031571	mitotic cell cycle G1/S transition D damage checkpoint	176	3	0.004	CDKN1A	MDM2	PSME4
GO:0031575	mitotic cell cycle G1/S transition checkpoint	200	3	0.005	CDKN1A	MDM2	PSME4
GO:0031648	protein destabilization	56	1	0.004	MDM2
GO:0031667	response to nutrient levels	655	5	0.02	STC2	HMOX1	MDM2	AKR1C3	FNIP1
GO:0031668	cellular response to extracellular stimulus	348	6	0.001	CDKN1A	HMOX1	MDM2	AKR1C3	MYOCD	FNIP1
GO:0031669	cellular response to nutrient levels	305	4	0.006	HMOX1	MDM2	AKR1C3	FNIP1
GO:0031670	cellular response to nutrient	67	2	0.001	HMOX1	MDM2
GO:0032026	response to magnesium ion	31	1	0.001	MDM2
GO:0032436	positive regulation of proteasomal ubiquitin-dependent protein catabolic process	108	1	0.026	MDM2
GO:0033023	mast cell homeostasis	10	1	0.028	KITLG
GO:0033024	mast cell apoptotic process	10	1	0.028	KITLG
GO:0033025	regulation of mast cell apoptotic process	10	1	0.028	KITLG
GO:0033026	negative regulation of mast cell apoptotic process	6	1	0.012	KITLG
GO:0033273	response to vitamin	162	2	0.003	STC2	MDM2
GO:0033993	response to lipid	1298	10	0.003	CDKN1A	SERPINE1	STC2	HMOX1	MDM2	MICB	LY96	AKR1C3	AKR1C2	EDN1
GO:0034599	cellular response to oxidative stress	287	4	0.005	HMOX1	MDM2	AKR1C3	DHRS2
GO:0034614	cellular response to reactive oxygen species	206	2	0.031	MDM2	AKR1C3
GO:0034644	cellular response to UV	102	1	0.022	MDM2
GO:0034976	response to endoplasmic reticulum stress	304	4	0.028	STC2	CTH	TNFRSF10B	TRIB3
GO:0035094	response to nicotine	72	3	0.001	HMOX1	SLC7A11	EDN1
GO:0035227	regulation of glutamate-cysteine ligase activity	3	1	<0.001	GCLM
GO:0035229	positive regulation of glutamate-cysteine ligase activity	3	1	<0.001	GCLM
GO:0035234	germ cell programmed cell death	9	1	0.024	KITLG
GO:0035490	regulation of leukotriene production involved in inflammatory response	3	1	0.004	SERPINE1
GO:0035491	positive regulation of leukotriene production involved in inflammatory response	3	1	0.004	SERPINE1
GO:0036017	response to erythropoietin	10	2	0.001	MT1X	MT2A
GO:0036018	cellular response to erythropoietin	10	2	0.001	MT1X	MT2A
GO:0036293	response to decreased oxygen levels	612	5	0.013	STC2	HMOX1	MDM2	EDN1	MYOCD
GO:0036294	cellular response to decreased oxygen levels	238	4	<0.001	STC2	HMOX1	MDM2	MYOCD
GO:0040007	growth	1972	13	0.003	CDKN1A	STC2	HBEGF	MT1X	MT1G	MT1H	MT2A	MT1E	APBB2	MT1F	DCBLD2	EDN1	MYOCD
GO:0040008	regulation of growth	1306	12	<0.001	CDKN1A	STC2	HBEGF	MT1X	MT1G	MT1H	MT2A	MT1E	APBB2	MT1F	DCBLD2	MYOCD
GO:0042060	wound healing	1657	9	0.044	SRGN	SERPINE1	HMOX1	HBEGF	MAFF	SLC7A11	VEGFC	DCBLD2	EDN1
GO:0042127	regulation of cell proliferation	2935	19	<0.001	GPNMB	FTH1	CDKN1A	SERPINE1	HCLS1	HMOX1	HBEGF	LIF	MDM2	KITLG	CYP7B1	AKR1C3	VEGFC	AKR1C2	DHRS2	IL26	EDN1	IL20RB	MYOCD
GO:0042220	response to cocaine	71	1	0.008	MDM2
GO:0042221	response to chemical stimulus	6648	33	<0.001	SULT1C4	CDKN1A	SERPINE1	HCLS1	STC2	HMOX1	GCLM	ME1	MT1X	MT1G	MDM2	HSPA4L	CTH	MICB	MT1H	LY96	CYP7B1	SLC7A11	AKR1C3	VEGFC	SULT1C2	AKR1C2	MT2A	MT1E	SLC30A1	MT1F	DHRS2	TRIB3	GDF15	KIAA1598	EDN1	IFIT2	MYOCD
GO:0042493	response to drug	818	6	0.007	CDKN1A	GCLM	MDM2	VEGFC	MT2A	EDN1
GO:0042542	response to hydrogen peroxide	212	2	0.034	HMOX1	MDM2
GO:0042770	sig l transduction in response to D damage	302	4	0.006	CDKN1A	GADD45A	MDM2	PSME4
GO:0042981	regulation of apoptotic process	2962	19	<0.001	CARD16	CDKN1A	SERPINE1	HCLS1	HMOX1	GCLM	MDM2	CTH	KITLG	AKR1C3	TNFRSF10B	HTATIP2	PSME4	DHRS2	TRIB3	EDN1	IFIT2	MYOCD	FNIP1
GO:0043043	peptide biosynthetic process	56	1	0.041	GCLM
GO:0043066	negative regulation of apoptotic process	1483	12	<0.001	CDKN1A	SERPINE1	HCLS1	HMOX1	GCLM	MDM2	CTH	KITLG	HTATIP2	DHRS2	EDN1	MYOCD
GO:0043067	regulation of programmed cell death	2986	19	<0.001	CARD16	CDKN1A	SERPINE1	HCLS1	HMOX1	GCLM	MDM2	CTH	KITLG	AKR1C3	TNFRSF10B	HTATIP2	PSME4	DHRS2	TRIB3	EDN1	IFIT2	MYOCD	FNIP1
GO:0043069	negative regulation of programmed cell death	1500	12	<0.001	CDKN1A	SERPINE1	HCLS1	HMOX1	GCLM	MDM2	CTH	KITLG	HTATIP2	DHRS2	EDN1	MYOCD
GO:0043086	negative regulation of catalytic activity	1231	9	0.005	CDKN1A	SERPINE1	PTPRN2	GADD45A	CSTA	MDM2	TRIB3	MYOCD	FNIP1
GO:0043154	negative regulation of cysteine-type endopeptidase activity involved in apoptotic process	182	2	0.021	MDM2	FNIP1
GO:0043278	response to morphine	61	1	0.005	MDM2
GO:0043279	response to alkaloid	219	4	<0.001	HMOX1	MDM2	SLC7A11	EDN1
GO:0043281	regulation of cysteine-type endopeptidase activity involved in apoptotic process	443	3	0.032	MDM2	TNFRSF10B	FNIP1
GO:0043491	protein ki se B sig ling cascade	281	5	0.021	HCLS1	HBEGF	AKR1C3	AKR1C2	IL26
GO:0043516	regulation of D damage response, sig l transduction by p53 class mediator	76	1	0.01	MDM2
GO:0043518	negative regulation of D damage response, sig l transduction by p53 class mediator	36	1	0.001	MDM2
GO:0044092	negative regulation of molecular function	1650	12	0.003	CDKN1A	SERPINE1	PTPRN2	HMOX1	GADD45A	CSTA	MDM2	CLIC2	TRIB3	IFIT2	MYOCD	FNIP1
GO:0044699	single-organism process	24634	68	0.009	CARD16	SLFN5	SULT1C4	GPNMB	FTH1	SRGN	CDKN1A	SERPINE1	HCLS1	STC2	HMOX1	GADD45A	HBEGF	GCLM	MT1X	MT1G	CSTA	MAFF	LIF	MDM2	CTH	CLCA2	MICB	SCN2A	MT1H	LY96	KITLG	CYP7B1	SLC7A11	AKR1C3	TNFRSF10B	HTATIP2	VEGFC	RORA	SULT1C2	AKR1C2	MT2A	PSME4	MT1E	SLC30A1	FTL	CLIC2	APBB2	MT1F	DCBLD2
GO:0044763	single-organism cellular process	22506	66	0.002	CARD16	SLFN5	SULT1C4	GPNMB	FTH1	SRGN	CDKN1A	SERPINE1	HCLS1	STC2	HMOX1	GADD45A	HBEGF	GCLM	MT1X	MT1G	CSTA	MAFF	LIF	MDM2	CTH	CLCA2	MICB	SCN2A	MT1H	LY96	KITLG	CYP7B1	SLC7A11	AKR1C3	TNFRSF10B	HTATIP2	VEGFC	RORA	SULT1C2	AKR1C2	MT2A	PSME4	MT1E	SLC30A1	FTL	CLIC2	APBB2	MT1F	DCBLD2
GO:0045472	response to ether	13	1	<0.001	MDM2
GO:0045636	positive regulation of melanocyte differentiation	12	1	0.035	KITLG
GO:0045926	negative regulation of growth	463	10	<0.001	CDKN1A	STC2	MT1X	MT1G	MT1H	MT2A	MT1E	APBB2	MT1F	DCBLD2
GO:0045931	positive regulation of mitotic cell cycle	112	1	0.029	MDM2
GO:0046394	carboxylic acid biosynthetic process	639	7	0.017	GCLM	CTH	CYP7B1	AKR1C3	TRIB3	EDN1	PTPLAD2
GO:0046677	response to antibiotic	80	1	0.011	MDM2
GO:0046686	response to cadmium ion	82	8	<0.001	HMOX1	MT1X	MT1G	MT1H	AKR1C3	MT1E	SLC30A1	MT1F
GO:0046697	decidualization	42	2	0.022	STC2	LIF
GO:0046824	positive regulation of nucleocytoplasmic transport	212	2	0.034	HCLS1	MDM2
GO:0046825	regulation of protein export from nucleus	84	1	0.013	MDM2
GO:0046827	positive regulation of protein export from nucleus	47	1	0.003	MDM2
GO:0048015	phosphatidylinositol-mediated sig ling	392	4	0.02	HCLS1	MDM2	TRIB3	EDN1
GO:0048017	inositol lipid-mediated sig ling	392	4	0.02	HCLS1	MDM2	TRIB3	EDN1
GO:0048519	negative regulation of biological process	7906	37	<0.001	GPNMB	FTH1	SRGN	CDKN1A	SERPINE1	HCLS1	STC2	HMOX1	GADD45A	HBEGF	GCLM	MT1X	MT1G	LIF	MDM2	CTH	MICB	MT1H	KITLG	CYP7B1	AKR1C3	HTATIP2	MT2A	PSME4	MT1E	SLC30A1	CLIC2	APBB2	MT1F	DCBLD2	DHRS2	TRIB3	IL26	EDN1	IL20RB	MYOCD	FNIP1
GO:0048523	negative regulation of cellular process	7292	28	0.015	GPNMB	FTH1	SRGN	CDKN1A	SERPINE1	HCLS1	HMOX1	GADD45A	HBEGF	GCLM	LIF	MDM2	CTH	KITLG	CYP7B1	AKR1C3	HTATIP2	PSME4	SLC30A1	APBB2	DCBLD2	DHRS2	TRIB3	IL26	EDN1	IL20RB	MYOCD	FNIP1
GO:0048661	positive regulation of smooth muscle cell proliferation	94	3	0.018	HMOX1	HBEGF	EDN1
GO:0050801	ion homeostasis	1638	10	0.007	FTH1	STC2	HMOX1	GCLM	SCN2A	MT2A	SLC30A1	FTL	CLIC2	EDN1
GO:0050896	response to stimulus	15481	55	<0.001	SULT1C4	FTH1	SRGN	CDKN1A	SERPINE1	HCLS1	STC2	HMOX1	GADD45A	HBEGF	GCLM	ME1	MT1X	MT1G	MAFF	LIF	MDM2	HSPA4L	CTH	MICB	MT1H	LY96	KITLG	CYP7B1	SLC7A11	AKR1C3	TNFRSF10B	VEGFC	RORA	SULT1C2	AKR1C2	MT2A	PSME4	MT1E	SLC30A1	CLIC2	APBB2	MT1F	DCBLD2	DHRS2	TRIB3	IL26	GDF15	HSPB8	KIAA1598
GO:0050900	leukocyte migration	600	5	0.038	SERPINE1	HMOX1	SLC7A11	VEGFC	EDN1
GO:0051048	negative regulation of secretion	281	5	0.021	SRGN	HMOX1	LIF	SLC30A1	EDN1
GO:0051049	regulation of transport	2557	14	0.014	SRGN	CDKN1A	SERPINE1	HCLS1	STC2	HMOX1	LIF	MDM2	VEGFC	SLC30A1	CLIC2	TRIB3	IL26	EDN1
GO:0051222	positive regulation of protein transport	440	4	0.032	HCLS1	MDM2	VEGFC	IL26
GO:0051223	regulation of protein transport	743	6	0.036	SRGN	CDKN1A	HCLS1	MDM2	VEGFC	IL26
GO:0051248	negative regulation of protein metabolic process	1217	8	0.012	CDKN1A	SERPINE1	GADD45A	HBEGF	MDM2	TRIB3	EDN1	MYOCD
GO:0051318	G1 phase	137	2	0.008	CDKN1A	MDM2
GO:0051340	regulation of ligase activity	226	3	0.042	GCLM	PSME4	TRIB3
GO:0051346	negative regulation of hydrolase activity	579	5	0.003	SERPINE1	PTPRN2	CSTA	MDM2	FNIP1
GO:0051351	positive regulation of ligase activity	187	3	0.023	GCLM	PSME4	TRIB3
GO:0051409	response to nitrosative stress	20	1	0.004	GCLM
GO:0051541	elastin metabolic process	9	1	0.024	HBEGF
GO:0051542	elastin biosynthetic process	6	1	0.012	HBEGF
GO:0051543	regulation of elastin biosynthetic process	4	1	0.006	HBEGF
GO:0051545	negative regulation of elastin biosynthetic process	4	1	0.006	HBEGF
GO:0051547	regulation of keratinocyte migration	13	1	0.04	HBEGF
GO:0051549	positive regulation of keratinocyte migration	13	1	0.04	HBEGF
GO:0051604	protein maturation	329	3	0.009	SRGN	SERPINE1	MDM2
GO:0051716	cellular response to stimulus	12118	45	0.002	SULT1C4	CDKN1A	SERPINE1	HCLS1	STC2	HMOX1	GADD45A	HBEGF	GCLM	MT1X	MT1G	LIF	MDM2	CTH	MICB	MT1H	LY96	KITLG	CYP7B1	AKR1C3	TNFRSF10B	VEGFC	RORA	SULT1C2	AKR1C2	MT2A	PSME4	MT1E	CLIC2	APBB2	MT1F	DCBLD2	DHRS2	TRIB3	IL26	GDF15	EDN1	IFIT2	BAIAP2L1	GABRB3	IL20RB	KALRN	MYOCD	PITPNC1	FNIP1
GO:0051881	regulation of mitochondrial membrane potential	61	1	0.05	GCLM
GO:0051882	mitochondrial depolarization	22	1	0.005	GCLM
GO:0051896	regulation of protein ki se B sig ling cascade	241	5	0.012	HCLS1	HBEGF	AKR1C3	AKR1C2	IL26
GO:0051897	positive regulation of protein ki se B sig ling cascade	177	5	0.004	HCLS1	HBEGF	AKR1C3	AKR1C2	IL26
GO:0051900	regulation of mitochondrial depolarization	21	1	0.005	GCLM
GO:0052547	regulation of peptidase activity	604	5	0.004	SERPINE1	CSTA	MDM2	TNFRSF10B	FNIP1
GO:0052548	regulation of endopeptidase activity	593	4	0.011	SERPINE1	MDM2	TNFRSF10B	FNIP1
GO:0055065	metal ion homeostasis	834	7	0.024	FTH1	STC2	HMOX1	SLC30A1	FTL	CLIC2	EDN1
GO:0055080	cation homeostasis	1030	8	0.029	FTH1	STC2	HMOX1	MT2A	SLC30A1	FTL	CLIC2	EDN1
GO:0055082	cellular chemical homeostasis	1609	10	0.006	FTH1	STC2	HMOX1	GCLM	SCN2A	MT2A	SLC30A1	FTL	CLIC2	EDN1
GO:0055085	transmembrane transport	1600	8	0.034	FTH1	HMOX1	SLC7A11	SLC30A1	FTL	CLIC2	GABRB3	KCNU1
GO:0060341	regulation of cellular localization	1713	11	0.025	SRGN	CDKN1A	HCLS1	HMOX1	LIF	MDM2	VEGFC	SLC30A1	CLIC2	IL26	EDN1
GO:0060359	response to ammonium ion	120	1	0.034	MDM2
GO:0060384	innervation	31	1	0.012	GABRB3
GO:0060548	negative regulation of cell death	1563	12	<0.001	CDKN1A	SERPINE1	HCLS1	HMOX1	GCLM	MDM2	CTH	KITLG	HTATIP2	DHRS2	EDN1	MYOCD
GO:0061041	regulation of wound healing	198	3	0.028	SERPINE1	HBEGF	EDN1
GO:0061043	regulation of vascular wound healing	7	1	0.016	SERPINE1
GO:0061044	negative regulation of vascular wound healing	3	1	0.004	SERPINE1
GO:0061302	smooth muscle cell-matrix adhesion	11	1	0.031	SERPINE1
GO:0065007	biological regulation	20386	58	0.03	CARD16	GPNMB	FTH1	SRGN	CDKN1A	SERPINE1	HCLS1	PTPRN2	STC2	HMOX1	GADD45A	HBEGF	GCLM	MT1X	MT1G	CSTA	MAFF	LIF	MDM2	CTH	MICB	SCN2A	MT1H	LY96	KITLG	CYP7B1	SLC7A11	AKR1C3	TNFRSF10B	HTATIP2	VEGFC	RORA	AKR1C2	MT2A	PSME4	MT1E	SLC30A1	FTL	CLIC2	APBB2	MT1F	DCBLD2	DHRS2	TRIB3	IL26
GO:0065008	regulation of biological quality	6263	24	0.004	FTH1	SRGN	SERPINE1	HCLS1	STC2	HMOX1	GCLM	MAFF	LIF	MDM2	SCN2A	KITLG	SLC7A11	AKR1C3	VEGFC	AKR1C2	MT2A	SLC30A1	FTL	CLIC2	DHRS2	EDN1	BAIAP2L1	IL20RB
GO:0070059	intrinsic apoptotic sig ling pathway in response to endoplasmic reticulum stress	40	2	0.02	TNFRSF10B	TRIB3
GO:0070301	cellular response to hydrogen peroxide	131	1	0.043	MDM2
GO:0070482	response to oxygen levels	640	6	0.005	CDKN1A	STC2	HMOX1	MDM2	EDN1	MYOCD
GO:0070527	platelet aggregation	53	1	0.036	SLC7A11
GO:0070613	regulation of protein processing	99	2	<0.001	SERPINE1	MDM2
GO:0070662	mast cell proliferation	8	1	0.02	KITLG
GO:0070666	regulation of mast cell proliferation	7	1	0.016	KITLG
GO:0070668	positive regulation of mast cell proliferation	7	1	0.016	KITLG
GO:0070887	cellular response to chemical stimulus	4287	26	<0.001	SULT1C4	SERPINE1	HCLS1	STC2	HMOX1	GCLM	MT1X	MT1G	MDM2	CTH	MT1H	LY96	CYP7B1	AKR1C3	VEGFC	SULT1C2	AKR1C2	MT2A	MT1E	MT1F	DHRS2	TRIB3	GDF15	EDN1	IFIT2	MYOCD
GO:0071157	negative regulation of cell cycle arrest	29	1	0.001	MDM2
GO:0071158	positive regulation of cell cycle arrest	191	3	0.005	CDKN1A	MDM2	PSME4
GO:0071214	cellular response to abiotic stimulus	417	4	0.006	CDKN1A	GADD45A	MDM2	TNFRSF10B
GO:0071229	cellular response to acid	103	1	0.023	MDM2
GO:0071236	cellular response to antibiotic	23	1	<0.001	MDM2
GO:0071241	cellular response to inorganic substance	187	8	<0.001	HMOX1	MT1X	MT1G	MT1H	AKR1C3	MT2A	MT1E	MT1F
GO:0071248	cellular response to metal ion	173	8	<0.001	HMOX1	MT1X	MT1G	MT1H	AKR1C3	MT2A	MT1E	MT1F
GO:0071276	cellular response to cadmium ion	25	7	<0.001	HMOX1	MT1X	MT1G	MT1H	AKR1C3	MT1E	MT1F
GO:0071294	cellular response to zinc ion	15	6	<0.001	MT1X	MT1G	MT1H	MT2A	MT1E	MT1F
GO:0071295	cellular response to vitamin	44	1	0.002	MDM2
GO:0071301	cellular response to vitamin B1	9	1	<0.001	MDM2
GO:0071310	cellular response to organic substance	3420	17	0.029	SERPINE1	HCLS1	STC2	MT1X	MT1G	MDM2	CTH	LY96	AKR1C3	VEGFC	AKR1C2	MT2A	TRIB3	GDF15	EDN1	IFIT2	MYOCD
GO:0071312	cellular response to alkaloid	55	1	0.004	MDM2
GO:0071383	cellular response to steroid hormone stimulus	140	2	0.009	MDM2	AKR1C3
GO:0071391	cellular response to estrogen stimulus	52	1	0.004	MDM2
GO:0071395	cellular response to jasmonic acid stimulus	11	2	0.031	AKR1C3	AKR1C2
GO:0071396	cellular response to lipid	543	4	0.025	SERPINE1	MDM2	LY96	AKR1C3
GO:0071453	cellular response to oxygen levels	254	4	0.001	STC2	HMOX1	MDM2	MYOCD
GO:0071456	cellular response to hypoxia	238	4	<0.001	STC2	HMOX1	MDM2	MYOCD
GO:0071466	cellular response to xenobiotic stimulus	316	4	0.032	SULT1C4	GCLM	CYP7B1	SULT1C2
GO:0071478	cellular response to radiation	219	3	0.008	CDKN1A	GADD45A	MDM2
GO:0071482	cellular response to light stimulus	122	1	0.035	MDM2
GO:0071494	cellular response to UV-C	9	1	<0.001	MDM2
GO:0071496	cellular response to exter l stimulus	481	8	<0.001	CDKN1A	HMOX1	GADD45A	MDM2	AKR1C3	TNFRSF10B	MYOCD	FNIP1
GO:0071578	zinc ion transmembrane import	10	1	0.028	SLC30A1
GO:0071579	regulation of zinc ion transport	3	1	0.004	SLC30A1
GO:0071580	regulation of zinc ion transmembrane transport	3	1	0.004	SLC30A1
GO:0071581	regulation of zinc ion transmembrane import	3	1	0.004	SLC30A1
GO:0071582	negative regulation of zinc ion transport	3	1	0.004	SLC30A1
GO:0071583	negative regulation of zinc ion transmembrane transport	3	1	0.004	SLC30A1
GO:0071584	negative regulation of zinc ion transmembrane import	3	1	0.004	SLC30A1
GO:0071585	detoxification of cadmium ion	5	1	0.009	SLC30A1
GO:0071779	G1/S transition checkpoint	211	3	0.006	CDKN1A	MDM2	PSME4
GO:0072331	sig l transduction by p53 class mediator	328	3	0.036	CDKN1A	MDM2	PSME4
GO:0072395	sig l transduction involved in cell cycle checkpoint	159	3	0.002	CDKN1A	MDM2	PSME4
GO:0072401	sig l transduction involved in D integrity checkpoint	156	3	0.002	CDKN1A	MDM2	PSME4
GO:0072404	sig l transduction involved in G1/S transition checkpoint	158	3	0.002	CDKN1A	MDM2	PSME4
GO:0072413	sig l transduction involved in mitotic cell cycle checkpoint	155	3	0.002	CDKN1A	MDM2	PSME4
GO:0072422	sig l transduction involved in D damage checkpoint	156	3	0.002	CDKN1A	MDM2	PSME4
GO:0072431	sig l transduction involved in mitotic cell cycle G1/S transition D damage checkpoint	155	3	0.002	CDKN1A	MDM2	PSME4
GO:0072474	sig l transduction involved in mitotic cell cycle G1/S checkpoint	155	3	0.002	CDKN1A	MDM2	PSME4
GO:0090068	positive regulation of cell cycle process	417	4	0.026	CDKN1A	MDM2	PSME4	EDN1
GO:0090281	negative regulation of calcium ion import	10	1	0.028	SLC30A1
GO:0097237	cellular response to toxin	30	1	0.001	MDM2
GO:0097285	cell-type specific apoptotic process	713	8	0.003	HCLS1	HMOX1	GCLM	KITLG	AKR1C3	EDN1	MYOCD	FNIP1
GO:1901700	response to oxygen-containing compound	1803	11	0.016	CDKN1A	SERPINE1	STC2	HMOX1	ME1	MDM2	MICB	LY96	AKR1C3	AKR1C2	EDN1
GO:1901796	regulation of sig l transduction by p53 class mediator	76	1	0.01	MDM2
GO:1901797	negative regulation of sig l transduction by p53 class mediator	36	1	0.001	MDM2
GO:1901800	positive regulation of proteasomal protein catabolic process	108	1	0.026	MDM2
GO:2000045	regulation of G1/S transition of mitotic cell cycle	266	3	0.017	CDKN1A	MDM2	PSME4
GO:2000097	regulation of smooth muscle cell-matrix adhesion	6	1	0.012	SERPINE1
GO:2000098	negative regulation of smooth muscle cell-matrix adhesion	4	1	0.006	SERPINE1
GO:2000116	regulation of cysteine-type endopeptidase activity	457	3	0.037	MDM2	TNFRSF10B	FNIP1
GO:2000117	negative regulation of cysteine-type endopeptidase activity	191	2	0.025	MDM2	FNIP1
GO:2000602	regulation of interphase of mitotic cell cycle	406	4	0.006	CDKN1A	MDM2	PSME4	APBB2
GO:2001021	negative regulation of response to D damage stimulus	59	1	0.005	MDM2
GO:2001256	regulation of store-operated calcium entry	7	1	0.016	STC2
[truncated: 29 more columns]

## Sheet: Suppl. Table 2 - Sheet 9
Supplementary Table S2 GO enrichment Arsenic Trioxide_downregulated genes
				Classic method
GO ID	Term	Annot.	Found	adjusted p Value	Gene symbol	Gene symbol	Gene symbol	Gene symbol	Gene symbol	Gene symbol	Gene symbol	Gene symbol	Gene symbol	Gene symbol	Gene symbol	Gene symbol	Gene symbol	Gene symbol	Gene symbol	Gene symbol	Gene symbol	Gene symbol	Gene symbol	Gene symbol	Gene symbol	Gene symbol	Gene symbol	Gene symbol	Gene symbol	Gene symbol	Gene symbol	Gene symbol	Gene symbol	Gene symbol	Gene symbol	Gene symbol	Gene symbol	Gene symbol	Gene symbol	Gene symbol	Gene symbol	Gene symbol	Gene symbol	Gene symbol	Gene symbol	Gene symbol	Gene symbol	Gene symbol	Gene symbol
GO:0000904	cell morphogenesis involved in differentiation	1946	24	0.014	CNTN1		GAS1	GAP43	NR4A2	TGFBR3	NRXN3	LGI1	SIX2	PTPRO	NRTN	HOXA2	CXCR4	RGCC	HEY2	NTRK2	SFRP2	BOC	SEMA6D	ITGA9	ST8SIA4	UNC5D	SEMA3A	CSPG5
GO:0001505	regulation of neurotransmitter levels	321	7	0.047	ASIC1	NRXN3	NLGN1	GPM6B	RIMS1	NTRK2	SYT4
GO:0002028	regulation of sodium ion transport	121	4	0.007	CNTN1	FGF14		SCN4B
GO:0003008	system process	3856	45	<0.001	EDNRB	FABP7	PTGS1	ASIC1	AGTR1	NRXN3	NLGN1	KCNS3	NDP	EGR3	NTS	LGI1	HAS2	GABRR1	AQP1	PTPRO	GPM6B		AMOT	ADRA2A	PLP1	KCNK2	SULF1	NPTX2	ALDH7A1	SSTR2	RIMS1	CXCR4	CDH8	HEY2	KCNN2	CORIN	FGF14	NTRK2	SYT4	SCN7A	GRIK3	FGF10	KCNJ3	SCN4B	EYA4	CHRM3	PDE7B	SEMA3A	CSPG5
GO:0003014	renal system process	174	7	<0.001	EDNRB	AGTR1	HAS2	AQP1	PTPRO	SULF1	CORIN
GO:0003050	regulation of systemic arterial blood pressure by atrial triuretic peptide	5	1	0.047	CORIN
GO:0003091	renal water homeostasis	32	2	0.012	HAS2	AQP1
GO:0003097	renal water transport	19	2	0.004	HAS2	AQP1
GO:0006022	aminoglycan metabolic process	373	9	0.012	FMOD	CHST1	HAS2	OGN	NDST3	PRELP	MAMDC2	DCN	CSPG5
GO:0006023	aminoglycan biosynthetic process	240	8	0.004	FMOD	CHST1	HAS2	OGN	NDST3	PRELP	DCN	CSPG5
GO:0006024	glycosaminoglycan biosynthetic process	239	8	0.004	FMOD	CHST1	HAS2	OGN	NDST3	PRELP	DCN	CSPG5
GO:0006814	sodium ion transport	255	6	0.013	CNTN1	ASIC1	FGF14	SCN7A		SCN4B
GO:0006836	neurotransmitter transport	316	7	0.044	ASIC1	NRXN3	NLGN1	GPM6B	RIMS1	NTRK2	SYT4
GO:0006935	chemotaxis	1536	24	<0.001	CNTN1		SCG2	EDNRB	GAS1	GAP43	AGTR1	NRXN3	EGR3	LGI1	PTPRO	AMOT	NRTN	HOXA2	CXCR4	CXCL14	BOC	SEMA6D	ITGA9	ECSCR	ST8SIA4	UNC5D	FGF10	SEMA3A
GO:0007154	cell communication	11452	84	0.015	RSPO2	CNTN1	PTGFR	POSTN	ITGBL1	PDE1A	THEMIS	TXNIP	TJP2	FOXM1	FMOD	SCG2	EDNRB	GAS1	GAP43	NR4A2	RAPGEF5	WIF1	TGFBR3	TRIL	ASIC1	AGTR1	MAP2K6	TENM1	NRXN3	NLGN1	KCNS3	GPR64	NDP	EGR3	NTS	LGI1	GABRR1	PTPRO	GPM6B		AMOT	CHRDL1	ADRA2A	PLP1	KCNK2	2015-09-04	NRTN	SULF1	GPR116
GO:0007155	cell adhesion	2401	26	0.011	CNTN1	POSTN	ITGBL1	PODXL	NRXN3	NLGN1	HAS2	PTPRO	GPM6B	SPON1	CDH8	RGCC	EGFL6	NINJ2	COL8A2	SFRP2	BOC	ITGA9	VIT	LSAMP	WISP1	CNTN3		PCDH20	NCAM2	MGP
GO:0007166	cell surface receptor sig ling pathway	5710	50	0.032	RSPO2	CNTN1	PTGFR	POSTN	ITGBL1	PDE1A	THEMIS	TXNIP	FMOD	EDNRB	GAS1	GAP43	WIF1	TGFBR3	AGTR1	MAP2K6	TENM1	NLGN1	GPR64	NDP	GABRR1	PTPRO	CHRDL1	ADRA2A	PLP1	KCNK2	NRTN	SULF1	GPR116	SOSTDC1	LGR5	GPR37	SSTR2	CXCR4	HEY2	NTRK2	SFRP2	ANGPTL1	BOC	ITGA9	GAREM	SORCS1	WISP1		GRIK3
GO:0007181	transforming growth factor beta receptor complex assembly	4	2	0.035	FMOD	TGFBR3
GO:0007186	G-protein coupled receptor sig ling pathway	1196	18	0.035	PTGFR	EDNRB	GAP43	AGTR1	TENM1	GPR64	GABRR1	ADRA2A	KCNK2	GPR116	LGR5	GPR37	SSTR2	CXCR4	SORCS1	GRIK3	NXPH2	CHRM3
GO:0007267	cell-cell sig ling	2567	30	0.004	ASIC1	NRXN3	NLGN1	KCNS3	NDP	EGR3	LGI1	GABRR1	GPM6B		ADRA2A	PLP1	KCNK2	NPTX2	SSTR2	RIMS1	CDH8	CXCL14	KCNN2	FGF14	NTRK2	SFRP2	SYT4	WISP1	GRIK3	FGF10	KCNJ3	CHRM3	PDE7B	CSPG5
GO:0007268	sy ptic transmission	1550	22	0.009	ASIC1	NRXN3	NLGN1	KCNS3	EGR3	LGI1	GABRR1	GPM6B	PLP1	KCNK2		NPTX2	RIMS1	CDH8	KCNN2	FGF14	NTRK2	SYT4	GRIK3	KCNJ3	PDE7B	CSPG5
GO:0007269	neurotransmitter secretion	235	6	0.034	ASIC1	NRXN3	NLGN1	RIMS1	NTRK2	SYT4
GO:0007275	multicellular organismal development	9517	94	<0.001	RSPO2	CNTN1	POSTN	DNM3	THEMIS	DLX1	TXNIP	PODXL	KRT19		FOXM1	ALDH1A3	THBD	MMP9	SCG2	CDKN2C	EDNRB	GAS1	GAP43	NR4A2	RAPGEF5	WIF1	TGFBR3	PLK4	FABP7	AGTR1	MPPED2	MEOX1	TENM1	NRXN3	NLGN1	MMP13	NDP	EGR3	LGI1	HAS2	LDB2	SIX2	AQP1	PTPRO	GPM6B	AMOT	CHRDL1	FAM65B	PLP1
GO:0007399	nervous system development	4429	53	<0.001	CNTN1	DNM3	DLX1		ALDH1A3	CDKN2C	EDNRB	GAS1	GAP43	NR4A2	RAPGEF5	FABP7	MPPED2	TENM1	NRXN3	NLGN1	NDP	EGR3	LGI1	AQP1	PTPRO	GPM6B	CHRDL1	PLP1	2015-09-04	NRTN	SULF1	HOXA2	SSTR2	CXCR4	CTDSP1	NINJ2	HEY2	PPP1R9A	FGF14	NTRK2	SFRP2	TMEM107	BOC	SEMA6D	ITGA9	PCSK9	LSAMP	CNTN3	S1PR5
GO:0007409	axonogenesis	1443	19	0.012	CNTN1		GAS1	GAP43	NR4A2	NRXN3	LGI1	PTPRO	NRTN	HOXA2	CXCR4	NTRK2	BOC	SEMA6D	ITGA9	ST8SIA4	UNC5D	SEMA3A	CSPG5
GO:0007411	axon guidance	1037	16	0.011	CNTN1		GAS1	GAP43	NRXN3	LGI1	PTPRO	NRTN	HOXA2	CXCR4	BOC	SEMA6D	ITGA9	ST8SIA4	UNC5D	SEMA3A
GO:0007420	brain development	1292	16	0.016	CNTN1	DLX1	ALDH1A3	GAS1	NR4A2	FABP7	AQP1	2015-09-04	HOXA2	SSTR2	CXCR4	NTRK2	SFRP2	FGF10	SOX1	SEMA3A
GO:0009605	response to exter l stimulus	3052	34	<0.001	CNTN1	TXNIP		THBD	SCG2	EDNRB	GAS1	GAP43	NR4A2	FABP7	AGTR1	NRXN3	EGR3	LGI1	AQP1	PTPRO	AMOT	NRTN	HOXA2	SSTR2	CXCR4	CXCL14	NTRK2	SFRP2	BOC	SEMA6D	ITGA9	PCSK9	ECSCR	ST8SIA4	UNC5D	FGF10	DCN	SEMA3A
GO:0009653	a tomical structure morphogenesis	5313	53	0.011	RSPO2	CNTN1	DLX1	PODXL	KRT19		FOXM1	ALDH1A3	SCG2	GAS1	GAP43	NR4A2	TGFBR3	MEOX1	NRXN3	NDP	EGR3	LGI1	SIX2	AQP1	PTPRO	AMOT	NRTN	HOPX	SULF1	SOSTDC1	HOXA2	CXCR4	RGCC	KLF2	NINJ2	HEY2	E2F8	NTRK2	COL8A2	SFRP2	TMEM107	BOC	SEMA6D	ITGA9	ECSCR	ST8SIA4	PAX9	UNC5D	FGF10
GO:0010517	regulation of phospholipase activity	239	2	0.035	PDE1A	AGTR1
GO:0010518	positive regulation of phospholipase activity	215	2	0.02	PDE1A	AGTR1
GO:0010744	positive regulation of macrophage derived foam cell differentiation	32	2	0.012	LPL	AGTR1
GO:0010765	positive regulation of sodium ion transport	45	4	<0.001	CNTN1	FGF14		SCN4B
GO:0015672	monovalent inorganic cation transport	620	12	0.004	CNTN1	ASIC1	KCNS3	AQP1	ADRA2A	KCNK2	KCNN2	FGF14	SCN7A		KCNJ3	SCN4B
GO:0018146	keratan sulfate biosynthetic process	72	4	0.022	FMOD	CHST1	OGN	PRELP
GO:0019226	transmission of nerve impulse	1774	23	0.018	ASIC1	NRXN3	NLGN1	KCNS3	EGR3	LGI1	GABRR1	GPM6B	PLP1	KCNK2		NPTX2	RIMS1	CXCR4	CDH8	KCNN2	FGF14	NTRK2	SYT4	GRIK3	KCNJ3	PDE7B	CSPG5
GO:0021538	epithalamus development	5	1	0.047	NR4A2
GO:0021882	regulation of transcription from R polymerase II promoter involved in forebrain neuron fate commitment	4	1	0.035	DLX1
GO:0021893	cerebral cortex GABAergic interneuron fate commitment	4	1	0.035	DLX1
GO:0021986	habenula development	5	1	0.047	NR4A2
GO:0022008	neurogenesis	2997	30	0.044	CNTN1	DLX1		CDKN2C	EDNRB	GAS1	GAP43	NR4A2	FABP7	NRXN3	NLGN1	LGI1	PTPRO	PLP1	NRTN	HOXA2	CXCR4	CTDSP1	HEY2	NTRK2	BOC	SEMA6D	ITGA9	PCSK9	S1PR5	ST8SIA4	UNC5D	SOX1	SEMA3A	CSPG5
GO:0022610	biological adhesion	2404	26	0.011	CNTN1	POSTN	ITGBL1	PODXL	NRXN3	NLGN1	HAS2	PTPRO	GPM6B	SPON1	CDH8	RGCC	EGFL6	NINJ2	COL8A2	SFRP2	BOC	ITGA9	VIT	LSAMP	WISP1	CNTN3		PCDH20	NCAM2	MGP
GO:0023052	sig ling	11205	84	0.009	RSPO2	CNTN1	PTGFR	POSTN	ITGBL1	PDE1A	THEMIS	TXNIP	TJP2	FOXM1	FMOD	SCG2	EDNRB	GAS1	GAP43	NR4A2	RAPGEF5	WIF1	TGFBR3	TRIL	ASIC1	AGTR1	MAP2K6	TENM1	NRXN3	NLGN1	KCNS3	GPR64	NDP	EGR3	NTS	LGI1	GABRR1	PTPRO	GPM6B		AMOT	CHRDL1	ADRA2A	PLP1	KCNK2	2015-09-04	NRTN	SULF1	GPR116
GO:0030154	cell differentiation	6670	64	0.001	RSPO2	CNTN1	THEMIS	DLX1	TXNIP	PODXL	KRT19		FOXM1	LPL	MMP9	CDKN2C	EDNRB	GAS1	GAP43	NR4A2	WIF1	TGFBR3	PLK4	FABP7	AGTR1	MAP2K6	NRXN3	NLGN1	LGI1	LDB2	SIX2	PTPRO	GPM6B	AMOT	CHRDL1	FAM65B	PLP1	2015-09-04	NRTN	HOPX	SULF1	HOXA2	TLL2	CXCR4	CTDSP1	RGCC	KLF2	EGFL6	HEY2
GO:0030182	neuron differentiation	2588	27	0.048	CNTN1	DLX1		EDNRB	GAS1	GAP43	NR4A2	NRXN3	NLGN1	LGI1	PTPRO	NRTN	HOXA2	CXCR4	CTDSP1	HEY2	NTRK2	BOC	SEMA6D	ITGA9	PCSK9	S1PR5	ST8SIA4	UNC5D	SOX1	SEMA3A	CSPG5
GO:0030203	glycosaminoglycan metabolic process	360	9	0.011	FMOD	CHST1	HAS2	OGN	NDST3	PRELP	MAMDC2	DCN	CSPG5
GO:0030950	establishment or mainte nce of actin cytoskeleton polarity	4	1	0.035	AQP1
GO:0032501	multicellular organismal process	13058	122	<0.001	RSPO2	CNTN1	PTGFR	POSTN	DNM3	PDE1A	THEMIS	DLX1	LMF1	TXNIP	PODXL	KRT19		FOXM1	ALDH1A3	LPL	THBD	MMP9	SCG2	CDKN2C	EDNRB	GAS1	GAP43	NR4A2	RAPGEF5	WIF1	TGFBR3	PLK4	FABP7	PTGS1	TRIL	ASIC1	AGTR1	MPPED2	MEOX1	TENM1	NRXN3	NLGN1	MMP13	KCNS3	GPR64	NDP	EGR3	NTS	LGI1
GO:0032502	developmental process	10767	98	<0.001	RSPO2	CNTN1	POSTN	DNM3	THEMIS	DLX1	TXNIP	PODXL	KRT19		FOXM1	ALDH1A3	LPL	THBD	MMP9	SCG2	CDKN2C	EDNRB	GAS1	GAP43	NR4A2	RAPGEF5	WIF1	TGFBR3	PLK4	FABP7	AGTR1	MPPED2	MEOX1	MAP2K6	TENM1	NRXN3	NLGN1	MMP13	NDP	EGR3	LGI1	HAS2	LDB2	SIX2	AQP1	PTPRO	GPM6B	AMOT	CHRDL1
GO:0032682	negative regulation of chemokine production	18	1	0.034
GO:0032879	regulation of localization	3536	34	0.011	CNTN1	PODXL	LPL	MMP9	EDNRB	GAS1	TGFBR3	ASIC1	AGTR1	TENM1	NLGN1	KCNS3	HAS2	AQP1	PTPRO	GPM6B		AMOT	ADRA2A	SULF1	CXCR4	RGCC	KCNN2	CORIN	FGF14	NTRK2	SFRP2	FNDC1	PCSK9	RAB27B	FGF10	SCN4B	CHRM3	SEMA3A
GO:0033326	cerebrospi l fluid secretion	5	1	0.047	AQP1
GO:0033860	regulation of D(P)H oxidase activity	5	1	0.047	AGTR1
GO:0033864	positive regulation of D(P)H oxidase activity	3	1	0.021	AGTR1
GO:0034367	macromolecular complex remodeling	49	2	0.043	LPL	AGTR1
GO:0034368	protein-lipid complex remodeling	49	2	0.043	LPL	AGTR1
GO:0034369	plasma lipoprotein particle remodeling	49	2	0.043	LPL	AGTR1
GO:0035356	cellular triglyceride homeostasis	16	1	0.024
GO:0035377	transepithelial water transport	2	1	0.011	AQP1
GO:0035378	carbon dioxide transmembrane transport	2	1	0.011	AQP1
GO:0035637	multicellular organismal sig ling	1832	24	0.013	ASIC1	NRXN3	NLGN1	KCNS3	EGR3	LGI1	GABRR1	GPM6B	PLP1	KCNK2		NPTX2	RIMS1	CXCR4	CDH8	KCNN2	FGF14	NTRK2	SYT4	GRIK3	KCNJ3	SCN4B	PDE7B	CSPG5
GO:0035812	renal sodium excretion	47	3	0.006	EDNRB	AGTR1	CORIN
GO:0035813	regulation of renal sodium excretion	47	3	0.006	EDNRB	AGTR1	CORIN
GO:0036120	cellular response to platelet-derived growth factor stimulus	5	1	0.047	HAS2
GO:0038166	angiotensin-mediated sig ling pathway	2	1	0.011	AGTR1
GO:0040011	locomotion	3225	37	0.002	CNTN1	PODXL		THBD	MMP9	SCG2	EDNRB	GAS1	GAP43	NR4A2	TGFBR3	AGTR1	NRXN3	EGR3	LGI1	HAS2	PTPRO	AMOT	ADRA2A	NRTN	SULF1	HOXA2	CXCR4	CXCL14	RGCC	NTRK2	SFRP2	TMEM18	BOC	SEMA6D	ITGA9	ECSCR	ST8SIA4	UNC5D	FGF10	SOX1	SEMA3A
GO:0042045	epithelial fluid transport	10	2	0.011	EDNRB	AQP1
GO:0042221	response to chemical stimulus	6648	51	0.039	CNTN1	PTGFR	PDE1A	TXNIP	KRT19		FMOD	LPL	SCG2	EDNRB	GAS1	GAP43	NR4A2	TGFBR3	PTGS1	ASIC1	AGTR1	NRXN3	EGR3	LGI1	HAS2	AQP1	PTPRO	MCM7	AMOT	ADRA2A	NRTN	SULF1	HOXA2	SSTR2	CXCR4	CXCL14	RGCC	KLF2	WFDC1	SFRP2	BOC	SEMA6D	FNDC1	ITGA9	RERG	PCSK9	GAREM	ECSCR	ST8SIA4
GO:0042330	taxis	1536	24	<0.001	CNTN1		SCG2	EDNRB	GAS1	GAP43	AGTR1	NRXN3	EGR3	LGI1	PTPRO	AMOT	NRTN	HOXA2	CXCR4	CXCL14	BOC	SEMA6D	ITGA9	ECSCR	ST8SIA4	UNC5D	FGF10	SEMA3A
GO:0042339	keratan sulfate metabolic process	82	4	0.035	FMOD	CHST1	OGN	PRELP
GO:0042340	keratan sulfate catabolic process	25	3	0.008	FMOD	OGN	PRELP
GO:0042474	middle ear morphogenesis	52	4	0.047	GAS1	SIX2	HOXA2	EYA4
GO:0044057	regulation of system process	1061	21	<0.001	EDNRB	ASIC1	AGTR1	NLGN1	LGI1	AQP1	PTPRO	GPM6B		ADRA2A	SSTR2	RIMS1	HEY2	CORIN	NTRK2	GRIK3	FGF10	SCN4B	CHRM3	SEMA3A	CSPG5
GO:0044062	regulation of excretion	49	3	0.007	EDNRB	AGTR1	CORIN
GO:0044273	sulfur compound catabolic process	94	5	0.011	FMOD	OGN	PRELP	DCN	CSPG5
GO:0044699	single-organism process	24634	161	<0.001	RSPO2	CNTN1	PTGFR	POSTN	ITGBL1	DNM3	PDE1A	THEMIS	DLX1	LMF1	TXNIP	PODXL	KRT19	TJP2	BIRC5		FOXM1	FMOD	CAPN6	ALDH1A3	LPL	THBD	MMP9	SCG2	CDKN2C	EDNRB	GAS1	GAP43	NR4A2	RAPGEF5	WIF1	TGFBR3	PLK4	FABP7	PTGS1	TRIL	ASIC1	AGTR1	MPPED2	MEOX1	MAP2K6	TENM1	NRXN3	NLGN1	MMP13
GO:0044700	single organism sig ling	11205	84	0.009	RSPO2	CNTN1	PTGFR	POSTN	ITGBL1	PDE1A	THEMIS	TXNIP	TJP2	FOXM1	FMOD	SCG2	EDNRB	GAS1	GAP43	NR4A2	RAPGEF5	WIF1	TGFBR3	TRIL	ASIC1	AGTR1	MAP2K6	TENM1	NRXN3	NLGN1	KCNS3	GPR64	NDP	EGR3	NTS	LGI1	GABRR1	PTPRO	GPM6B		AMOT	CHRDL1	ADRA2A	PLP1	KCNK2	2015-09-04	NRTN	SULF1	GPR116
GO:0044707	single-multicellular organism process	12612	118	<0.001	RSPO2	CNTN1	POSTN	DNM3	PDE1A	THEMIS	DLX1	LMF1	TXNIP	PODXL	KRT19		FOXM1	ALDH1A3	LPL	THBD	MMP9	SCG2	CDKN2C	EDNRB	GAS1	GAP43	NR4A2	RAPGEF5	WIF1	TGFBR3	PLK4	FABP7	PTGS1	TRIL	ASIC1	AGTR1	MPPED2	MEOX1	TENM1	NRXN3	NLGN1	MMP13	KCNS3	NDP	EGR3	NTS	LGI1	HAS2	LDB2
GO:0044763	single-organism cellular process	22506	150	0.001	RSPO2	CNTN1	PTGFR	POSTN	ITGBL1	DNM3	PDE1A	THEMIS	DLX1	LMF1	TXNIP	PODXL	KRT19	TJP2	BIRC5		FOXM1	FMOD	CAPN6	ALDH1A3	LPL	THBD	MMP9	SCG2	CDKN2C	EDNRB	GAS1	GAP43	NR4A2	RAPGEF5	WIF1	TGFBR3	PLK4	FABP7	PTGS1	TRIL	ASIC1	AGTR1	MAP2K6	TENM1	NRXN3	NLGN1	MMP13	KCNS3	GPR64
GO:0044767	single-organism developmental process	8593	78	0.004	RSPO2	CNTN1	THEMIS	DLX1	PODXL	KRT19		FOXM1	ALDH1A3	THBD	MMP9	SCG2	EDNRB	GAS1	GAP43	NR4A2	TGFBR3	PLK4	FABP7	AGTR1	MEOX1	MAP2K6	NRXN3	NLGN1	NDP	EGR3	LGI1	HAS2	LDB2	SIX2	AQP1	PTPRO	AMOT	CHRDL1	FAM65B	PLP1	2015-09-04	NRTN	HOPX	SULF1	SOSTDC1	SGCD	LGR5	HOXA2	SSTR2
GO:0045721	negative regulation of gluconeogenesis	13	1	0.015
GO:0046541	saliva secretion	22	2	0.047	AQP1	FGF10
GO:0046877	regulation of saliva secretion	12	2	0.012	AQP1	FGF10
GO:0046903	secretion	1930	19	0.045	LMF1	SCG2	EDNRB	ASIC1	AGTR1	NRXN3	NLGN1	KCNS3	AQP1		ADRA2A	RIMS1	RGCC	CORIN	NTRK2	SYT4	RAB27B	FGF10	CHRM3
GO:0048513	organ development	5758	57	0.004	RSPO2	CNTN1	THEMIS	DLX1	TXNIP	PODXL	KRT19	FOXM1	ALDH1A3	MMP9	EDNRB	GAS1	NR4A2	TGFBR3	PLK4	FABP7	AGTR1	MMP13	NDP	EGR3	HAS2	LDB2	SIX2	AQP1	PTPRO	GPM6B	CHRDL1	FAM65B	2015-09-04	NRTN	SULF1	SOSTDC1	SGCD	LGR5	HOXA2	SSTR2	CXCR4	CXCL14	RGCC	KLF2	HEY2	CHODL	E2F8	NTRK2	COL8A2
GO:0048514	blood vessel morphogenesis	1152	17	0.047	FOXM1	SCG2	NRXN3	EGR3	AQP1	AMOT	SULF1	CXCR4	RGCC	HEY2	E2F8	NTRK2	COL8A2	SFRP2	ECSCR	FGF10	HOXA3
GO:0048646	a tomical structure formation involved in morphogenesis	4214	45	0.011	RSPO2	CNTN1	PODXL	KRT19		FOXM1	ALDH1A3	SCG2	GAS1	GAP43	NR4A2	TGFBR3	MEOX1	NRXN3	EGR3	LGI1	SIX2	AQP1	PTPRO	AMOT	NRTN	HOPX	SULF1	HOXA2	CXCR4	RGCC	HEY2	E2F8	NTRK2	COL8A2	SFRP2	TMEM107	BOC	SEMA6D	ITGA9	ECSCR	ST8SIA4	PAX9	UNC5D	FGF10	HOXA3	SOX1	EYA4	SEMA3A	CSPG5
GO:0048667	cell morphogenesis involved in neuron differentiation	1597	19	0.039	CNTN1		GAS1	GAP43	NR4A2	NRXN3	LGI1	PTPRO	NRTN	HOXA2	CXCR4	NTRK2	BOC	SEMA6D	ITGA9	ST8SIA4	UNC5D	SEMA3A	CSPG5
GO:0048731	system development	8221	87	<0.001	RSPO2	CNTN1	POSTN	DNM3	THEMIS	DLX1	TXNIP	PODXL	KRT19		FOXM1	ALDH1A3	MMP9	SCG2	CDKN2C	EDNRB	GAS1	GAP43	NR4A2	RAPGEF5	TGFBR3	PLK4	FABP7	AGTR1	MPPED2	TENM1	NRXN3	NLGN1	MMP13	NDP	EGR3	LGI1	HAS2	LDB2	SIX2	AQP1	PTPRO	GPM6B	AMOT	CHRDL1	FAM65B	PLP1	2015-09-04	NRTN	SULF1
GO:0048791	calcium ion-dependent exocytosis of neurotransmitter	4	1	0.035	RIMS1
GO:0048812	neuron projection morphogenesis	1600	19	0.039	CNTN1		GAS1	GAP43	NR4A2	NRXN3	LGI1	PTPRO	NRTN	HOXA2	CXCR4	NTRK2	BOC	SEMA6D	ITGA9	ST8SIA4	UNC5D	SEMA3A	CSPG5
GO:0048856	a tomical structure development	9572	91	<0.001	RSPO2	CNTN1	POSTN	DNM3	THEMIS	DLX1	TXNIP	PODXL	KRT19		FOXM1	ALDH1A3	THBD	MMP9	SCG2	CDKN2C	EDNRB	GAS1	GAP43	NR4A2	RAPGEF5	TGFBR3	PLK4	FABP7	AGTR1	MPPED2	MEOX1	MAP2K6	TENM1	NRXN3	NLGN1	MMP13	NDP	EGR3	LGI1	HAS2	LDB2	SIX2	AQP1	PTPRO	GPM6B	AMOT	CHRDL1	FAM65B	PLP1
GO:0048869	cellular developmental process	7138	65	0.004	RSPO2	CNTN1	THEMIS	DLX1	TXNIP	PODXL	KRT19		FOXM1	LPL	MMP9	CDKN2C	EDNRB	GAS1	GAP43	NR4A2	WIF1	TGFBR3	PLK4	FABP7	AGTR1	MAP2K6	NRXN3	NLGN1	LGI1	LDB2	SIX2	PTPRO	GPM6B	AMOT	CHRDL1	FAM65B	PLP1	2015-09-04	NRTN	HOPX	SULF1	HOXA2	TLL2	CXCR4	CTDSP1	RGCC	KLF2	EGFL6	HEY2
GO:0050710	negative regulation of cytokine secretion	49	2	0.043		RGCC
GO:0050789	regulation of biological process	19324	130	0.011	RSPO2	CNTN1	PTGFR	POSTN	ITGBL1	PDE1A	THEMIS	DLX1	LMF1	TXNIP	PODXL	TJP2	BIRC5	FOXM1	FMOD	CAPN6	ALDH1A3	LPL	THBD	MMP9	SCG2	CDKN2C	EDNRB	GAS1	GAP43	NR4A2	RAPGEF5	WIF1	TGFBR3	PLK4	FABP7	PTGS1	TRIL	ASIC1	PER2	AGTR1	MEOX1	MAP2K6	TENM1	NLGN1	KCNS3	GPR64	NDP	EGR3	NTS
GO:0050794	regulation of cellular process	18389	127	0.006	RSPO2	CNTN1	PTGFR	POSTN	ITGBL1	PDE1A	THEMIS	DLX1	LMF1	TXNIP	PODXL	TJP2	BIRC5	FOXM1	FMOD	CAPN6	ALDH1A3	LPL	THBD	MMP9	SCG2	CDKN2C	EDNRB	GAS1	GAP43	NR4A2	RAPGEF5	WIF1	TGFBR3	PLK4	FABP7	PTGS1	TRIL	ASIC1	PER2	AGTR1	MEOX1	MAP2K6	TENM1	NLGN1	KCNS3	GPR64	NDP	EGR3	NTS
GO:0050886	endocrine process	141	3	0.011	AGTR1		CORIN
GO:0050891	multicellular organismal water homeostasis	38	2	0.021	HAS2	AQP1
GO:0051046	regulation of secretion	1054	14	0.022	EDNRB	ASIC1	AGTR1	NLGN1	KCNS3	AQP1		ADRA2A	RGCC	CORIN	NTRK2	RAB27B	FGF10	CHRM3
GO:0051049	regulation of transport	2557	24	0.044	CNTN1	EDNRB	GAS1	ASIC1	AGTR1	TENM1	NLGN1	KCNS3	AQP1	GPM6B		ADRA2A	RGCC	KCNN2	CORIN	FGF14	NTRK2	SFRP2	FNDC1	PCSK9	RAB27B	FGF10	SCN4B	CHRM3
GO:0051050	positive regulation of transport	1235	13	0.045	CNTN1	EDNRB	TENM1	NLGN1	AQP1		ADRA2A	RGCC	FGF14	SFRP2	PCSK9	RAB27B	SCN4B
GO:0051239	regulation of multicellular organismal process	4505	40	0.031	CNTN1	DLX1	THBD	EDNRB	NR4A2	TGFBR3	TRIL	ASIC1	AGTR1	NLGN1	LGI1	AQP1	PTPRO	GPM6B		AMOT	ADRA2A	SULF1	HOXA2	SSTR2	RIMS1	CXCR4	CTDSP1	RGCC	KLF2	HEY2	CORIN	NTRK2	SFRP2	BOC	PCSK9	S1PR5	GRIK3	PAX9	FGF10	SCN4B	MGP	CHRM3	SEMA3A	CSPG5
GO:0055078	sodium ion homeostasis	70	3	0.02	EDNRB	AGTR1	CORIN
GO:0055090	acylglycerol homeostasis	56	2	0.011	LPL
GO:0060191	regulation of lipase activity	304	3	0.011	PDE1A	LMF1	AGTR1
GO:0060193	positive regulation of lipase activity	235	3	0.004	PDE1A	LMF1	AGTR1
GO:0065007	biological regulation	20386	132	0.047	RSPO2	CNTN1	PTGFR	POSTN	ITGBL1	PDE1A	THEMIS	DLX1	LMF1	TXNIP	PODXL	TJP2	BIRC5	FOXM1	FMOD	CAPN6	ALDH1A3	LPL	THBD	MMP9	SCG2	CDKN2C	EDNRB	GAS1	GAP43	NR4A2	RAPGEF5	WIF1	TGFBR3	PLK4	FABP7	PTGS1	TRIL	ASIC1	PER2	AGTR1	MEOX1	MAP2K6	TENM1	NRXN3	NLGN1	KCNS3	GPR64	NDP	EGR3
GO:0070162	adiponectin secretion	7	1	0.004
GO:0070163	regulation of adiponectin secretion	7	1	0.004
GO:0070165	positive regulation of adiponectin secretion	5	1	0.002
GO:0070328	triglyceride homeostasis	56	2	0.011	LPL
GO:0071605	monocyte chemotactic protein-1 production	11	1	0.011
GO:0071637	regulation of monocyte chemotactic protein-1 production	11	1	0.011
GO:0071638	negative regulation of monocyte chemotactic protein-1 production	7	1	0.004
GO:0072330	monocarboxylic acid biosynthetic process	399	8	0.019	ALDH1A3	LPL	PTGS1		PLP1	ELOVL2	DCN	CSPG5
GO:0072604	interleukin-6 secretion	15	1	0.021
GO:0085018	mainte nce of symbiont-containing vacuole by host	2	1	0.011	AQP1
GO:0086097	phospholipase C-activating angiotensin-mediated sig ling pathway	2	1	0.011	AGTR1
GO:0097006	regulation of plasma lipoprotein particle levels	130	4	0.01	LMF1	LPL	AGTR1	PCSK9
GO:1900165	negative regulation of interleukin-6 secretion	7	1	0.004
[truncated: 116 more columns]
