# Supplementary material for: Identification of transcriptome signatures and biomarkers specific for potential developmental toxicants inhibiting human neural crest cell migration
Source: Arch Toxicol. 2015 Dec 26;90:159–80. doi: 10.1007/s00204-015-1658-7 (PMC4710658; doi:10.1007/s00204-015-1658-7)
Supplement: Supplementary file 3 — Supplementary material 3 (XLSX 4306 kb) [file 204_2015_1658_MOESM3_ESM.xlsx]

## Sheet: Table of Content - Sheet 1
Table of Content
This excel file consists of 13 sheets:
	Sheet 1		Table of Content
	Sheet 2-13		Suppl. Table S3 - overrepresented KEGG pathways in six test conditions
•	Supplementary Table S3
		Table S3 shows computational determination of KEGG pathways (KEGG) that were enriched in populations of differentially expressed genes (identified by microarray analysis)
		displayed are:
			- identity KEGG code (KEGG ID), full name of the KEGG pathway (Term)
			- the corresponding number of total genes belonging to the KEGG pathway (Annot.) and the number of found significant DEG belonging to the KEGG pathway (Found)
			- the adjusted p-values (Benjamini Hochberg)
		List of overrepresented KEGG pathways of differentially expressed genes (up and downregulated separately) in six test conditions:
		Sheet Number		Substance
		Sheet 2		Geldanamycin
		Sheet 3		Triadimefon
		Sheet 4		PBDE-99
		Sheet 5		TSA
		Sheet 6		VPA
		Sheet 7		Arsenic trioxide
		Data are displayed as spider diagrams in Fig. 5-6 (main text)

## Sheet: Suppl. Table 3 - Sheet 2
Supplementary Table S3 KEGG enrichment Geldanamycin_upregulated genes
KEGG ID	Term	Annot.	Found	adjusted p Value	Gene symbol	Gene symbol	Gene symbol	Gene symbol	Gene symbol	Gene symbol	Gene symbol	Gene symbol	Gene symbol	Gene symbol	Gene symbol	Gene symbol	Gene symbol	Gene symbol	Gene symbol	Gene symbol
04110	Cell cycle	313	9	0.0001	CCND2	CDC27	CDK6	E2F3	MCM4	MDM2	TGFB2	SMC1A	CCNE2
05200	Pathways in cancer	897	16	0.0001	CBL	CDK6	CTNNA1	E2F3	ETS1	FN1	HSP90AB1	LAMA4	MDM2	MET	PDGFA	SOS2	TGFB2	TPR	CCNE2	AKT3
05220	Chronic myeloid leukemia	215	8	0.0001	CBL	CDK6	E2F3	MDM2	PTPN11	SOS2	TGFB2	AKT3
04115	p53 signaling pathway	200	7	0.0001	CCND2	CDK6	MDM2	SERPINE1	THBS1	CCNE2	SESN3
04510	Focal adhesion	595	12	0.001	CCND2	FLT1	FN1	ITGA1	ITGB3	LAMA4	MET	PDGFA	SOS2	THBS1	ROCK2	AKT3
05211	Renal cell carcinoma	210	6	0.002	ETS1	MET	PTPN11	SOS2	TGFB2	AKT3
05214	Glioma	199	6	0.006	CDK6	E2F3	MDM2	PDGFA	SOS2	AKT3
05215	Prostate cancer	276	7	0.007	E2F3	HSP90AB1	MDM2	PDGFA	SOS2	CCNE2	AKT3
04010	MAPK signaling pathway	694	10	0.009	MAP3K1	MAP3K5	NF1	PDGFA	SOS2	TGFB2	MAPKAPK2	RAPGEF2	AKT3	GNG12
05144	Malaria	110	4	0.009	MET	TGFB2	THBS1	TLR4
05410	Hypertrophic cardiomyopathy (HCM)	244	6	0.013	DMD	ITGA1	ITGB3	SLC8A1	TGFB2	TPM4
05414	Dilated cardiomyopathy	266	6	0.019	DMD	ITGA1	ITGB3	SLC8A1	TGFB2	TPM4
04630	Jak-STAT signaling pathway	349	6	0.02	CBL	CCND2	IL6ST	PTPN11	SOS2	AKT3
05218	Melanoma	208	6	0.021	CDK6	E2F3	MDM2	MET	PDGFA	AKT3
04520	Adherens junction	244	5	0.038	CSNK2A1	CTNNA1	LMO7	MET	IQGAP1
05222	Small cell lung cancer	239	6	0.038	CDK6	E2F3	FN1	LAMA4	CCNE2	AKT3
05223	Non-small cell lung cancer	172	4	0.038	CDK6	E2F3	SOS2	AKT3
Supplementary Table S3 KEGG enrichment Geldanamycin_downregulated genes
KEGG ID	Term	Annot.	Found	adjusted p Value	Gene symbol	Gene symbol	Gene symbol	Gene symbol	Gene symbol	Gene symbol	Gene symbol	Gene symbol	Gene symbol	Gene symbol	Gene symbol	Gene symbol	Gene symbol	Gene symbol	Gene symbol	Gene symbol
00590	Arachidonic acid metabolism	97	1	0.036	PTGS1
03320	PPAR signaling pathway	151	1	0.036	MMP1
05219	Bladder cancer	108	1	0.036	MMP1
05323	Rheumatoid arthritis	189	1	0.036	MMP1

## Sheet: Suppl. Table 3 - Sheet 3
Supplementary Table S3 KEGG enrichment Triadimefon_upregulated genes
KEGG ID	Term	Annot.	Found	adjusted p Value	Gene symbol	Gene symbol	Gene symbol
00380	Tryptophan metabolism	82	1	0.009	CYP1B1
04360	Axon guidance	346	1	0.009	SEMA6D
00140	Steroid hormone biosynthesis	88	1	0.009	CYP1B1
00980	Metabolism of xenobiotics by cytochrome P450	111	1	0.011	CYP1B1
Supplementary Table S3 KEGG enrichment Triadimefon_downregulated genes
KEGG ID	Term	Annot.	Found	adjusted p Value	Gene symbol	Gene symbol	Gene symbol
00920	Sulfur metabolism	24	1	0.03	SULT1E1
05142	Chagas disease (American trypanosomiasis)	268	3	0.013	SERPINE1	TGFB2	GNA14

## Sheet: Suppl. Table 3 - Sheet 4
Supplementary Table S3 KEGG enrichment PBDE-99_upregulated genes
KEGG ID	Term	Annot.	Found	adjusted p Value	Gene symbol	Gene symbol	Gene symbol	Gene symbol	Gene symbol	Gene symbol	Gene symbol	Gene symbol	Gene symbol	Gene symbol	Gene symbol
04610	Complement and coagulation cascades	122	5	0.0001	BDKRB2	CD59	CD55	F13A1	PLAUR
00380	Tryptophan metabolism	82	3	0.0001	CYP1A1	CYP1B1	WARS
00260	Glycine, serine and threonine metabolism	74	4	0.0001	CBS	CTH	PSPH	PSAT1
00910	Nitrogen metabolism	54	3	0.0001	ASNS	CA12	CTH
04640	Hematopoietic cell lineage	199	7	0.0001	ANPEP	CD9	CD44	CD59	CD55	IL11	CD24
05323	Rheumatoid arthritis	189	6	0.001	ICAM1	IL8	IL11	MMP1	CXCL6	VEGFA
04060	Cytokine-cytokine receptor interaction	486	11	0.001	CXCL2	IL8	IL11	LIF	CXCL6	VEGFA	VEGFC	GDF5	TNFSF15	IL20RB	INHBE
04514	Cell adhesion molecules (CAMs)	346	7	0.001	ICAM1	L1CAM	CLDN11	PECAM1	PTPRM	CLDN1	CADM1
05219	Bladder cancer	108	5	0.001	IL8	MMP1	THBS1	VEGFA	VEGFC
05144	Malaria	110	5	0.001	ICAM1	IL8	PECAM1	THBS1	THBS2
00534	Glycosaminoglycan biosynthesis - heparan sulfate	53	2	0.005	HS3ST1	HS6ST2
04710	Circadian rhythm - mammal	63	2	0.008	NPAS2	RORA
04974	Protein digestion and absorption	169	5	0.009	COL15A1	SLC1A1	SLC1A5	SLC3A2	COL5A3
03320	PPAR signaling pathway	151	5	0.024	CPT1A	LPL	MMP1	PCK2	ANGPTL4
04150	mTOR signaling pathway	148	4	0.024	RPS6KA2	VEGFA	VEGFC	DDIT4
00750	Vitamin B6 metabolism	13	1	0.024	PSAT1
00140	Steroid hormone biosynthesis	88	2	0.024	CYP1A1	CYP1B1
02010	ABC transporters	98	3	0.026	TAP1	TAP2	ABCG1
00590	Arachidonic acid metabolism	97	3	0.026	PLA2G4A	PTGS1	PTGS2
04512	ECM-receptor interaction	238	5	0.031	CD44	THBS1	THBS2	ITGA11	COL5A3
00980	Metabolism of xenobiotics by cytochrome P450	111	2	0.036	CYP1A1	CYP1B1
05340	Primary immunodeficiency	66	2	0.048	TAP1	TAP2
00270	Cysteine and methionine metabolism	64	2	0.048	CBS	CTH
04370	VEGF signaling pathway	192	3	0.048	PLA2G4A	PTGS2	VEGFA
Supplementary Table S3 KEGG enrichment PBDE-99_downregulated genes
KEGG ID	Term	Annot.	Found	adjusted p Value	Gene symbol	Gene symbol	Gene symbol	Gene symbol	Gene symbol	Gene symbol	Gene symbol	Gene symbol	Gene symbol	Gene symbol	Gene symbol
00230	Purine metabolism	355	6	0.0001	ENTPD1	GUCY1A3	GUCY1B3	PDE1A	PDE3A	PDE7B
04020	Calcium signaling pathway	461	3	0.002	PDE1A	PLCB4	PTGFR
04270	Vascular smooth muscle contraction	300	5	0.004	ACTA2	CALD1	GUCY1A3	GUCY1B3	PLCB4
04510	Focal adhesion	595	7	0.025	COL3A1	TNC	IGF1	LAMA2	LAMA4	SPP1	TNN
04512	ECM-receptor interaction	238	6	0.002	COL3A1	TNC	LAMA2	LAMA4	SPP1	TNN
04514	Cell adhesion molecules (CAMs)	346	2	0.035	CNTN1	JAM2
04730	Long-term depression	195	4	0.004	GUCY1A3	GUCY1B3	IGF1	PLCB4
04742	Taste transduction	82	1	0.0001	PDE1A
04970	Salivary secretion	199	3	0.03	GUCY1A3	GUCY1B3	PLCB4

## Sheet: Suppl. Table 3 - Sheet 5
Supplementary Table S3 KEGG enrichment TSA_upregulated genes
KEGG ID	Term	Annot.	Found	adjusted p Value	Gene symbol	Gene symbol	Gene symbol	Gene symbol	Gene symbol	Gene symbol
04514	Cell adhesion molecules (CAMs)	346	6	0.013	HLA-DMA	L1CAM	PTPRF	CLDN1	CD274	NEGR1
04350	TGF-beta signaling pathway	211	4	0.015	INHBA	TGFB2	TGFBR1	THBS1
04060	Cytokine-cytokine receptor interaction	486	5	0.038	FLT1	IL7R	INHBA	TGFB2	TGFBR1
04330	Notch signaling pathway	119	1	0.038	JAG1

## Sheet: Suppl. Table 3 - Sheet 6
Supplementary Table S3 KEGG enrichment VPA_downregulated genes
KEGG ID	Term	Annot.	Found	adjusted p Value	Gene symbol	Gene symbol
04514	Cell adhesion molecules (CAMs)	346	1	0.013	0.013	CLDN20
04530	Tight junction	367	1	0.013	0.013	CLDN20
04670	Leukocyte transendothelial migration	289	1	0.011	0.013	CLDN20
05160	Hepatitis C	329	1	0.012	0.013	CLDN20

## Sheet: Suppl. Table 3 - Sheet 7
Supplementary Table S3 KEGG enrichment Arsenic trioxide_upregulated genes
KEGG ID	Term	Annot.	Found	adjusted p Value	Gene symbol	Gene symbol	Gene symbol	Gene symbol	Gene symbol	Gene symbol	Gene symbol	Gene symbol	Gene symbol
00860	Porphyrin and chlorophyll metabolism	64	3	0.0001	FTH1	FTL	HMOX1
04115	p53 signaling pathway	200	5	0.0001	CDKN1A	GADD45A	MDM2	SERPINE1	TNFRSF10B
05219	Bladder cancer	108	3	0.0001	CDKN1A	MDM2	VEGFC
04060	Cytokine-cytokine receptor interaction	486	6	0.001	LIF	KITLG	VEGFC	TNFRSF10B	IL20RB	IL26
04110	Cell cycle	313	3	0.002	CDKN1A	GADD45A	MDM2
05220	Chronic myeloid leukemia	215	2	0.002	CDKN1A	MDM2
05214	Glioma	199	2	0.002	CDKN1A	MDM2
05218	Melanoma	208	2	0.002	CDKN1A	MDM2
05130	Pathogenic Escherichia coli infection	139	3	0.003	HCLS1	CLDN1	LY96
05215	Prostate cancer	276	2	0.004	CDKN1A	MDM2
00480	Glutathione metabolism	78	1	0.006	GCLM
00140	Steroid hormone biosynthesis	88	3	0.007	AKR1C2	AKR1C3	CYP7B1
05200	Pathways in cancer	897	4	0.01	CDKN1A	MDM2	KITLG	VEGFC
04650	Natural killer cell mediated cytotoxicity	298	3	0.031	MICB	TNFRSF10B	ULBP2
04740	Olfactory transduction	171	1	0.038	CLCA2
Supplementary Table S3 KEGG enrichment Arsenic trioxide_downregulated genes
KEGG ID	Term	Annot.	Found	adjusted p Value	Gene symbol	Gene symbol	Gene symbol	Gene symbol	Gene symbol	Gene symbol	Gene symbol	Gene symbol	Gene symbol
00230	Purine metabolism	355	3	0.018	PDE1A	RRM2	PDE7B
04020	Calcium signaling pathway	461	5	0.001	AGTR1	CHRM3	EDNRB	PDE1A	PTGFR
04080	Neuroactive ligand-receptor interaction	518	9	0.006	ADRA2A	AGTR1	CHRM3	EDNRB	GABRR1	GRIK3	PTGFR	SSTR2	S1PR5
04514	Cell adhesion molecules (CAMs)	346	5	0.018	CNTN1	ITGA9	NCAM2	NRXN3	NLGN1
04742	Taste transduction	82	1	0.001	PDE1A
