# Supplementary material for: Identification of transcriptome signatures and biomarkers specific for potential developmental toxicants inhibiting human neural crest cell migration
Source: Arch Toxicol. 2015 Dec 26;90:159–80. doi: 10.1007/s00204-015-1658-7 (PMC4710658; doi:10.1007/s00204-015-1658-7)
Supplement: Supplementary file 4 — Supplementary material 4 (XLSX 4476 kb) [file 204_2015_1658_MOESM4_ESM.xlsx]

## Sheet: Table of Content - Sheet 1
Table of Content
This excel file consists of 7 sheets:
	Sheet 1		Table of Content
	Sheet 2-7		Suppl. Table S4 - overrepresented GO classes using up- and down-regulated probesets and respective classification in superordinate processes
•	Supplementary Table S4
		Table S4 shows computational determination of the gene onthology classes (GO) that were enriched in populations of differentially expressed genes (using as input up- and down-regulated probesets) and the distribution in superordinate processes
		displayed are:
			- identity GO code (GO ID), full name of the GO class (Term)
			- the corresponding number of total genes belonging to the GO class (Annot.) and the number of significant DEG belonging to the GO class (Signif.)
			- the adjusted p-values (Benjamini Hochberg) using elim method (with exception of geldanamycin where class method was performed and only GO daughter class in bold were considered)
			- superordinate process
		Superordinate processes description:
		- Stress response: cell death- , extra-cellular stressor- , inflammation/immunity- related GO classes
		- Signaling: cell receptor activity- , second messenger (cAMP, cGMP, Ca2+) metabolism- , kinase modification- related GO classes
		- Metabolism: cell metabolism related- GO classes
		-Migration/adhesion: cell migration-, cell adhesion- related GO classes
		- Differentiation: cell differentiation related- GO classes
		- Other: not otherwise classified GO classes
		List of overrepresented gene ontology groups of differentially expressed genes and classification in superordinate processes
		Sheet Number		Substance
		Sheet 2		Geldanamycin
		Sheet 3		Triadimefon
		Sheet 4		PBDE-99
		Sheet 5		TSA
		Sheet 6		VPA
		Sheet 7		Arsenic trioxide
		Data are displayed as ring diagrams in Fig. 5-6 (main text)

## Sheet: Suppl. Table 4 - Sheet 2
Supplementary Table S4		GO classification		Geldanamycin
				Class method
GO ID	Term	Annot.	Signif.	adjusted p Value	Class
GO:0043170	macromolecule metabolic process	18018	208	0.00264768	metabolism
GO:0044260	cellular macromolecule metabolic process	16473	194	0.00352996	metabolism
GO:0045860	positive regulation of protein kinase activity	1137	29	0.0094545	signaling
GO:0045859	regulation of protein kinase activity	1639	36	0.0138655	signaling
GO:0007049	cell cycle	3799	63	0.0239476	other
GO:0033674	positive regulation of kinase activity	1198	29	0.0264663	signaling
GO:0051347	positive regulation of transferase activity	1220	29	0.037806	metabolism
GO:0043549	regulation of kinase activity	1729	36	0.0478838	signaling

## Sheet: Suppl. Table 4 - Sheet 3
Supplementary Table S4		GO classification		Triadimefon
				Elim method
GO ID	Term	Annot.	Signif.	adjusted p Value	Class
GO:0032354	response to follicle-stimulating hormone	33	7	7.94304e-07	signaling
GO:0001525	angiogenesis	988	22	9.58132e-05	differentiation
GO:0035810	positive regulation of urine volume	30	5	0.00176484	other
GO:0014912	negative regulation of smooth muscle cell migration	36	5	0.0045378	migration/adhesion
GO:0051930	regulation of sensory perception of pain	41	5	0.0088228	other
GO:0030157	pancreatic juice secretion	25	4	0.0390693	other

## Sheet: Suppl. Table 4 - Sheet 4
Supplementary Table S4		GO classification		PBDE-99
				Elim method
GO ID	Term	Annot.	Signif.	adjusted p Value	Class
GO:0046697	decidualization	42	11	7.81696e-08	other
GO:0033280	response to vitamin D	60	12	2.64747e-07	signaling
GO:0032597	B cell receptor transport into membrane raft	6	5	3.02544e-05	other
GO:0032600	chemokine receptor transport out of membrane raft	6	5	3.02544e-05	migration/adhesion
GO:0032913	negative regulation of transforming growth factor	6	5	3.02544e-05	signaling
GO:0072139	glomerular parietal epithelial cell differentiation	8	5	0.000277266	differentiation
GO:2000768	positive regulation of nephron tubule epitelial cell differentiation	8	5	0.000277266	differentiation
GO:1901475	pyruvate transmembrane transport	5	4	0.00189015	metabolism
GO:0034391	regulation of smooth muscle cell apoptotis	33	7	0.002898	stress response
GO:0010765	positive regulation of sodium ion transport	51	8	0.00453564	other
GO:1900086	positive regulation of peptidyl-tyrosine autophosphorylation	6	4	0.00579508	signaling
GO:0046069	cGMP catabolic process	24	6	0.0075582	signaling
GO:0015820	leucine transport	7	4	0.0138556	metabolism
GO:0071603	endothelial cell-cell adhesion	8	4	0.0264495	migration/adhesion
GO:0048660	regulation of smooth muscle cell proliferation	200	18	0.0277068	other
GO:0002237	response to molecule of bacterial origin	544	21	0.0277068	stress response
GO:0038195	urokinase plasminogen activator signalining	3	3	0.0302208	signaling
GO:0071228	cellular response to tumor cell	3	3	0.0302208	stress response
GO:0072112	glomerular visceral epithelial cell differentiation	31	6	0.03777	differentiation
GO:0009636	response to toxic substance	299	16	0.0402848	stress response
GO:0006198	cAMP catabolic process	68	8	0.044058	signaling

## Sheet: Suppl. Table 4 - Sheet 5
Supplementary Table S4		GO classification		TSA
				Elim method
GO ID	Term	Annot.	Signif.	adjusted p Value	Class
GO:0032354	response to follicle-stimulating hormone	33	8	4.28672e-07	signaling
GO:0030198	extracellular matrix organization	957	19	0.000869883	other
GO:0010757	negative regulation of plasminogen activation	14	4	0.00479028	other
GO:0097494	regulation of vesicle size	5	3	0.0112184	other
GO:0061444	endocardial cushion cell development	5	3	0.0112184	differentiation
GO:0032570	response to progesterone	73	6	0.012603	signaling
GO:0045987	positive regulation of smooth muscle contraction	51	5	0.044107	other

## Sheet: Suppl. Table 4 - Sheet 6
Supplementary Table S4		GO classification		VPA
				Elim method
GO ID	Term	Annot.	Signif.	adjusted p Value	Class
GO:0032354	response to follicle-stimulating hormone	33	7	1.63904e-10	signaling
GO:2000724	positive regulation of cardiac vascular smooth muscle cell differentation	2	2	0.0201712	differentiation
GO:0007565	female pregnancy	457	7	0.0201712	other
GO:0051384	response to glucocorticoid	296	6	0.02521	signaling

## Sheet: Suppl. Table 4 - Sheet 7
Supplementary Table S4		GO classification		Arsenic trioxide
				Elim method
GO ID	Term	Annot.	Signif.	adjusted p Value	Class
GO:0071294	cellular response to zinc ion	15	8	7.5648e-09	stress response
GO:0071276	cellular response to cadmium ion	24	9	1.38677e-08	stress response
GO:0034391	regulation of smooth muscle cell apoptotis	33	7	0.000428604	stress response
GO:0046069	cGMP catabolic process	24	6	0.0015126	signaling
GO:0045926	negative regulation of growth	493	20	0.00604992	other
GO:0010765	positive regulation of sodium ion transport	51	7	0.0100824	other
GO:0035229	positive regulation of glutamate-cysteine ligase activity	3	3	0.012602	metabolism
GO:0048660	regulation of smooth muscle cell proliferation	200	12	0.012602	other
GO:0071301	cellular response to vitamin B1	9	4	0.01512	stress response
GO:0071494	cellular response to UV-C	9	4	0.01512	stress response
