# Supplementary material for: Identification of transcriptome signatures and biomarkers specific for potential developmental toxicants inhibiting human neural crest cell migration
Source: Arch Toxicol. 2015 Dec 26;90:159–80. doi: 10.1007/s00204-015-1658-7 (PMC4710658; doi:10.1007/s00204-015-1658-7)
Supplement: Supplementary file 5 — Supplementary material 5 (XLSX 955 kb) [file 204_2015_1658_MOESM5_ESM.xlsx]

## Sheet: Table of Content - Sheet 1
	Table of Content
This excel file consists of 2 sheets:
Sheet 1		Table of Content
Sheet 2		Suppl. Table S5 - individual scores for candidate biomarker gene list
	•	Supplementary Table S5
			Table S5 shows the singular scores assigned to each gene selected by the flow-chart in Fig.8
			displayed are:
				- compound and gene name
				- values of expression, fold change (FC), confirmation, related-gene, GO and pathway scores
		Abbreviations: As2O3 -> arsenic trioxide; GA -> geldanamycin; TDF -> triadimefon

## Sheet: Suppl. Table 5 - Sheet 2
Supplementary Table S5		Scores
		SCORE
Compound	Gene	Expression	FC	Confirmation	Related-gene	GO	Pathway	Tot
As2O3	CDKN1A	1	0	0	1	2	2	6
As2O3	FTH1	1	0	1	0	2	2	6
As2O3	HMOX1	1	2	0	0	2	2	7
As2O3	KITLG	0.5	0	1	0	2	2	5.5
As2O3	MT1E	1	1	1	1	2	0	6
As2O3	PDE1A	0	0	1	1	2	2	6
As2O3	TNFRSF10B	0.5	0	1	0	2	2	5.5
GA	FLT1	1	1	0	0	2	2	6
GA	MET	1	0	0	1	2	2	6
GA	RAPGEF2	1	1	0	0	2	2	6
GA	SLC38A1	1	0	0	1	2	2	6
GA	SLC8A1	1	2	0	1	2	2	8
GA	TPR	1	1	1	0	2	2	7
PBDE-99	COL15A1	0	2	0	1	2	2	7
PBDE-99	COL5A3	0	2	1	1	2	2	8
PBDE-99	CYP1A1	0	2	0	1	2	2	7
PBDE-99	PTGS2	0	1	1	1	2	2	7
PBDE-99	PTPRM	1	0	1	1	2	2	7
PBDE-99	VEGFA	1	0	1	1	2	2	7
TDF	ACTA2	1	1	0	1	2	0	5
TDF	ACTG2	0	1	0	1	2	0	4
TDF	ANKRD1	0	2	0	0	2	0	4
TDF	EDN1	0	0	1.5	0	2	0	3.5
TDF	GBP1	0	1	1	0	2	0	4
TSA	CLDN1	0	0	1	0	2	2	5
TSA	IL7R	0	0	1	0	2	2	5
TSA	INHBA	0	0	1.5	0	0	2	3.5
TSA	JAG1	0	0	1.5	0	0	2	3.5
TSA	PAPPA	0	1	1	0	2	0	4
TSA	SERPINE1	0	0	1.5	0	2	0	3.5
TSA	TGFB2	0	0	0	1	2	2	5
TSA	THBS1	0	0	0	1	2	2	5
VPA	ACTA2	0	1	0	0	2	0	3
VPA	CALD1	0	0	1	0	2	0	3
VPA	MYOCD	0	0	1	0	2	0	3
VPA	PAPPA	0	0	1	0	2	0	3
VPA	SCN2A	0	0	0	1	2	0	3
