# Supplementary material for: Identification of transcriptome signatures and biomarkers specific for potential developmental toxicants inhibiting human neural crest cell migration
Source: Arch Toxicol. 2015 Dec 26;90:159–80. doi: 10.1007/s00204-015-1658-7 (PMC4710658; doi:10.1007/s00204-015-1658-7)
Supplement: Supplementary file 6 — Supplementary material 6 (XLSX 969 kb) [file 204_2015_1658_MOESM6_ESM.xlsx]

## Sheet: Table of Content - Sheet 1
	Table of Content
This excel file consists of 2 sheets:
Sheet 1		Table of Content
Sheet 2		Suppl. Table S6 - median of the absolute expression among the probesets of the selected list of candidate biomarker genes
	•	Supplementary Table S6
			Table S6 shows the median of the absolute expression among the probesets of each gene selected by the flow-chart in Fig.8
			displayed are:
				- biomarker genes for each compounds and replicates
				- values of absolute espression of the candidate biomarkers genes expressed as median among the probesets
		Data are displayed in Fig. 9C (main text) and Supp.Fig.2

## Sheet: Suppl. Table 6 - Sheet 2
Supplementary Table S6
Compounds	Triadimefon					PBDE-99					TSA					VPA					Arsenic trioxide					Geldanamycin					Averaged_ctrl
Replicates	1	2	3	4	5	1	2	3	4	5	1	2	3	4	5	1	2	3	4	5	1	2	3	4	5	1	2	3	4	5	1	2	3	4	5
Genes
ACTA2	4.29554	4.63175	4.59217	5.08457	4.6943	4.31702	4.93393	4.98937	4.72547	4.64502	7.19024	6.38004	6.81713	5.84433	7.30949	6.64654	6.8885	6.62239	6.50462	6.60372	5.77342	6.12177	5.67455	5.59472	5.83595	6.42953	6.41415	6.73002	6.29337	6.43755	5.52775	5.19716	5.5386	5.92574	4.79786
ACTG2	6.52241	6.46612	6.38664	6.56682	6.48481	7.33251	7.26402	7.10841	7.33607	7.28833	7.94495	7.73608	7.86168	7.92631	8.14858	7.57626	7.70801	7.65936	7.80633	7.87404	7.60779	7.68155	7.48968	7.43212	7.51796	8.18839	7.66732	7.86241	7.86366	7.60455	7.53207	7.65284	7.58096	7.6291	7.76468
ANKRD1	5.69005	5.60479	5.67368	6.13794	6.15302	7.9043	8.28066	8.41384	7.92086	7.99575	10.4526	9.80446	10.5674	10.2072	10.6973	9.56919	10.1131	10.2683	9.63165	10.2208	8.90367	9.1685	8.92865	9.00649	9.27332	9.56378	9.32632	8.97363	9.34171	9.48765	8.21367	8.68767	8.51431	8.34056	8.45855
CALD1	7.03301	7.10998	7.02358	7.26997	6.94191	6.83847	6.98692	7.05174	6.24972	6.74769	7.49718	7.20733	7.68889	7.15304	7.8107	7.18713	7.44963	7.31615	7.08089	7.5284	7.14439	6.99484	6.83634	7.28938	7.02897	7.22272	7.31791	7.09444	7.21986	7.23565	7.31925	7.01552	7.16067	6.94556	6.86348
CDKN1A	10.5132	10.3522	10.353	10.1769	10.3663	10.9376	10.8634	10.9577	10.8716	10.8586	10.7796	10.7657	10.7219	10.7335	10.6342	10.6099	10.6096	10.7179	10.5908	10.551	11.3749	11.3254	11.5609	11.2755	11.4987	10.5175	10.3562	10.2566	10.2987	10.218	10.2925	10.4251	10.4784	10.5269	10.546
CLDN1	5.78405	5.71466	5.76095	5.7081	5.88217	7.39752	7.55765	7.55395	7.76659	7.69956	7.89242	7.48357	7.86894	7.85348	7.90112	7.15698	7.20587	7.28707	7.36039	7.3768	7.43943	7.50076	7.24464	7.46666	7.63111	7.39745	7.17549	7.14987	7.00453	6.75246	6.58833	6.7826	6.73709	6.51104	6.5143
COL15A1	5.51182	3.84809	4.10428	4.3539	4.78869	7.62308	7.59114	7.45978	6.96349	7.37767	5.95968	5.87294	5.69215	5.23855	4.76921	5.9697	5.3237	4.93027	4.81736	4.85157	4.00445	4.28427	4.59905	4.31225	4.216	5.04147	5.57623	4.99725	4.47808	5.06248	5.02681	5.07101	5.27179	4.83679	5.0797
COL5A3	6.96795	6.75056	6.49844	6.78953	6.50201	8.9113	9.01836	9.00136	8.96856	8.88395	7.67698	7.39359	7.46699	7.28388	7.46533	7.40012	7.32927	7.19762	7.11872	7.14148	6.66538	6.80389	6.76495	6.77712	6.63437	6.95897	6.7503	6.5131	6.87017	6.83864	6.85368	6.8013	6.73963	6.80689	6.84214
CYP1A1	4.74596	4.7585	4.5965	4.46213	4.02002	7.38298	7.39878	7.59795	7.68133	7.65473	4.71005	4.17812	4.4891	4.66826	4.39048	4.2961	4.2457	4.56663	4.81624	4.57326	4.57718	4.44671	4.14741	4.42188	4.44637	4.44042	4.49119	4.26325	3.87787	4.34302	4.4673	4.41036	4.4293	4.50602	4.78679
EDN1	6.09116	6.0044	6.60604	6.29624	6.15331	7.79059	8.12865	7.97048	7.86577	7.75863	8.86451	8.4672	8.92263	8.81396	9.37238	8.18181	8.61543	8.83827	8.52771	8.96782	8.56325	8.77121	8.48431	8.56298	8.74725	8.66395	8.57833	8.62923	8.46804	8.68974	7.83075	7.9014	7.88517	7.7695	7.90332
EGR3	7.83288	7.86426	7.87786	8.08148	7.97723	6.26995	6.16221	6.38539	5.63298	6.03692	5.06398	6.59595	5.25418	5.82297	5.31906	6.00247	6.47644	6.43772	6.37212	6.51814	6.36489	6.69497	6.61165	7.15721	6.59633	6.24274	6.65293	6.01261	6.51321	6.1369	6.85242	7.00754	7.27694	7.27172	7.38939
FLT1	6.07682	6.05597	6.31384	6.29898	6.58357	6.16937	6.68302	6.41263	6.62585	6.56473	7.01422	6.99951	7.32609	6.91231	7.21796	6.90113	7.07432	6.88436	6.9834	6.84716	6.56532	6.61843	6.13039	6.70602	6.47768	7.08535	7.26316	7.20863	7.2299	7.05495	6.58401	6.55115	6.65387	6.42803	6.56716
FTH1	11.6535	11.5794	11.5429	11.6511	11.6227	11.8201	11.8863	11.8834	11.9425	11.8621	11.4199	11.5063	11.5125	11.4019	11.3729	11.428	11.4751	11.4038	11.3163	11.459	12.6639	12.6797	12.7222	12.7392	12.7913	11.4796	11.4038	11.4532	11.4685	11.44	11.5116	11.458	11.5171	11.4639	11.517
GBP1	5.97126	5.60728	5.67092	5.27794	6.1378	6.52727	7.02531	6.66061	6.4115	6.23903	8.2348	7.73809	8.0997	7.98078	8.36626	7.96244	7.85643	8.10624	7.90224	7.98442	7.97292	8.19839	7.92668	8.28734	8.03134	8.08193	7.76509	7.86428	7.61173	8.03975	7.46218	7.53297	7.61391	7.6223	7.67501
HMOX1	7.17861	6.66025	6.66783	7.10044	6.82189	8.11744	7.84443	7.80493	7.59367	7.71914	7.005	7.50201	6.9802	6.91888	6.59396	6.87713	7.06833	7.24776	6.88633	7.17566	12.1475	12.2643	12.2224	11.8368	12.2287	7.39619	7.23252	7.20957	7.19348	7.15465	7.30111	7.33368	7.20399	7.19852	6.96643
IL7R	6.7303	6.55027	6.44781	6.86627	6.79039	7.7669	8.08483	8.19512	8.24966	8.11773	9.00116	8.78305	9.26557	8.99303	9.39195	8.47524	9.08533	9.0123	8.62247	8.73102	8.66336	8.67047	8.59375	8.44094	8.74093	8.85703	8.60574	8.44491	8.76228	8.64684	8.01661	8.20775	8.12179	7.96297	7.88864
INHBA	9.34732	9.51249	9.81782	9.57457	9.77796	9.73143	9.78882	9.86233	9.8608	9.79118	10.5253	10.5021	10.8642	10.461	10.9666	10.4022	10.5575	10.3233	10.2877	10.5028	9.85037	10.0466	9.6812	9.79822	9.93197	10.425	10.3527	10.07	10.1541	10.2567	9.8997	9.95988	9.86266	9.7897	9.75853
JAG1	6.79236	6.73623	6.6562	6.86979	6.79942	6.65497	6.7602	6.68591	6.49754	6.47205	8.71728	8.28567	8.79891	8.60973	8.94989	8.0742	8.23538	8.41013	7.99404	8.3709	7.51548	7.82441	7.61282	7.66205	7.70693	8.43025	8.14782	8.22603	8.30532	8.50425	7.50265	7.64254	7.63361	7.32303	7.47311
KITLG	4.20405	3.98949	4.60616	4.45645	4.34956	4.61402	4.66454	4.81322	4.53962	4.81178	4.1825	4.50831	4.60607	4.74376	4.52678	4.45413	4.39104	4.87061	4.50269	4.48145	5.64541	5.05575	5.50458	5.17682	5.39588	5.26913	5.49919	4.96524	4.97553	5.19322	4.55756	4.42687	4.52088	4.46453	4.51815
LOC100507632	4.55615	4.07313	4.30227	4.15943	4.97484	7.38762	8.07373	8.07319	7.62621	7.67896	7.01421	7.15781	6.90834	6.67928	7.13726	6.19679	6.93282	7.44354	6.75705	7.11758	7.50301	7.6553	7.50775	7.70526	7.66087	7.66974	7.38536	7.32642	6.95708	7.47381	6.4041	6.26131	6.67044	6.09173	6.40781
LPPR4	5.55955	5.39745	5.28035	5.55338	5.92063	7.30772	7.34999	7.11761	7.51418	6.96058	8.60495	8.19144	8.38096	8.43034	8.59156	7.6104	8.14055	8.14524	8.01184	8.40694	6.45761	6.91912	6.6643	6.9889	6.38998	7.82795	7.7793	7.56992	7.66716	7.82562	6.90043	7.27493	7.06973	6.91235	6.91501
MET	5.82546	5.55812	5.6859	5.63867	5.52101	5.63569	5.53688	5.58921	5.50842	5.33255	5.69879	5.56484	5.6234	5.90319	5.61127	5.71117	5.56739	5.60633	5.80396	5.92966	5.8511	5.49877	5.62983	5.58333	5.57867	5.89943	6.17512	6.29928	5.80678	6.18514	5.65107	5.68642	5.70052	5.67642	5.666
MT1E	7.17526	6.95169	7.00346	6.87456	6.8739	8.39348	8.5484	8.28523	8.31747	8.44399	9.005	7.8568	8.72889	8.42925	8.64422	8.04829	8.10332	8.27418	8.06671	7.95099	10.3102	10.5267	10.528	10.1724	10.4169	8.21996	7.6528	7.61434	7.51224	7.50319	7.43948	7.70943	7.44695	7.40002	7.25191
MYOCD	4.31787	4.55779	4.49021	4.44571	4.51545	4.71527	5.26706	5.20556	4.83268	5.00841	7.03622	6.96265	7.67711	6.38533	7.51365	6.15404	6.86426	7.004	6.37728	6.70766	6.26854	6.65697	5.88854	6.1653	6.13578	6.84636	6.59328	6.35436	6.48907	7.03601	5.23156	5.51608	5.53179	5.16947	5.12528
PAPPA	6.5633	6.72987	6.51952	6.60649	6.44207	7.09483	7.40176	7.40328	7.58676	7.42255	8.37597	7.89285	8.39008	8.27942	8.70446	7.79397	8.22036	7.8008	8.01403	7.84873	7.41733	7.47331	7.40735	7.60066	7.7237	7.77025	7.926	7.88889	7.72652	7.79172	7.31384	7.33558	7.17052	7.05052	7.17255
PDE1A	6.14131	6.19612	5.97637	5.90451	6.83008	4.74512	4.63532	4.86709	5.0408	4.48362	5.27322	6.20753	5.5307	5.06204	5.63514	6.14162	5.87762	5.66406	5.38831	6.37562	4.69712	4.47063	4.04697	4.72196	4.43301	5.54499	6.34939	5.7467	5.85941	6.01703	5.87919	5.93483	6.19577	5.96432	6.09742
PTGS2	5.90584	5.65497	5.84293	6.2692	5.98725	7.76389	7.9113	7.81682	8.03439	7.8759	5.77927	6.10288	6.4543	5.84701	5.91069	5.71366	6.00045	5.7809	5.75053	5.76343	6.06908	5.66207	5.59497	6.00108	5.69369	6.53174	6.60006	6.43147	6.24746	6.11401	5.82006	5.89778	6.25042	6.18853	5.82309
PTPRM	8.5918	8.54618	8.44501	8.49133	8.67513	9.68187	9.59159	9.56845	9.63809	9.62693	8.82305	8.66269	8.71482	8.62641	8.74991	8.70895	8.51361	8.6509	8.47378	8.64209	8.989	9.09494	9.0033	8.94317	8.99475	8.6589	8.61616	8.67469	8.55363	8.55685	8.52858	8.57451	8.47394	8.55268	8.50416
RAB3B	6.26452	6.05516	6.38605	6.15545	6.51332	6.98204	6.95361	7.06561	6.84159	7.01591	8.02424	7.86468	7.96808	7.96961	8.25585	7.88323	7.99102	7.86882	7.80538	7.76259	7.31502	7.38333	7.17591	7.28909	7.12077	7.69874	7.67583	7.34566	7.50325	7.29173	7.27434	7.27905	7.17531	7.06477	7.05589
RAPGEF2	4.35568	4.40347	4.98596	6.07129	5.20345	4.84151	4.58685	4.50239	4.51865	4.14948	4.99183	4.67008	5.114	4.50769	4.84766	5.27639	5.08388	4.65175	5.30121	4.55626	4.45935	4.81074	4.69526	4.77749	4.38223	5.96173	5.80236	6.42517	6.37416	6.07353	4.54219	4.48478	4.72168	4.7121	4.6059
SCN2A	5.41964	5.47766	5.78818	5.3342	6.15124	5.75784	5.55615	5.81477	5.39517	5.46238	6.17222	6.22488	6.42542	6.29504	6.42639	6.60688	6.56703	6.54239	6.56127	6.39305	6.89765	7.16054	6.96015	6.83891	6.77179	6.09077	5.95331	6.06052	5.83213	5.73394	5.76921	5.6917	5.97816	5.6819	5.90547
SERPINE1	6.87158	6.59649	6.65586	6.8237	6.65078	7.62029	8.01119	8.04415	7.92981	7.96562	9.09619	8.74293	9.22656	9.13795	9.52774	8.74243	8.81371	9.02242	8.79174	8.6724	8.83468	8.95756	8.7523	8.843	8.87333	9.09203	8.62911	8.39885	8.78776	8.6388	7.72137	7.92081	7.8563	7.71112	7.85045
SLC38A1	7.6895	7.6518	7.94915	7.94241	8.02705	8.87345	9.02828	9.21103	8.84219	8.87528	7.96701	7.90018	8.22101	7.84897	8.01717	8.07229	7.99692	8.02465	8.07355	7.98706	8.05865	8.53912	8.15799	7.99743	8.18136	8.4065	8.62181	8.54844	8.43696	8.54156	7.70374	7.7744	7.7815	7.72991	7.67307
SLC8A1	4.37664	4.93108	4.39876	5.12304	4.96528	4.88026	4.90462	5.04036	4.54784	4.72424	4.87728	5.31609	5.3186	5.24509	4.9151	5.05417	5.48541	5.20118	5.42982	5.38579	4.83807	5.26642	4.86293	4.54559	4.83715	4.99093	5.28105	5.30322	5.18138	5.51639	4.79617	4.83729	5.02918	4.80165	4.86975
TGFB2	6.02833	6.1185	6.01065	6.40069	6.40245	7.31126	7.0291	7.32918	6.78718	6.89415	8.03399	7.59162	8.09436	7.71877	8.37163	7.59358	7.47613	7.54772	7.24118	7.57841	7.78282	7.57174	7.3157	7.47127	7.31473	8.13723	7.92709	8.40162	8.32218	8.4088	6.91823	6.95744	7.25576	6.9776	7.14033
THBS1	5.46105	4.97286	5.34567	5.14583	5.08706	6.86809	6.24797	6.2606	6.34776	6.18742	7.54864	7.07306	7.12371	6.66409	7.30465	7.09345	6.69812	6.88607	6.70066	6.88921	5.82878	6.37432	6.27258	6.01161	5.76288	7.47224	6.93927	6.075	6.89601	6.81172	6.18626	5.89663	5.87004	5.68047	5.49866
TNFRSF10B	7.02513	6.97309	6.8918	7.24282	7.0215	7.0921	7.20706	7.34608	7.36086	6.97773	6.82049	6.9082	7.04824	6.87067	7.22464	7.01178	7.05167	7.16987	6.92427	6.95883	7.72558	7.72488	7.72579	7.66599	7.74723	7.03616	6.974	6.98381	7.0624	6.77955	6.94448	7.03945	7.07364	7.04246	7.0042
TPR	6.70363	6.71457	6.95589	8.02457	7.00263	6.41945	6.12417	6.27634	5.9208	5.89429	6.30219	6.20774	6.3664	5.94486	6.02158	6.91949	6.55295	6.42421	6.41597	6.64095	6.0547	6.29913	6.40781	6.32763	6.04129	7.56872	7.8627	8.39414	8.09281	8.0511	6.39163	6.44637	6.68224	6.35518	6.35906
VEGFA	6.83665	6.83755	6.69353	6.8442	6.54984	7.46323	7.19082	7.29063	7.22385	7.43334	6.66062	6.77261	6.76534	6.66146	6.56478	6.92283	6.57143	6.51921	7.0506	6.56722	6.7928	6.70943	6.65071	6.55339	6.6406	6.8332	6.93921	6.66391	6.7068	6.6383	6.53234	6.5381	6.55743	6.64318	6.57355
